# Supplementary material for: Diurnal and Seasonal Variations in Carbon Dioxide Exchange in Ecosystems in the Zhangye Oasis Area, Northwest China
Source: PLoS One. 2015 Mar 24;10(3):e0120660. doi: 10.1371/journal.pone.0120660 (PMC4372606; doi:10.1371/journal.pone.0120660)
Supplement: S1 Data — (XLSX) [file pone.0120660.s001.xlsx]

## Sheet: metadata
vegetable field	Date/Time	Ustar	Fc（mg CO2/m2·s）	Ta_5m(℃)	QA_Fc	precipitation(mm)		orchard	Date/Time	Ustar	Fc（mg CO2/m2·s）	Ta_5m(℃)	QA_Fc	precipitation(mm)	Gobi	Date/Time	Ustar	Fc（mg CO2/m2·s）	Ta_5m(℃)	QA_Fc	precipitation(mm)	desert steppe	Date/Time	Ustar	Fc（mg CO2/m2·s）	Ta_5m(℃)	QA_Fc	precipitation(mm)	sandy desert	Date/Time	Ustar	Fc（mg CO2/m2·s）	Ta_5m(℃)	QA_Fc	precipitation(mm)	maize	Date/Time	Ustar	Fc（mg CO2/m2·s）	Ta_5m(℃)	QA_Fc	precipitation(mm)	wetland	Date/Time	Ustar	Fc（mg CO2/m2·s）	Ta_5m(℃)	QA_Fc	precipitation(mm)
	2012-06-10	0.08467	0.27756		0				2012-06-10	0.08021	0.2037	19.2033	1	0		2012-06-10	0.11779	-0.01181	20.26	1	0		2012-06-10	0.25962	0.05175	22.8667	0	0		2012-06-10	0.12846	-0.00665	20.31	2	0		2012-06-10	0.11699	0.30968	17.9233	1	0		2012-06-26	0.06983	0.19389	23.3833	1	0
	2012-06-10 00:30:00	0.08713	0.18738		0				2012-06-10 00:30:00	0.05063	0.12515	18.4067	1	0		2012-06-10 00:30:00	0.08691	-0.01431	19.4367	2	0		2012-06-10 00:30:00	0.22786	0.03602	22.2	0	0		2012-06-10 00:30:00	0.08849	0.00564	19.2167	1	0		2012-06-10 00:30:00	0.05817	0.1074	17.4433	0	0		2012-06-26 00:30:00	0.1323	0.23655	22.4667	1	0
	2012-06-10 01:00:00	0.09291	0.04705		2				2012-06-10 01:00:00	0.06417	0.47811	17.2867	2	0		2012-06-10 01:00:00	0.07384	0.01461	18.76	0	0		2012-06-10 01:00:00	0.20349	0.02879	21.5967	1	0		2012-06-10 01:00:00	0.07304	-0.00474	19.0667	2	0		2012-06-10 01:00:00	0.04845	0.00877	17.08	0	0		2012-06-26 01:00:00	0.12146	0.24144	21.8667	0	0
	2012-06-10 01:30:00	0.0727	0.97092		1				2012-06-10 01:30:00	0.1308	0.00666	14.9133	1	0		2012-06-10 01:30:00	0.11104	-0.00025	19.8733	0	0		2012-06-10 01:30:00	0.21691	0.03117	21.02	0	0		2012-06-10 01:30:00	0.20009	-0.05382	18.6633	1	0		2012-06-10 01:30:00	0.07871	0.23552	15.1933	1	0		2012-06-26 01:30:00	0.11737	0.15767	21.98	0	0
	2012-06-10 02:00:00	0.15194	0.51233		1				2012-06-10 02:00:00	0.05152	-0.02519	14.18	1	0		2012-06-10 02:00:00	0.45061	0.60197	19.44	1	0		2012-06-10 02:00:00	0.2072	0.0298	20.4767	1	0		2012-06-10 02:00:00	0.17833	-0.02329	18.0833	1	0		2012-06-10 02:00:00	0.13491	0.06508	14.5067	1	0		2012-06-26 02:00:00	0.11148	0.07729	22.47	1	0
	2012-06-10 02:30:00	0.24479	0.07486		1				2012-06-10 02:30:00	0.08741	0.04359	14.02	2	0		2012-06-10 02:30:00	0.16094	0.07168	18.5767	1	0		2012-06-10 02:30:00	0.39611	0.37154	20	1	0		2012-06-10 02:30:00	0.35762	-0.17514	17.1233	2	0		2012-06-10 02:30:00	0.11827	0.06883	15.1067	0	0		2012-06-26 02:30:00	0.09975	0.29756	21.3333	1	0
	2012-06-10 03:00:00	0.13719	0.25492		0				2012-06-10 03:00:00	0.13739	0.3106	13.8667	1	0		2012-06-10 03:00:00	0.31738	-0.03873	18.66	2	0		2012-06-10 03:00:00	0.23916	-0.04935	19.56	2	0		2012-06-10 03:00:00	0.38124	-0.10583	16.9067	2	0		2012-06-10 03:00:00	0.13046	0.10119	14.1733	0	0		2012-06-26 03:00:00	0.04974	0.03172	20.6167	1	0
	2012-06-10 03:30:00	0.13665	0.11108		0				2012-06-10 03:30:00	0.23612	0.15269	13.9067	1	0		2012-06-10 03:30:00	0.22811	-0.36643	17.4033	1	0		2012-06-10 03:30:00	0.07404	-0.00112	19.0667	1	0		2012-06-10 03:30:00	0.22633	-0.01282	16.9133	1	0		2012-06-10 03:30:00	0.09798	0.0665	14.0433	1	0		2012-06-26 03:30:00	0.0721	-0.08711	19.2933	2	0
	2012-06-10 04:00:00	0.1197	0.14527		0				2012-06-10 04:00:00	0.1014	-0.04016	13.0667	1	0		2012-06-10 04:00:00	0.26527	-0.10409	16.5567	1	0		2012-06-10 04:00:00	0.16485	-0.00601	18.56	0	0		2012-06-10 04:00:00	0.14049	-0.0059	17.2333	1	0		2012-06-10 04:00:00	0.07417	-0.04821	14.18	2	0		2012-06-26 04:00:00	0.02744	0.00215	19.3267	2	0
	2012-06-10 04:30:00	0.06828	0.04503		0				2012-06-10 04:30:00	0.07415	0.23215	13.02	1	0		2012-06-10 04:30:00	0.12819	-0.02756	16.3567	1	0		2012-06-10 04:30:00	0.05078	0.02329	18.1267	2	0		2012-06-10 04:30:00	0.16517	0.04073	17.49	1	0		2012-06-10 04:30:00	0.20609	-0.01773	12.61	2	0		2012-06-26 04:30:00	0.08926	0.19328	18.3567	1	0
	2012-06-10 05:00:00	0.12766	-0.02875		2				2012-06-10 05:00:00	0.07895	0.06942	12.78	2	0		2012-06-10 05:00:00	0.12319	0.07403	16.14	1	0		2012-06-10 05:00:00	0.27296	-0.08828	17.76	1	0		2012-06-10 05:00:00	0.15636	0.00355	17.29	2	0		2012-06-10 05:00:00	0.15085	-0.00348	12.5533	2	0		2012-06-26 05:00:00	0.10571	0.04971	18.59	2	0
	2012-06-10 05:30:00	0.24912	0.42149		1				2012-06-10 05:30:00	0.13726	0.62533	12.5233	1	0		2012-06-10 05:30:00	0.20005	-0.07567	16.61	2	0		2012-06-10 05:30:00	0.12285	-0.00478	17.4033	1	0		2012-06-10 05:30:00	0.40077	-0.00863	16.7967	1	0		2012-06-10 05:30:00	0.12683	0.00231	13.0433	2	0		2012-06-26 05:30:00	0.18503	0.30006	18.5867	1	0
	2012-06-10 06:00:00	0.35203	0.263		0				2012-06-10 06:00:00	0.32478	0.84522	14.8167	1	0		2012-06-10 06:00:00	0.29959	0.34042	16.8667	1	0		2012-06-10 06:00:00	0.12257	0.01344	17.0333	2	0		2012-06-10 06:00:00	0.53849	0.51011	16.91	1	0		2012-06-10 06:00:00	0.26623	0.18997	14.7567	1	0		2012-06-26 06:00:00	0.17609	-0.37225	18.2133	2	0
	2012-06-10 06:30:00	0.48454	0.11932		0				2012-06-10 06:30:00	0.42001	0.19473	16.5733	0	0		2012-06-10 06:30:00	0.37378	0.01185	17.5633	0	0		2012-06-10 06:30:00	0.0914	-0.00163	16.6767	0	0		2012-06-10 06:30:00	0.46501	0.07858	14.76	1	0		2012-06-10 06:30:00	0.3672	0.08849	16.0333	0	0		2012-06-26 06:30:00	0.18551	0.96584	18.39	1	0
	2012-06-10 07:00:00	0.43048	0.03335		2				2012-06-10 07:00:00	0.12623	-0.02134	15.97	1	0		2012-06-10 07:00:00	0.37597	-0.01453	17.62	2	0		2012-06-10 07:00:00	0.11205	-0.00177	16.37	0	0		2012-06-10 07:00:00	0.44337	0.04063	15.8867	1	0		2012-06-10 07:00:00	0.22174	-0.02767	15.74	2	0		2012-06-26 07:00:00	0.12071	0.07859	17.0433	2	0
	2012-06-10 07:30:00	0.37492	-0.03217		2				2012-06-10 07:30:00	0.20263	-0.08943	15.4933	0	0		2012-06-10 07:30:00	0.30289	0.01063	17.04	1	0		2012-06-10 07:30:00	0.5082	0.73862	16.2967	2	0		2012-06-10 07:30:00	0.46653	-0.24097	17.1467	1	0		2012-06-10 07:30:00	0.14771	-0.10226	15.0567	1	0		2012-06-26 07:30:00	0.05696	-0.10622	17.83	1	0
	2012-06-10 08:00:00	0.34256	0.00871		0				2012-06-10 08:00:00	0.20151	-0.26053	16.99	0	0		2012-06-10 08:00:00	0.26446	-0.02985	17.6933	1	0		2012-06-10 08:00:00	0.17494	0.02628	16.6633	1	0		2012-06-10 08:00:00	0.53644	-0.00121	18.6633	0	0		2012-06-10 08:00:00	0.22682	-0.2701	16.0933	0	0		2012-06-26 08:00:00	0.16503	0.16133	19.5533	2	0
	2012-06-10 08:30:00	0.33533	0.00579		2				2012-06-10 08:30:00	0.25591	-0.33384	18.6067	0	0		2012-06-10 08:30:00	0.24062	0.0091	18.66	0	0		2012-06-10 08:30:00	0.12384	0.0093	17.2267	0	0		2012-06-10 08:30:00	0.53435	-0.05561	19.3433	0	0		2012-06-10 08:30:00	0.26582	-0.17692	17.7067	0	0		2012-06-26 08:30:00	0.11029	-0.26647	19.9433	1	0
	2012-06-10 09:00:00	0.29917	-0.00915		1				2012-06-10 09:00:00	0.28216	-0.45016	19.7367	1	0		2012-06-10 09:00:00	0.24533	0.01428	19.3833	0	0		2012-06-10 09:00:00	0.19174	-0.01234	18.07	0	0		2012-06-10 09:00:00	0.5242	0.007	20.5533	0	0		2012-06-10 09:00:00	0.24441	-0.26124	19.15	0	0		2012-06-26 09:00:00	0.19557	-0.30587	21.2133	1	0
	2012-06-10 09:30:00	0.31978	-0.03765		0				2012-06-10 09:30:00	0.23269	-0.49746	21.25	0	0		2012-06-10 09:30:00	0.19476	0.01475	20.3667	0	0		2012-06-10 09:30:00	0.16625	0.01718	19.24	0	0		2012-06-10 09:30:00	0.41453	0.01777	21.6967	0	0		2012-06-10 09:30:00	0.25931	-0.34	20.7633	0	0		2012-06-26 09:30:00	0.18307	-0.71128	21.3267	1	0
	2012-06-10 10:00:00	0.35684	-0.06454		1				2012-06-10 10:00:00	0.24291	-0.73155	23.0733	0	0		2012-06-10 10:00:00	0.2512	0.04921	21.4467	1	0		2012-06-10 10:00:00	0.29835	0.05288	20.67	0	0		2012-06-10 10:00:00	0.39734	-0.06665	23.1233	0	0		2012-06-10 10:00:00	0.20877	-0.3562	22.3133	1	0		2012-06-26 10:00:00	0.082	-0.53936	23.0433	1	0
	2012-06-10 10:30:00	0.41337	-0.05993		1	0			2012-06-10 10:30:00	0.22705	-0.46185	23.88	0	0		2012-06-10 10:30:00	0.24131	-0.00487	22.6767	0	0		2012-06-10 10:30:00	0.2195	-0.0047	22.2367	0	0		2012-06-10 10:30:00	0.31627	-0.01968	24.3867	0	0		2012-06-10 10:30:00	0.25729	-0.55572	23.1267	0	0		2012-06-26 10:30:00	0.23641	-0.8226	24.4167	1	0
	2012-06-10 11:00:00	-6999	-6999	23.4833	-6999	0			2012-06-10 11:00:00	0.26849	-0.39537	24.5133	0	0		2012-06-10 11:00:00	0.22942	-0.00248	23.6733	0	0		2012-06-10 11:00:00	0.17675	0.01958	23.8833	0	0		2012-06-10 11:00:00	0.25406	-0.07491	25.28	0	0		2012-06-10 11:00:00	0.22009	-0.39694	23.61	0	0		2012-06-26 11:00:00	0.26737	-0.86646	25.0033	1	0
	2012-06-10 11:30:00	-6999	-6999	24.4267	-6999	0			2012-06-10 11:30:00	0.27151	-0.59358	25.26	0	0		2012-06-10 11:30:00	0.2031	0.02644	24.93	0	0		2012-06-10 11:30:00	0.19917	-0.01561	25.4967	0	0		2012-06-10 11:30:00	0.30744	-0.01352	25.9533	0	0		2012-06-10 11:30:00	0.25453	-0.55095	24.5	0	0		2012-06-26 11:30:00	0.27109	-0.7613	24.7467	0	0
	2012-06-10 12:00:00	0.30504	-0.04473	25.1767	0	0			2012-06-10 12:00:00	0.33319	-0.58909	26.0233	0	0		2012-06-10 12:00:00	0.0901	0.01246	25.6933	0	0		2012-06-10 12:00:00	0.08287	-0.03228	27.06	0	0		2012-06-10 12:00:00	0.32344	-0.01198	26.8233	0	0		2012-06-10 12:00:00	0.259	-0.57272	25.2233	0	0		2012-06-26 12:00:00	0.21672	-0.61552	25.0333	0	0
	2012-06-10 12:30:00	0.31335	-0.07675	25.9	0	0			2012-06-10 12:30:00	0.35856	-0.54376	26.8167	0	0		2012-06-10 12:30:00	0.35855	-0.04014	26.21	0	0		2012-06-10 12:30:00	0.14419	-0.01411	28.61	0	0		2012-06-10 12:30:00	0.42194	-0.05885	27.39	0	0		2012-06-10 12:30:00	0.24531	-0.52677	25.8767	0	0		2012-06-26 12:30:00	0.22047	-1.00748	25.7133	0	0
	2012-06-10 13:00:00	0.33552	-0.05735	26.5167	0	0			2012-06-10 13:00:00	0.42158	-0.58724	27.5967	0	0		2012-06-10 13:00:00	0.1238	-0.00244	27.0367	0	0		2012-06-10 13:00:00	0.34231	-0.02744	30.0667	0	0		2012-06-10 13:00:00	0.12756	-0.06026	27.9767	0	0		2012-06-10 13:00:00	0.28148	-0.58013	26.5267	0	0		2012-06-26 13:00:00	0.0811	-0.84013	26.25	1	0
	2012-06-10 13:30:00	0.25026	-0.002	26.8467	0	0			2012-06-10 13:30:00	0.45929	-0.36545	27.8367	0	0		2012-06-10 13:30:00	0.24105	-0.01076	27.4033	0	0		2012-06-10 13:30:00	0.23791	-0.00991	31.41	0	0		2012-06-10 13:30:00	0.28015	0.05346	28.1233	0	0		2012-06-10 13:30:00	0.2039	-0.35636	26.8833	0	0		2012-06-26 13:30:00	0.17838	-1.09736	26.94	0	0
	2012-06-10 14:00:00	0.26641	0.04202	27.1433	0	0			2012-06-10 14:00:00	0.45729	-0.4181	28.0667	0	0		2012-06-10 14:00:00	0.31521	0.00036	27.8467	0	0		2012-06-10 14:00:00	0.2741	-0.01374	32.6167	0	0		2012-06-10 14:00:00	0.48263	-0.01913	28.5	0	0		2012-06-10 14:00:00	0.35497	-0.54013	26.9233	0	0		2012-06-26 14:00:00	0.19159	-0.92548	26.9333	0	0
	2012-06-10 14:30:00	0.15481	0.01025	27.4633	0	0			2012-06-10 14:30:00	0.36613	-0.36627	28.4233	0	0		2012-06-10 14:30:00	0.32234	0.00428	28.2333	0	0		2012-06-10 14:30:00	0.32768	-0.04761	33.6033	0	0		2012-06-10 14:30:00	0.45956	-0.2766	28.7333	1	0		2012-06-10 14:30:00	0.20537	-0.3797	27.0433	0	0		2012-06-26 14:30:00	0.1942	-0.82499	27.6767	0	0
	2012-06-10 15:00:00	0.19105	0.08022	27.5567	0	0			2012-06-10 15:00:00	0.42112	-0.48214	28.7467	0	0		2012-06-10 15:00:00	0.38952	-0.01298	28.5867	0	0		2012-06-10 15:00:00	0.38796	-0.04386	34.2733	0	0		2012-06-10 15:00:00	0.27651	-0.10513	28.9867	0	0		2012-06-10 15:00:00	0.25658	-0.37595	27.2633	0	0		2012-06-26 15:00:00	0.06711	-0.8224	27.71	0	0
	2012-06-10 15:30:00	0.19741	0.11432	27.8333	0	0			2012-06-10 15:30:00	0.32537	-0.49062	28.72	0	0		2012-06-10 15:30:00	0.30935	-0.05432	28.7067	0	0		2012-06-10 15:30:00	0.35575	-0.03035	34.74	0	0		2012-06-10 15:30:00	0.24186	0.04319	28.78	0	0		2012-06-10 15:30:00	0.24248	-0.49297	27.57	0	0		2012-06-26 15:30:00	0.07974	-0.80645	27.71	0	0
	2012-06-10 16:00:00	0.18217	0.05427	28.1633	0	0			2012-06-10 16:00:00	0.40303	-0.34885	28.5967	0	0		2012-06-10 16:00:00	0.31029	-0.02547	28.6667	0	0		2012-06-10 16:00:00	0.34275	-0.03262	35.0633	0	0		2012-06-10 16:00:00	0.44711	-0.0202	29.2667	0	0		2012-06-10 16:00:00	0.24337	-0.33304	27.5667	0	0		2012-06-26 16:00:00	0.08902	-0.8334	28.3267	0	0
	2012-06-10 16:30:00	0.30966	0.07608	28.3367	1	0			2012-06-10 16:30:00	0.26413	-0.40544	28.43	0	0		2012-06-10 16:30:00	0.27505	-0.03893	28.6433	0	0		2012-06-10 16:30:00	0.32496	-0.02108	35.26	0	0		2012-06-10 16:30:00	0.45797	-0.02538	29.3567	0	0		2012-06-10 16:30:00	0.17662	-0.30152	27.7967	0	0		2012-06-26 16:30:00	0.1717	-0.76637	27.8133	1	0
	2012-06-10 17:00:00	0.20737	0.14102	28.65	1	0			2012-06-10 17:00:00	0.26006	-0.39512	28.6333	0	0		2012-06-10 17:00:00	0.32138	-0.0486	29.2567	0	0		2012-06-10 17:00:00	0.29067	-0.02153	35.3267	0	0		2012-06-10 17:00:00	0.35317	0.06381	29.61	0	0		2012-06-10 17:00:00	0.18334	-0.31416	27.99	0	0		2012-06-26 17:00:00	0.1324	-0.82173	28.78	0	0
	2012-06-10 17:30:00	0.12623	0.12087	28.65	1	0			2012-06-10 17:30:00	0.24392	-0.30272	28.8667	0	0		2012-06-10 17:30:00	0.08315	-0.02565	29.21	0	0		2012-06-10 17:30:00	0.25902	-0.01932	35.2933	0	0		2012-06-10 17:30:00	0.25173	-0.05386	29.0967	0	0		2012-06-10 17:30:00	0.18219	-0.41605	28.4767	0	0		2012-06-26 17:30:00	0.08941	-0.49628	28.4433	1	0
	2012-06-10 18:00:00	0.07659	0.03533	28.9867	0	0			2012-06-10 18:00:00	0.17218	-0.28767	29.1367	0	0		2012-06-10 18:00:00	0.25747	-0.01865	28.76	0	0		2012-06-10 18:00:00	0.26633	-0.01757	35.05	0	0		2012-06-10 18:00:00	0.31394	0.02685	29.1533	0	0		2012-06-10 18:00:00	0.11946	-0.38291	28.46	0	0		2012-06-26 18:00:00	0.12119	-0.09759	26.89	1	0
	2012-06-10 18:30:00	0.17726	0.06237	28.5233	0	0			2012-06-10 18:30:00	0.12973	-0.28376	29.1067	0	0		2012-06-10 18:30:00	0.11661	-0.01636	28.7933	0	0		2012-06-10 18:30:00	0.17773	-0.0057	34.56	0	0		2012-06-10 18:30:00	0.37394	0.03884	28.83	0	0		2012-06-10 18:30:00	0.12741	-0.42335	28.7333	0	0		2012-06-26 18:30:00	0.20768	0.15168	25.6467	2	0
	2012-06-10 19:00:00	0.18234	0.11946	28.2833	0	0			2012-06-10 19:00:00	0.25787	-0.27134	28.0867	0	0		2012-06-10 19:00:00	0.20366	-0.00112	28.4733	0	0		2012-06-10 19:00:00	0.0935	-0.00849	33.87	0	0		2012-06-10 19:00:00	0.4344	-0.00869	28.26	0	0		2012-06-10 19:00:00	0.14095	-0.12833	27.88	0	0		2012-06-26 19:00:00	0.21839	-0.35875	23.6067	1	0
	2012-06-10 19:30:00	0.33325	0.09291	27.3133	0	0			2012-06-10 19:30:00	0.32626	-0.16059	27.1167	1	0		2012-06-10 19:30:00	0.61426	0.08032	28.2367	2	0		2012-06-10 19:30:00	0.22711	-0.01058	32.9967	0	0		2012-06-10 19:30:00	0.47285	-0.00017	27.8033	0	0		2012-06-10 19:30:00	0.32238	-0.12192	26.67	1	0		2012-06-26 19:30:00	0.14745	0.11227	24.8767	0	0
	2012-06-10 20:00:00	0.34536	0.11493	26.3333	0	0			2012-06-10 20:00:00	0.37434	0.08848	26.3033	0	0		2012-06-10 20:00:00	0.26751	0.00517	27.55	2	0		2012-06-10 20:00:00	0.27003	-0.0014	32.02	0	0		2012-06-10 20:00:00	0.47442	0.00494	27.2633	0	0		2012-06-10 20:00:00	0.31996	0.02499	25.9433	0	0		2012-06-26 20:00:00	0.12558	-0.07734	24.0967	2	0
	2012-06-10 20:30:00	0.34526	0.20063	25.7033	1	0			2012-06-10 20:30:00	0.3707	0.35257	25.4	0	0		2012-06-10 20:30:00	0.19835	0.00534	26.6733	2	0		2012-06-10 20:30:00	0.32878	0.00256	30.9867	2	0		2012-06-10 20:30:00	0.50751	-0.00801	26.51	1	0		2012-06-10 20:30:00	0.26903	0.15889	25.19	0	0		2012-06-26 20:30:00	0.55338	0.54523	22.1733	0	0
	2012-06-10 21:00:00	0.13189	0.15808	24.97	0	0			2012-06-10 21:00:00	0.44623	0.30186	25.0833	0	0		2012-06-10 21:00:00	0.13495	0.00799	26.2933	1	0		2012-06-10 21:00:00	0.32402	0.00633	29.9467	0	0		2012-06-10 21:00:00	0.56038	-0.0018	25.8067	1	0		2012-06-10 21:00:00	0.20957	0.21336	24.6833	0	0		2012-06-26 21:00:00	0.57359	0.2494	19.2133	1	0
	2012-06-10 21:30:00	0.20073	0.23008	24.8033	1	0			2012-06-10 21:30:00	0.28756	0.34502	24.5733	0	0		2012-06-10 21:30:00	0.16422	-0.03282	25.94	2	0		2012-06-10 21:30:00	0.13821	-0.00063	28.9333	1	0		2012-06-10 21:30:00	0.47154	-0.00025	25.26	0	0		2012-06-10 21:30:00	0.1306	0.15425	23.9233	0	0		2012-06-26 21:30:00	0.45843	-0.19103	18.03	2	0
	2012-06-10 22:00:00	0.16126	0.19901	24.4067	0	0			2012-06-10 22:00:00	0.20319	0.21574	23.3533	1	0		2012-06-10 22:00:00	0.11607	-0.01585	25.4167	2	0		2012-06-10 22:00:00	0.31548	0.03426	27.9833	2	0		2012-06-10 22:00:00	0.40152	-0.00344	24.6667	2	0		2012-06-10 22:00:00	0.08203	0.19977	23.4667	1	0		2012-06-26 22:00:00	-6999	-6999	17.57	-6999	0
	2012-06-10 22:30:00	0.21156	0.10942	23.8933	0	0			2012-06-10 22:30:00	0.0796	0.51741	21.5333	0	0		2012-06-10 22:30:00	0.21	0.01292	24.7667	1	0		2012-06-10 22:30:00	0.24501	-0.0327	27.0467	2	0		2012-06-10 22:30:00	0.37123	-0.02203	24.0167	2	0		2012-06-10 22:30:00	0.14118	0.2168	22.5733	1	0		2012-06-26 22:30:00	0.27019	0.30042	17.2667	1	0
	2012-06-10 23:00:00	0.14951	0.28674	22.8267	0	0			2012-06-10 23:00:00	0.19393	0.42487	22.0667	0	0		2012-06-10 23:00:00	0.13163	0.00129	23.65	1	0		2012-06-10 23:00:00	0.149	-0.02573	26.1	2	0		2012-06-10 23:00:00	0.26859	-0.00015	23.0867	0	0		2012-06-10 23:00:00	0.10423	0.10996	21.8367	1	0		2012-06-26 23:00:00	0.20265	0.17352	17.0467	0	0
	2012-06-10 23:30:00	0.20561	0.22802	22.7633	0	0			2012-06-10 23:30:00	0.14174	0.14208	22.0767	0	0		2012-06-10 23:30:00	0.16219	0.00119	23.5333	0	0		2012-06-10 23:30:00	0.13618	-0.01041	25.2033	1	0		2012-06-10 23:30:00	0.35849	0.00192	22.9667	2	0		2012-06-10 23:30:00	0.09375	0.05592	21.8533	0	0		2012-06-26 23:30:00	0.07483	0.52717	17.0233	2	0
	2012-06-11	0.20042	0.18223	22.2333	0	0			2012-06-11	0.09398	0.08633	21.5133	0	0		2012-06-11	0.0904	0.01271	22.8467	1	0		2012-06-11	0.08404	-0.00014	24.4233	1	0		2012-06-11	0.33238	-0.01773	22.3233	2	0		2012-06-11	0.07766	0.05284	21.4133	0	0		2012-06-27	-6999	-6999	16.9633	-6999	0
	2012-06-11 00:30:00	0.17781	0.18471	21.62	0	0			2012-06-11 00:30:00	0.07423	0.10751	20.5567	0	0		2012-06-11 00:30:00	0.11586	-0.00778	21.9733	2	0		2012-06-11 00:30:00	0.13067	0.00365	23.76	0	0		2012-06-11 00:30:00	0.33726	0.03803	21.2467	1	0		2012-06-11 00:30:00	0.10848	0.09458	20.7533	0	0		2012-06-27 00:30:00	-6999	-6999	17	-6999	0
	2012-06-11 01:00:00	0.19159	0.15207	21.2233	0	0			2012-06-11 01:00:00	0.06165	0.13444	18.1767	0	0		2012-06-11 01:00:00	0.18153	0.0387	21.71	1	0		2012-06-11 01:00:00	0.1296	0.00182	23.16	2	0		2012-06-11 01:00:00	0.37892	0.0796	20.6067	1	0		2012-06-11 01:00:00	0.15001	0.16493	19.8333	1	0		2012-06-27 01:00:00	-6999	-6999	16.92	-6999	0
	2012-06-11 01:30:00	0.13796	0.11991	20.6933	0	0			2012-06-11 01:30:00	0.1598	0.90547	18.6633	0	0		2012-06-11 01:30:00	0.14071	0.00156	21.6633	0	0		2012-06-11 01:30:00	0.05588	5e-05	22.5967	1	0		2012-06-11 01:30:00	0.29347	-0.009	20.8167	1	0		2012-06-11 01:30:00	0.16687	0.15585	19.3833	1	0		2012-06-27 01:30:00	-6999	-6999	16.56	-6999	0
	2012-06-11 02:00:00	0.12813	0.13841	20.3433	0	0			2012-06-11 02:00:00	0.10286	0.09627	19.38	1	0		2012-06-11 02:00:00	0.11236	0.00833	21.0867	1	0		2012-06-11 02:00:00	0.14047	-0.00265	22.01	0	0		2012-06-11 02:00:00	0.2056	0.19124	19.86	1	0		2012-06-11 02:00:00	0.18457	0.0094	19.4333	1	0		2012-06-27 02:00:00	-6999	-6999	16.3767	-6999	0
	2012-06-11 02:30:00	0.11428	0.23743	19.7067	0	0			2012-06-11 02:30:00	0.12151	0.10184	18.0033	0	0		2012-06-11 02:30:00	0.08263	-0.00462	20.24	2	0		2012-06-11 02:30:00	0.0782	-0.00079	21.4167	1	0		2012-06-11 02:30:00	0.41015	0.1707	19.61	1	0		2012-06-11 02:30:00	0.08996	0.01496	18.9433	1	0		2012-06-27 02:30:00	-6999	-6999	16.2833	-6999	0
	2012-06-11 03:00:00	0.12607	0.23877	19.5433	0	0			2012-06-11 03:00:00	0.1069	0.2791	17.4933	0	0		2012-06-11 03:00:00	0.08557	0.00858	20.4333	1	0		2012-06-11 03:00:00	0.16546	0.01423	20.86	2	0		2012-06-11 03:00:00	0.17042	0.05076	19.47	1	0		2012-06-11 03:00:00	0.16526	0.04166	18.9467	1	0		2012-06-27 03:00:00	-6999	-6999	16.2867	-6999	0
	2012-06-11 03:30:00	0.19074	0.11151	19.5367	1	0			2012-06-11 03:30:00	0.14111	0.06358	17.1033	2	0		2012-06-11 03:30:00	0.17451	0.01992	20.2533	1	0		2012-06-11 03:30:00	0.13347	0.01031	20.34	1	0		2012-06-11 03:30:00	0.18407	-0.15933	17.96	2	0		2012-06-11 03:30:00	0.14038	0.1984	18.83	0	0		2012-06-27 03:30:00	-6999	-6999	16.14	-6999	0
	2012-06-11 04:00:00	0.17905	0.11897	19.46	0	0			2012-06-11 04:00:00	0.07151	0.3841	17.19	0	0		2012-06-11 04:00:00	0.22364	0.1921	20.15	1	0		2012-06-11 04:00:00	0.0851	0.00539	19.8433	0	0		2012-06-11 04:00:00	0.19941	-0.05831	16.8067	2	0		2012-06-11 04:00:00	0.1462	0.2206	18.4633	1	0		2012-06-27 04:00:00	-6999	-6999	16.06	-6999	0
	2012-06-11 04:30:00	0.1688	0.20797	18.8767	0	0			2012-06-11 04:30:00	0.06577	0.03432	16.08	2	0		2012-06-11 04:30:00	0.14522	0.39023	18.97	1	0		2012-06-11 04:30:00	0.05733	0.01167	19.3767	1	0		2012-06-11 04:30:00	0.24635	0.04632	16.2267	1	0		2012-06-11 04:30:00	0.05491	-0.06606	17.5933	1	0		2012-06-27 04:30:00	-6999	-6999	15.9233	-6999	0
	2012-06-11 05:00:00	0.24913	0.19958	18.81	0	0			2012-06-11 05:00:00	0.09825	0.14646	15.59	0	0		2012-06-11 05:00:00	0.0731	-0.02214	19.7333	2	0		2012-06-11 05:00:00	0.0853	-0.00318	18.9433	1	0		2012-06-11 05:00:00	0.21617	-0.12052	15.41	2	0		2012-06-11 05:00:00	0.17529	0.16632	16.95	1	0		2012-06-27 05:00:00	-6999	-6999	16.03	-6999	0
	2012-06-11 05:30:00	0.21202	0.1252	18.4233	0	0			2012-06-11 05:30:00	0.08516	0.69843	15.6967	0	0		2012-06-11 05:30:00	0.0816	-0.00016	18.8667	1	0		2012-06-11 05:30:00	0.05811	-0.00327	18.54	0	0		2012-06-11 05:30:00	0.11214	-0.02141	14.9667	1	0		2012-06-11 05:30:00	0.18704	0.13162	16.9833	1	0		2012-06-27 05:30:00	-6999	-6999	15.6933	-6999	0
	2012-06-11 06:00:00	0.17697	0.14264	17.9467	0	0			2012-06-11 06:00:00	0.0772	0.11367	13.7433	2	0		2012-06-11 06:00:00	0.14401	0.0081	18.5967	1	0		2012-06-11 06:00:00	0.06675	-0.00149	18.1467	0	0		2012-06-11 06:00:00	0.07149	-0.01586	14.24	1	0		2012-06-11 06:00:00	0.11135	0.09084	16.0233	1	0		2012-06-27 06:00:00	-6999	-6999	15.4767	-6999	0
	2012-06-11 06:30:00	0.13457	0.02829	17.5233	1	0			2012-06-11 06:30:00	0.05013	0.0205	12.6967	2	0		2012-06-11 06:30:00	0.16415	-0.18618	17.1633	1	0		2012-06-11 06:30:00	0.08441	-0.00145	17.7667	1	0		2012-06-11 06:30:00	0.10992	-0.02815	14.0033	1	0		2012-06-11 06:30:00	0.07441	-0.04299	14.2167	2	0		2012-06-27 06:30:00	-6999	-6999	15.38	-6999	0
	2012-06-11 07:00:00	0.07827	0.03003	16.92	2	0			2012-06-11 07:00:00	0.09298	-0.32431	13.46	1	0		2012-06-11 07:00:00	0.20423	0.03391	15.56	2	0		2012-06-11 07:00:00	0.07293	-0.00321	17.46	0	0		2012-06-11 07:00:00	0.16214	-0.02001	14.7133	1	0		2012-06-11 07:00:00	0.08329	-0.43221	14.3233	1	0		2012-06-27 07:00:00	-6999	-6999	15.3833	-6999	0
	2012-06-11 07:30:00	0.05117	0.04743	16.5067	0	0			2012-06-11 07:30:00	0.07873	0.03992	15.3867	2	0		2012-06-11 07:30:00	0.10504	-0.00472	16.0667	2	0		2012-06-11 07:30:00	0.11188	0.00636	17.3733	1	0		2012-06-11 07:30:00	0.20947	-0.21269	16.92	1	0		2012-06-11 07:30:00	0.09652	-0.3621	15.2833	1	0		2012-06-27 07:30:00	-6999	-6999	15.3733	-6999	0
	2012-06-11 08:00:00	0.10537	0.00347	16.9567	2	0			2012-06-11 08:00:00	0.07984	-0.20626	17.23	0	0		2012-06-11 08:00:00	0.15333	0.00284	18.7433	1	0		2012-06-11 08:00:00	0.17281	-0.00177	17.6167	0	0		2012-06-11 08:00:00	0.08963	-0.06141	16.9933	0	0		2012-06-11 08:00:00	0.07593	-0.15123	16.47	0	0		2012-06-27 08:00:00	-6999	-6999	15.06	-6999	0
	2012-06-11 08:30:00	0.12017	-0.03174	18.05	1	0			2012-06-11 08:30:00	0.21314	-0.13567	18.3367	1	0		2012-06-11 08:30:00	0.07899	-0.02424	20.81	0	0		2012-06-11 08:30:00	0.25896	-0.00041	18.15	0	0		2012-06-11 08:30:00	0.13856	-0.01516	18.45	0	0		2012-06-11 08:30:00	0.15043	-0.30583	17.3867	0	0		2012-06-27 08:30:00	-6999	-6999	15.18	-6999	0
	2012-06-11 09:00:00	0.12569	-0.11456	18.4833	0	0			2012-06-11 09:00:00	0.13951	-0.48335	19.4633	0	0		2012-06-11 09:00:00	0.14936	-0.02475	20.9767	0	0		2012-06-11 09:00:00	0.54153	-0.52132	18.9067	1	0		2012-06-11 09:00:00	0.18007	-0.05444	20.1333	0	0		2012-06-11 09:00:00	0.1474	-0.48687	18.3933	0	0		2012-06-27 09:00:00	-6999	-6999	15.3467	-6999	0
	2012-06-11 09:30:00	0.18114	-0.14455	19.6967	1	0			2012-06-11 09:30:00	0.20383	-0.696	20.6033	1	0		2012-06-11 09:30:00	0.09427	-0.02504	21.5133	0	0		2012-06-11 09:30:00	0.23043	0.00324	19.93	0	0		2012-06-11 09:30:00	0.14174	-0.00759	21.6967	1	0		2012-06-11 09:30:00	0.12996	-0.50972	19.7033	0	0		2012-06-27 09:30:00	-6999	-6999	15.51	-6999	0
	2012-06-11 10:00:00	0.14751	-0.08414	21.11	0	0			2012-06-11 10:00:00	0.1881	-0.41852	21.6933	0	0		2012-06-11 10:00:00	0.1654	-0.01161	22.1567	0	0		2012-06-11 10:00:00	0.18702	0.01252	21.16	0	0		2012-06-11 10:00:00	0.35061	-0.04381	22.8167	1	0		2012-06-11 10:00:00	0.13286	-0.47508	20.9533	0	0		2012-06-27 10:00:00	-6999	-6999	15.54	-6999	0
	2012-06-11 10:30:00	0.17472	-0.13121	22.21	0	0			2012-06-11 10:30:00	0.22517	-0.65389	22.7967	0	0		2012-06-11 10:30:00	0.1543	-0.02259	22.97	0	0		2012-06-11 10:30:00	0.13864	-0.01006	22.5033	0	0		2012-06-11 10:30:00	0.31156	-0.00764	23.72	0	0		2012-06-11 10:30:00	0.1408	-0.54261	21.9633	0	0		2012-06-27 10:30:00	-6999	-6999	15.77	-6999	0
	2012-06-11 11:00:00	0.30717	-0.14102	23.1233	0	0			2012-06-11 11:00:00	0.28377	-0.47693	24.3433	0	0		2012-06-11 11:00:00	0.22577	-0.02929	23.94	0	0		2012-06-11 11:00:00	0.25785	-0.02551	23.96	0	0		2012-06-11 11:00:00	0.17707	-0.07279	24.6333	0	0		2012-06-11 11:00:00	0.12718	-0.43712	23.3667	0	0		2012-06-27 11:00:00	-6999	-6999	15.9433	-6999	0
	2012-06-11 11:30:00	0.2432	-0.08205	23.6233	0	0			2012-06-11 11:30:00	0.29904	-0.58917	24.71	0	0		2012-06-11 11:30:00	0.23646	-0.00767	24.4267	0	0		2012-06-11 11:30:00	0.18849	-0.03264	25.4633	0	0		2012-06-11 11:30:00	0.42198	-0.18709	25.5667	1	0		2012-06-11 11:30:00	0.23787	-0.72821	24.09	0	0		2012-06-27 11:30:00	0.27267	-0.75738	16.0267	1	0
	2012-06-11 12:00:00	0.2577	-0.05024	24.3033	0	0			2012-06-11 12:00:00	0.32082	-0.45835	25.1867	0	0		2012-06-11 12:00:00	0.09241	-0.02591	25.2467	0	0		2012-06-11 12:00:00	0.24552	-0.00969	26.9933	0	0		2012-06-11 12:00:00	0.25282	-0.06437	26.4967	0	0		2012-06-11 12:00:00	0.25899	-0.63422	24.3867	0	0		2012-06-27 12:00:00	0.34829	-1.82811	16.88	1	0
	2012-06-11 12:30:00	0.22503	-0.01245	25.06	0	0			2012-06-11 12:30:00	0.39592	-0.62474	25.87	0	0		2012-06-11 12:30:00	0.15755	-0.01301	25.95	0	0		2012-06-11 12:30:00	0.26043	-0.05149	28.5033	0	0		2012-06-11 12:30:00	0.19124	-0.03625	26.7667	0	0		2012-06-11 12:30:00	0.24724	-0.65795	24.8933	0	0		2012-06-27 12:30:00	0.33195	-0.98093	17.4167	0	0
	2012-06-11 13:00:00	0.21366	0.02526	25.57	0	0			2012-06-11 13:00:00	0.33213	-0.5651	26.5833	0	0		2012-06-11 13:00:00	0.33821	-0.04509	26.5067	0	0		2012-06-11 13:00:00	0.32917	-0.03751	29.8467	0	0		2012-06-11 13:00:00	0.36536	0.1568	27.29	0	0		2012-06-11 13:00:00	0.23243	-0.6407	25.73	0	0		2012-06-27 13:00:00	0.3345	-1.10509	18.0367	0	0
	2012-06-11 13:30:00	0.21871	0.06968	26.0333	0	0			2012-06-11 13:30:00	0.42461	-0.52236	27.0467	0	0		2012-06-11 13:30:00	0.20319	-0.03469	26.91	0	0		2012-06-11 13:30:00	0.31674	-0.06554	31.0633	0	0		2012-06-11 13:30:00	0.45503	-0.05627	27.7867	0	0		2012-06-11 13:30:00	0.28864	-0.54398	25.9633	0	0		2012-06-27 13:30:00	0.29484	-1.03564	18.59	1	0
	2012-06-11 14:00:00	0.27092	0.02372	26.6233	0	0			2012-06-11 14:00:00	0.4393	-0.54715	27.6233	0	0		2012-06-11 14:00:00	0.25789	-0.0083	27.6333	0	0		2012-06-11 14:00:00	0.27671	-0.0331	32.1267	0	0		2012-06-11 14:00:00	0.35491	-0.02481	28.3767	0	0		2012-06-11 14:00:00	0.24297	-0.48524	26.32	0	0		2012-06-27 14:00:00	0.33531	-1.18991	19.07	0	0
	2012-06-11 14:30:00	0.25964	0.02622	26.99	0	0			2012-06-11 14:30:00	0.31302	-0.41619	28.03	0	0		2012-06-11 14:30:00	0.30848	-0.03024	27.73	0	0		2012-06-11 14:30:00	0.22772	-0.04323	33.1033	0	0		2012-06-11 14:30:00	0.37528	-0.13291	28.08	0	0		2012-06-11 14:30:00	0.36074	-0.61555	26.82	0	0		2012-06-27 14:30:00	0.32993	-1.25678	19.6967	0	0
	2012-06-11 15:00:00	0.10809	-0.0334	27.2333	0	0			2012-06-11 15:00:00	0.38846	-0.4841	28.14	0	0		2012-06-11 15:00:00	0.45533	0.00587	27.6767	1	0		2012-06-11 15:00:00	0.34785	-0.02879	33.8733	0	0		2012-06-11 15:00:00	0.49279	-0.20187	28.5833	0	0		2012-06-11 15:00:00	0.22138	-0.62313	27.0567	0	0		2012-06-27 15:00:00	0.24398	-1.07922	19.77	0	0
	2012-06-11 15:30:00	0.1356	0.05921	27.7333	0	0			2012-06-11 15:30:00	0.34946	-0.3432	28.33	0	0		2012-06-11 15:30:00	0.38234	-0.00557	28.1633	0	0		2012-06-11 15:30:00	0.33401	-0.03601	34.4833	0	0		2012-06-11 15:30:00	0.46502	-0.10607	28.5433	0	0		2012-06-11 15:30:00	0.22699	-0.45338	27.17	0	0		2012-06-27 15:30:00	0.20019	-1.0295	20.1067	0	0
	2012-06-11 16:00:00	0.26277	0.10598	27.8433	0	0			2012-06-11 16:00:00	0.26716	-0.37033	28.4533	0	0		2012-06-11 16:00:00	0.3784	0.00355	28.35	0	0		2012-06-11 16:00:00	0.26835	-0.03115	34.9467	0	0		2012-06-11 16:00:00	0.47663	-0.00889	28.6033	0	0		2012-06-11 16:00:00	0.20248	-0.49757	27.4533	0	0		2012-06-27 16:00:00	0.25492	-0.99504	20.8267	1	0
	2012-06-11 16:30:00	0.22519	0.0648	28.0833	0	0			2012-06-11 16:30:00	0.29568	-0.37805	28.7	0	0		2012-06-11 16:30:00	0.37672	-0.01616	28.34	0	0		2012-06-11 16:30:00	0.32774	-0.03547	35.27	0	0		2012-06-11 16:30:00	0.33867	-0.00827	28.55	0	0		2012-06-11 16:30:00	0.19357	-0.3726	27.6367	0	0		2012-06-27 16:30:00	0.17601	-0.96889	21.1333	0	0
	2012-06-11 17:00:00	0.07842	0.15258	28.4733	0	0			2012-06-11 17:00:00	0.31506	-0.36248	28.8967	0	0		2012-06-11 17:00:00	0.24318	0.00692	28.8967	0	0		2012-06-11 17:00:00	0.23837	-0.02866	35.44	0	0		2012-06-11 17:00:00	0.31905	-0.04662	28.7467	0	0		2012-06-11 17:00:00	0.30647	-0.33787	28.0533	1	0		2012-06-27 17:00:00	0.28128	-0.54734	21.43	1	0
	2012-06-11 17:30:00	0.26297	0.17255	28.17	1	0			2012-06-11 17:30:00	0.21035	-0.32972	28.9233	0	0		2012-06-11 17:30:00	0.17907	-0.02304	28.6033	0	0		2012-06-11 17:30:00	0.17423	0.0005	35.4533	0	0		2012-06-11 17:30:00	0.30424	0.26967	28.9933	2	0		2012-06-11 17:30:00	0.20136	-0.29333	28.5167	0	0		2012-06-27 17:30:00	0.08843	-0.57079	21.3667	0	0
	2012-06-11 18:00:00	0.24301	0.16264	28.32	2	0			2012-06-11 18:00:00	0.21178	-0.34469	29.6033	0	0		2012-06-11 18:00:00	0.14167	-0.00679	28.6433	0	0		2012-06-11 18:00:00	0.12699	-0.01356	35.3567	0	0		2012-06-11 18:00:00	0.22778	-0.01218	28.9933	0	0		2012-06-11 18:00:00	0.17229	-0.25543	28.9167	0	0		2012-06-27 18:00:00	0.18343	-0.54108	21.98	1	0
	2012-06-11 18:30:00	0.23352	0.1375	27.97	1	0			2012-06-11 18:30:00	0.15451	-0.26751	29.1233	0	0		2012-06-11 18:30:00	0.16044	-0.01928	28.58	0	0		2012-06-11 18:30:00	0.18137	-0.0133	35.0667	0	0		2012-06-11 18:30:00	0.25122	-0.01186	28.6667	0	0		2012-06-11 18:30:00	0.16612	-0.28203	28.1433	0	0		2012-06-27 18:30:00	0.09463	-0.28143	21.4267	1	0
	2012-06-11 19:00:00	0.25288	0.1372	27.7433	0	0			2012-06-11 19:00:00	0.14317	-0.1	28.13	0	0		2012-06-11 19:00:00	0.16569	-0.02068	28.4033	0	0		2012-06-11 19:00:00	0.1842	-0.00678	34.58	0	0		2012-06-11 19:00:00	0.3151	-0.04308	28.57	0	0		2012-06-11 19:00:00	0.12389	-0.14769	27.6533	0	0		2012-06-27 19:00:00	0.08101	-0.32097	21.61	1	0
	2012-06-11 19:30:00	0.22394	0.12593	27.4933	0	0			2012-06-11 19:30:00	0.21468	-0.06808	27.3633	1	0		2012-06-11 19:30:00	0.22699	-0.01161	28.2467	0	0		2012-06-11 19:30:00	0.29821	-0.03119	33.88	1	0		2012-06-11 19:30:00	0.251	-0.01594	28.3633	0	0		2012-06-11 19:30:00	0.15542	-0.0889	27.0867	0	0		2012-06-27 19:30:00	0.10972	-0.20207	22.7567	1	0
	2012-06-11 20:00:00	0.20154	0.15944	26.91	0	0			2012-06-11 20:00:00	0.16861	-0.03213	26.26	1	0		2012-06-11 20:00:00	0.20797	-0.00981	27.7433	0	0		2012-06-11 20:00:00	0.26537	-0.00552	32.9767	0	0		2012-06-11 20:00:00	0.21142	-0.00492	27.6933	1	0		2012-06-11 20:00:00	0.11552	-0.0333	26.1867	2	0		2012-06-27 20:00:00	0.0502	-0.12712	22.3433	0	0
	2012-06-11 20:30:00	0.16425	0.19484	26.3333	0	0			2012-06-11 20:30:00	0.16569	0.07297	24.3633	1	0		2012-06-11 20:30:00	0.13169	-0.00942	27.1533	2	0		2012-06-11 20:30:00	0.1904	0.00675	31.9033	2	0		2012-06-11 20:30:00	0.1745	0.01117	26.59	2	0		2012-06-11 20:30:00	0.12181	0.09839	25.27	0	0		2012-06-27 20:30:00	0.06917	-0.07308	21.6467	1	0
	2012-06-11 21:00:00	0.15265	0.22109	25.7067	0	0			2012-06-11 21:00:00	0.04001	-0.02269	21.8933	1	0		2012-06-11 21:00:00	0.09635	-0.00708	25.8933	0	0		2012-06-11 21:00:00	0.11775	-0.0063	30.6967	0	0		2012-06-11 21:00:00	0.1533	0.00345	26.1467	0	0		2012-06-11 21:00:00	0.09943	0.20845	24.2133	1	0		2012-06-27 21:00:00	0.05003	-0.10295	20.62	1	0
	2012-06-11 21:30:00	0.08591	0.10828	24.9	0	0			2012-06-11 21:30:00	0.08065	-0.02382	20.8633	1	0		2012-06-11 21:30:00	0.0944	-0.02109	24.4267	2	0		2012-06-11 21:30:00	0.14591	-0.00752	29.4433	1	0		2012-06-11 21:30:00	0.18248	0.04433	26.07	1	0		2012-06-11 21:30:00	0.06355	-0.01191	22.8333	2	0		2012-06-27 21:30:00	0.03974	-0.00341	20.0433	1	0
	2012-06-11 22:00:00	0.11274	0.09981	23.98	1	0			2012-06-11 22:00:00	0.10194	0.31838	20.9767	0	0		2012-06-11 22:00:00	0.10006	0.00872	23.4667	1	0		2012-06-11 22:00:00	0.18197	0.00366	28.23	0	0		2012-06-11 22:00:00	0.17294	-0.00214	25.18	0	0		2012-06-11 22:00:00	0.06622	0.17525	22.7033	0	0		2012-06-27 22:00:00	0.06017	-0.07499	19.9467	2	0
	2012-06-11 22:30:00	0.07863	0.06777	23.14	0	0			2012-06-11 22:30:00	0.10374	0.04357	20.3833	0	0		2012-06-11 22:30:00	0.07951	0.00563	22.6433	0	0		2012-06-11 22:30:00	0.19258	0.00373	27.1133	0	0		2012-06-11 22:30:00	0.60695	0.41506	23.9733	1	0		2012-06-11 22:30:00	0.06306	0.1028	21.8133	0	0		2012-06-27 22:30:00	0.07055	0.06993	18.9133	2	0
	2012-06-11 23:00:00	0.05342	0.05256	22.1967	0	0			2012-06-11 23:00:00	0.15086	0.17495	20.22	1	0		2012-06-11 23:00:00	0.07747	0.00181	21.5833	2	0		2012-06-11 23:00:00	0.18678	0.00261	26.1133	0	0		2012-06-11 23:00:00	0.29496	0.27764	22.0033	2	0		2012-06-11 23:00:00	0.06762	0.03893	20.7067	2	0		2012-06-27 23:00:00	0.06953	0.1187	19.4367	1	0
	2012-06-11 23:30:00	0.10022	0.22747	20.9367	1	0			2012-06-11 23:30:00	0.18607	0.27444	19	1	0		2012-06-11 23:30:00	0.11641	0.0129	20.9767	1	0		2012-06-11 23:30:00	0.15353	-0.00761	25.2233	1	0		2012-06-11 23:30:00	0.18235	0.0142	21.0533	0	0		2012-06-11 23:30:00	0.17443	-0.1493	19.3533	1	0		2012-06-27 23:30:00	0.0533	0.0863	18.9933	0	0
	2012-06-12	0.08214	0.30901	19.7167	1	0			2012-06-12	0.17541	0.23267	17.89	1	0		2012-06-12	0.09222	-0.04878	20.8767	2	0		2012-06-12	0.13845	-0.00272	24.4167	0	0		2012-06-12	0.1762	-0.00062	20.36	1	0		2012-06-12	0.13577	-0.00829	18.6267	2	0		2012-06-28	0.07289	0.10334	19.0033	0	0
	2012-06-12 00:30:00	0.08698	0.48234	19.7333	1	0			2012-06-12 00:30:00	0.09307	0.13052	18.22	0	0		2012-06-12 00:30:00	0.14868	0.04391	21.3067	1	0		2012-06-12 00:30:00	0.14706	-0.00191	23.67	0	0		2012-06-12 00:30:00	0.14692	0.01369	19.6433	1	0		2012-06-12 00:30:00	0.1188	-0.0602	18.29	2	0		2012-06-28 00:30:00	0.06833	0.22874	18.8267	0	0
	2012-06-12 01:00:00	0.12403	-0.36153	19.8733	1	0			2012-06-12 01:00:00	0.06552	-0.26101	16.4933	1	0		2012-06-12 01:00:00	0.18615	0.00124	21.7833	2	0		2012-06-12 01:00:00	0.19146	-0.00309	22.9833	0	0		2012-06-12 01:00:00	0.14482	-0.04185	18.5933	1	0		2012-06-12 01:00:00	0.07859	-0.02669	17.6233	1	0		2012-06-28 01:00:00	0.09031	0.10791	18.3267	1	0
	2012-06-12 01:30:00	0.08765	0.26607	19.1267	0	0			2012-06-12 01:30:00	0.04378	-0.12055	15.2633	1	0		2012-06-12 01:30:00	0.15543	0.00541	21.66	1	0		2012-06-12 01:30:00	0.21407	0.0007	22.3733	0	0		2012-06-12 01:30:00	0.17691	0.00041	17.8467	1	0		2012-06-12 01:30:00	0.0577	-0.14971	16.51	1	0		2012-06-28 01:30:00	0.11277	0.12608	18.3833	0	0
	2012-06-12 02:00:00	0.04747	0.30589	18.23	0	0			2012-06-12 02:00:00	0.06565	-0.10273	14.9533	2	0		2012-06-12 02:00:00	0.11004	0.11889	20.37	1	0		2012-06-12 02:00:00	0.19686	0.00387	21.8133	0	0		2012-06-12 02:00:00	0.2801	-0.13832	16.9833	2	0		2012-06-12 02:00:00	0.09955	-0.20739	15.0067	1	0		2012-06-28 02:00:00	0.09982	0.09427	18.6367	0	0
	2012-06-12 02:30:00	0.06508	0.1875	16.7333	2	0			2012-06-12 02:30:00	0.07912	0.11018	13.81	1	0		2012-06-12 02:30:00	0.27872	0.05784	19.3467	2	0		2012-06-12 02:30:00	0.17624	0.00365	21.31	0	0		2012-06-12 02:30:00	0.10373	0.00649	16.3233	0	0		2012-06-12 02:30:00	0.105	-0.22715	14.5233	1	0		2012-06-28 02:30:00	0.12747	0.15304	18.7067	0	0
	2012-06-12 03:00:00	0.12576	-0.16971	16.35	1	0			2012-06-12 03:00:00	0.07552	0.26223	13.3267	1	0		2012-06-12 03:00:00	0.21038	-0.0763	18.0533	2	0		2012-06-12 03:00:00	0.19617	0.00453	20.8367	0	0		2012-06-12 03:00:00	0.11214	-0.00553	16.13	1	0		2012-06-12 03:00:00	0.05859	0.15653	14.0533	1	0		2012-06-28 03:00:00	0.13131	0.0563	18.2733	1	0
	2012-06-12 03:30:00	0.10287	0.03497	15.5767	2	0			2012-06-12 03:30:00	0.06584	-0.17497	12.5933	1	0		2012-06-12 03:30:00	0.08687	-0.00668	17.9167	2	0		2012-06-12 03:30:00	0.19992	0.00324	20.4067	0	0		2012-06-12 03:30:00	0.11106	0.0153	15.2567	2	0		2012-06-12 03:30:00	0.131	-1.06375	13.3233	1	0		2012-06-28 03:30:00	0.14607	0.14657	18.0667	0	0
	2012-06-12 04:00:00	0.09482	-0.24433	14.9433	1	0			2012-06-12 04:00:00	0.05469	-0.16094	12.94	1	0		2012-06-12 04:00:00	0.24455	-0.024	17.8267	2	0		2012-06-12 04:00:00	0.17692	0.00075	20.01	0	0		2012-06-12 04:00:00	0.14885	-0.03401	15.2067	2	0		2012-06-12 04:00:00	0.1577	-0.22053	12.5567	1	0		2012-06-28 04:00:00	0.21052	0.20329	17.79	0	0
	2012-06-12 04:30:00	0.11387	-0.18845	14.7767	1	0			2012-06-12 04:30:00	0.1054	0.31565	12.7467	2	0		2012-06-12 04:30:00	0.28817	-0.10074	17.16	1	0		2012-06-12 04:30:00	0.16638	-0.00185	19.62	0	0		2012-06-12 04:30:00	0.07273	-0.00299	15.4	2	0		2012-06-12 04:30:00	0.03761	-0.49843	12.45	1	0		2012-06-28 04:30:00	0.14369	0.15033	17.58	0	0
	2012-06-12 05:00:00	0.1111	-0.2664	14.66	1	0			2012-06-12 05:00:00	0.0951	-0.20941	12.3	1	0		2012-06-12 05:00:00	0.13773	-0.01833	17.3633	1	0		2012-06-12 05:00:00	0.19818	0.00037	19.25	0	0		2012-06-12 05:00:00	0.31773	0.07531	15.51	1	0		2012-06-12 05:00:00	0.08216	-0.34299	11.9267	1	0		2012-06-28 05:00:00	0.0627	0.09869	17.2567	1	0
	2012-06-12 05:30:00	0.03761	-0.05404	13.6233	1	0			2012-06-12 05:30:00	0.03683	-0.0455	11.0533	1	0		2012-06-12 05:30:00	0.23392	0.16593	16.6067	1	0		2012-06-12 05:30:00	0.177	-0.00589	18.9	1	0		2012-06-12 05:30:00	0.25367	-0.32651	14.2233	2	0		2012-06-12 05:30:00	0.09216	0.21141	11.2633	1	0		2012-06-28 05:30:00	0.09816	0.08855	16.98	0	0
	2012-06-12 06:00:00	0.11037	0.43678	13.62	1	0			2012-06-12 06:00:00	0.06783	0.16469	11.3467	2	0		2012-06-12 06:00:00	0.18681	-0.05306	16.9633	2	0		2012-06-12 06:00:00	0.17916	-0.00271	18.56	1	0		2012-06-12 06:00:00	0.0472	-0.00918	13.55	2	0		2012-06-12 06:00:00	0.08812	-0.5754	11.2067	1	0		2012-06-28 06:00:00	0.05026	0.08995	17.0933	1	0
	2012-06-12 06:30:00	0.05145	0.14516	13.1033	1	0			2012-06-12 06:30:00	0.07582	0.06362	10.83	2	0		2012-06-12 06:30:00	0.14068	-0.01882	16.2933	1	0		2012-06-12 06:30:00	0.14903	-0.00147	18.2433	0	0		2012-06-12 06:30:00	0.08054	0.00658	14.5367	1	0		2012-06-12 06:30:00	0.0824	0.18128	10.8133	1	0		2012-06-28 06:30:00	0.09629	0.05801	17.0833	0	0
	2012-06-12 07:00:00	0.08604	0.15372	13.1367	1	0			2012-06-12 07:00:00	0.05628	-0.09253	11.53	1	0		2012-06-12 07:00:00	0.24478	-0.84362	15.9333	1	0		2012-06-12 07:00:00	0.10674	-0.0039	17.9933	1	0		2012-06-12 07:00:00	0.08345	0.00956	15.27	1	0		2012-06-12 07:00:00	0.07815	-0.18304	10.84	1	0		2012-06-28 07:00:00	0.05697	0.08146	17.2967	1	0
	2012-06-12 07:30:00	0.06762	0.00334	13.3233	2	0			2012-06-12 07:30:00	0.06439	0.05717	12.0067	2	0		2012-06-12 07:30:00	0.09475	-0.05748	16.1833	1	0		2012-06-12 07:30:00	0.13216	-0.00783	17.8533	2	0		2012-06-12 07:30:00	0.03298	-0.0044	16.1267	2	0		2012-06-12 07:30:00	0.06252	0.04627	11.3333	1	0		2012-06-28 07:30:00	0.08241	-0.0789	17.53	1	0
	2012-06-12 08:00:00	0.09834	0.40131	15.3167	2	0			2012-06-12 08:00:00	0.08207	0.31298	13.84	1	0		2012-06-12 08:00:00	0.13221	0.04704	17.8267	1	0		2012-06-12 08:00:00	0.15024	0.01761	17.81	1	0		2012-06-12 08:00:00	0.14122	0.00622	16.93	2	0		2012-06-12 08:00:00	0.07909	-0.58004	13.3133	1	0		2012-06-28 08:00:00	0.10273	-0.09827	17.5767	0	0
	2012-06-12 08:30:00	0.15324	-0.01731	17.37	1	0			2012-06-12 08:30:00	0.08689	-0.46107	17.0267	1	0		2012-06-12 08:30:00	0.11941	-0.00335	19.2067	1	0		2012-06-12 08:30:00	0.07018	0.03244	18.09	2	0		2012-06-12 08:30:00	0.16147	0.07868	19.2733	2	0		2012-06-12 08:30:00	0.11861	-0.15187	16.3367	1	0		2012-06-28 08:30:00	0.20619	-0.24333	17.8933	0	0
	2012-06-12 09:00:00	0.17883	0.25407	17.57	2	0			2012-06-12 09:00:00	0.10501	-0.53291	17.6667	1	0		2012-06-12 09:00:00	0.1477	0.00882	20.3467	0	0		2012-06-12 09:00:00	0.11204	-0.01295	18.68	0	0		2012-06-12 09:00:00	0.12351	0.04052	19.9367	2	0		2012-06-12 09:00:00	0.08134	-0.28448	16.6833	1	0		2012-06-28 09:00:00	0.20511	-0.29742	18.5833	0	0
	2012-06-12 09:30:00	0.19348	0.78839	19.0367	2	0			2012-06-12 09:30:00	0.11357	-0.75161	20.4133	0	0		2012-06-12 09:30:00	0.1023	0.06591	21.3833	0	0		2012-06-12 09:30:00	0.08674	0.00266	19.25	0	0		2012-06-12 09:30:00	0.20723	-0.03399	21.4633	0	0		2012-06-12 09:30:00	0.13288	-0.00394	18.8533	2	0		2012-06-28 09:30:00	0.1929	-0.44355	19.1167	0	0
	2012-06-12 10:00:00	0.19316	-0.2199	19.8533	1	0			2012-06-12 10:00:00	0.08121	-0.56032	20.8467	0	0		2012-06-12 10:00:00	0.2074	0.27135	21.72	2	0		2012-06-12 10:00:00	0.07253	-0.03847	19.9967	0	0		2012-06-12 10:00:00	0.10758	-0.04328	22.9033	1	0		2012-06-12 10:00:00	0.13429	-0.62668	19.61	1	0		2012-06-28 10:00:00	0.12646	-0.45416	20.2533	0	0
	2012-06-12 10:30:00	0.17564	-0.0612	21.3933	0	0			2012-06-12 10:30:00	0.13879	-0.57064	21.43	0	0		2012-06-12 10:30:00	0.18716	0.12211	22.5067	2	0		2012-06-12 10:30:00	0.15101	-0.01089	21.1533	0	0		2012-06-12 10:30:00	0.11484	-0.01513	23.0733	0	0		2012-06-12 10:30:00	0.14262	-0.66533	21.1	0	0		2012-06-28 10:30:00	0.16073	-0.70583	21.9967	1	0
	2012-06-12 11:00:00	0.13358	-0.10364	22.9333	0	0			2012-06-12 11:00:00	0.16002	-0.51781	21.8767	0	0		2012-06-12 11:00:00	0.21683	-0.05054	24.24	0	0		2012-06-12 11:00:00	0.16474	0.01445	22.3067	0	0		2012-06-12 11:00:00	0.11631	0.00841	23.3633	0	0		2012-06-12 11:00:00	0.1571	-0.49722	22.3833	1	0		2012-06-28 11:00:00	0.19656	-0.84359	23.4633	1	0
	2012-06-12 11:30:00	0.19728	-0.14461	24.5633	1	0			2012-06-12 11:30:00	0.12632	-0.83127	23.9667	0	0		2012-06-12 11:30:00	0.1646	-0.05656	25.5467	0	0		2012-06-12 11:30:00	0.16709	-0.09866	23.7633	0	0		2012-06-12 11:30:00	0.16107	-0.0259	23.95	0	0		2012-06-12 11:30:00	0.15807	-0.77704	24.5567	0	0		2012-06-28 11:30:00	0.15807	-0.6842	23.5333	1	0
	2012-06-12 12:00:00	0.09552	-0.05182	25.3433	0	0			2012-06-12 12:00:00	0.18228	-0.6473	25.8167	0	0		2012-06-12 12:00:00	0.35314	-0.00366	26.26	1	0		2012-06-12 12:00:00	0.23415	-0.02217	25.19	0	0		2012-06-12 12:00:00	0.3399	0.03459	25.4933	1	0		2012-06-12 12:00:00	0.25774	-0.68421	25.6133	1	0		2012-06-28 12:00:00	0.16602	-0.58978	23.8167	1	0
	2012-06-12 12:30:00	0.17079	-0.17109	25.6367	0	0			2012-06-12 12:30:00	0.17659	-0.59212	26.4333	0	0		2012-06-12 12:30:00	0.236	-0.01738	26.7333	0	0		2012-06-12 12:30:00	0.2372	-0.06146	26.5767	0	0		2012-06-12 12:30:00	0.48967	-0.10885	27.27	1	0		2012-06-12 12:30:00	0.24073	-0.66444	26.23	1	0		2012-06-28 12:30:00	0.08226	-0.56697	23.9767	1	0
	2012-06-12 13:00:00	0.15315	-0.0584	26.12	0	0			2012-06-12 13:00:00	0.25941	-0.97819	27.1633	1	0		2012-06-12 13:00:00	0.24091	0.01934	26.9967	0	0		2012-06-12 13:00:00	0.19435	-0.01135	28.2467	0	0		2012-06-12 13:00:00	0.68518	0.06088	28.2867	1	0		2012-06-12 13:00:00	0.17994	-0.54839	26.94	0	0		2012-06-28 13:00:00	0.10207	-0.48669	23.1367	0	0
	2012-06-12 13:30:00	0.2074	-0.05902	26.8733	0	0			2012-06-12 13:30:00	0.11485	-0.78905	26.9867	1	0		2012-06-12 13:30:00	0.25085	-0.00469	27.6467	0	0		2012-06-12 13:30:00	0.28755	-0.05373	29.81	0	0		2012-06-12 13:30:00	0.21867	-0.10153	28.4167	0	0		2012-06-12 13:30:00	0.18508	-0.49325	26.7867	1	0		2012-06-28 13:30:00	0.16197	-0.57295	22.8833	0	0
	2012-06-12 14:00:00	0.1075	0.02519	27.4933	0	0			2012-06-12 14:00:00	0.13551	-0.90542	26.87	0	0		2012-06-12 14:00:00	0.43988	0.04556	28.1733	0	0		2012-06-12 14:00:00	0.34002	-0.04959	31.3	0	0		2012-06-12 14:00:00	0.34017	-0.05578	28.52	0	0		2012-06-12 14:00:00	0.07174	-0.44196	27.17	0	0		2012-06-28 14:00:00	0.18282	-0.4994	22.5433	0	0
	2012-06-12 14:30:00	0.18314	0.14431	27.8733	1	0			2012-06-12 14:30:00	0.19669	-0.5284	28.26	0	0		2012-06-12 14:30:00	0.21059	-0.00749	28.82	0	0		2012-06-12 14:30:00	0.3504	-0.04189	32.5033	0	0		2012-06-12 14:30:00	0.31713	0.01758	28.8067	0	0		2012-06-12 14:30:00	0.16021	-0.54732	27.6	0	0		2012-06-28 14:30:00	0.19261	-0.56612	22.3767	0	0
	2012-06-12 15:00:00	0.08704	0.04661	28.15	0	0			2012-06-12 15:00:00	0.32292	-0.43394	28.7833	0	0		2012-06-12 15:00:00	0.22573	-0.01586	28.9967	0	0		2012-06-12 15:00:00	0.32157	-0.04206	33.1533	0	0		2012-06-12 15:00:00	0.2195	0.01672	28.9367	0	0		2012-06-12 15:00:00	0.22041	-0.69237	28.13	0	0		2012-06-28 15:00:00	0.1829	-0.49588	22.5767	0	0
	2012-06-12 15:30:00	0.16059	-0.00715	28.4167	0	0			2012-06-12 15:30:00	0.37528	-0.45507	29.13	0	0		2012-06-12 15:30:00	0.13925	-0.01254	29.3733	0	0		2012-06-12 15:30:00	0.30554	0.00057	33.7033	0	0		2012-06-12 15:30:00	0.37712	0.05707	29.1333	0	0		2012-06-12 15:30:00	0.20572	-0.55935	28.19	0	0		2012-06-28 15:30:00	0.2146	-0.79174	22.9	0	0
	2012-06-12 16:00:00	0.30314	0.11459	28.7067	1	0			2012-06-12 16:00:00	0.17736	-0.43072	29.33	0	0		2012-06-12 16:00:00	0.36797	-0.00352	29.47	0	0		2012-06-12 16:00:00	0.34182	-0.01261	34.3567	0	0		2012-06-12 16:00:00	0.2472	-0.11958	29.6067	0	0		2012-06-12 16:00:00	0.13669	-0.38631	29.3333	0	0		2012-06-28 16:00:00	0.16199	-0.56619	23.2667	0	0
	2012-06-12 16:30:00	0.29606	0.05739	29.1733	1	0			2012-06-12 16:30:00	0.18437	-0.3699	29.1033	0	0		2012-06-12 16:30:00	0.23931	0.01179	29.4533	0	0		2012-06-12 16:30:00	0.25088	-0.03257	34.7933	0	0		2012-06-12 16:30:00	0.17827	0.20841	29.4033	2	0		2012-06-12 16:30:00	0.16397	-0.24163	29.08	0	0		2012-06-28 16:30:00	0.13124	-0.47154	23.25	0	0
	2012-06-12 17:00:00	0.21792	0.10372	29.2867	1	0			2012-06-12 17:00:00	0.10197	-0.27975	28.1233	0	0		2012-06-12 17:00:00	0.35387	0.05077	29.7467	0	0		2012-06-12 17:00:00	0.20528	-0.01631	34.7233	0	0		2012-06-12 17:00:00	0.25702	-0.00846	29.1567	0	0		2012-06-12 17:00:00	0.13864	-0.35694	28.5733	1	0		2012-06-28 17:00:00	0.14745	-0.4902	23.1567	1	0
	2012-06-12 17:30:00	0.17501	0.06067	28.9767	0	0			2012-06-12 17:30:00	0.16647	-0.52386	29.29	0	0		2012-06-12 17:30:00	0.22798	-0.01098	29.8333	0	0		2012-06-12 17:30:00	0.31961	-0.08215	34.29	1	0		2012-06-12 17:30:00	0.23251	-0.06307	28.9833	1	0		2012-06-12 17:30:00	0.15177	-0.32406	29.22	0	0		2012-06-28 17:30:00	0.07909	-0.35934	23.14	1	0
	2012-06-12 18:00:00	0.18572	0.02358	29.4133	1	0			2012-06-12 17:59:59	-6999	-6999	30.19	-6999	0		2012-06-12 18:00:00	0.21557	-0.01137	29.7667	0	0		2012-06-12 18:00:00	0.26947	-0.02729	33.8733	0	0		2012-06-12 18:00:00	0.17368	0.02386	29.3067	0	0		2012-06-12 18:00:00	0.18507	-0.41885	29.4	0	0		2012-06-28 18:00:00	0.10229	-0.32296	23.1433	0	0
	2012-06-12 18:30:00	0.1825	0.00876	29.6933	1	0			2012-06-12 18:29:59	-6999	-6999	30.2967	-6999	0		2012-06-12 18:30:00	0.1487	-0.02152	29.8767	0	0		2012-06-12 18:30:00	0.2671	-0.01726	33.7833	0	0		2012-06-12 18:30:00	0.24081	-0.02414	29.61	0	0		2012-06-12 18:30:00	0.1906	-0.2504	29.3667	0	0		2012-06-28 18:30:00	0.06739	-0.18034	22.84	0	0
	2012-06-12 19:00:00	0.21668	0.09333	29.14	2	0			2012-06-12 18:59:59	-6999	-6999	30.14	-6999	0		2012-06-12 19:00:00	0.16675	-0.02097	29.5	0	0		2012-06-12 19:00:00	0.30331	-0.02137	33.6067	1	0		2012-06-12 19:00:00	0.1575	0.00285	29.4233	0	0		2012-06-12 19:00:00	0.1329	-0.17541	29.1567	0	0		2012-06-28 19:00:00	0.10371	-0.55527	22.9867	1	0
	2012-06-12 19:30:00	0.21358	0.21108	28.2633	0	0			2012-06-12 19:29:59	-6999	-6999	28.6633	-6999	0		2012-06-12 19:30:00	0.17358	-0.01339	28.7633	0	0		2012-06-12 19:30:00	0.28497	-0.01197	33.19	1	0		2012-06-12 19:30:00	0.13438	-0.0281	29.17	0	0		2012-06-12 19:30:00	0.09632	-0.04861	28.12	0	0		2012-06-28 19:30:00	0.09025	-0.2202	22.5567	1	0
	2012-06-12 20:00:00	0.16049	0.13916	27.4833	0	0			2012-06-12 19:59:59	-6999	-6999	24.89	-6999	0		2012-06-12 20:00:00	0.14285	0.00152	28.65	2	0		2012-06-12 20:00:00	0.17402	0.00176	32.49	1	0		2012-06-12 20:00:00	0.09811	-0.00587	28.65	1	0		2012-06-12 20:00:00	0.0597	0.03698	26.5033	1	0		2012-06-28 20:00:00	0.0354	-0.04453	22.1433	1	0
	2012-06-12 20:30:00	0.06429	0.10165	27.4033	0	0			2012-06-12 20:29:59	-6999	-6999	23.27	-6999	0		2012-06-12 20:30:00	0.09167	-0.0061	27.7833	2	0		2012-06-12 20:30:00	0.17937	-0.00145	31.5233	2	0		2012-06-12 20:30:00	0.09465	0.00454	28.0167	1	0		2012-06-12 20:30:00	0.05225	-0.00221	25.2967	1	0		2012-06-28 20:30:00	0.0512	0.05755	22.1867	1	0
	2012-06-12 21:00:00	0.05785	0.08055	25.6367	1	0			2012-06-12 20:59:59	-6999	-6999	21.4167	-6999	0		2012-06-12 21:00:00	0.04214	-0.00195	26.1667	0	0		2012-06-12 21:00:00	0.12552	-0.00372	30.3667	0	0		2012-06-12 21:00:00	0.07683	-0.00434	27.1533	1	0		2012-06-12 21:00:00	0.04684	0.03309	22.75	2	0		2012-06-28 21:00:00	0.09723	-0.02419	21.5933	2	0
	2012-06-12 21:30:00	0.06537	0.64372	24.8733	1	0			2012-06-12 21:29:59	-6999	-6999	19.9633	-6999	0		2012-06-12 21:30:00	0.02078	-0.00041	25.26	1	0		2012-06-12 21:30:00	0.19961	0.0082	29.15	0	0		2012-06-12 21:30:00	0.0691	0.00727	26.3133	1	0		2012-06-12 21:30:00	0.04369	0.0522	20.99	1	0		2012-06-28 21:30:00	0.08168	0.13517	21.1833	0	0
	2012-06-12 22:00:00	0.05572	0.50719	23.7567	0	0			2012-06-12 21:59:59	-6999	-6999	18.79	-6999	0		2012-06-12 22:00:00	0.06193	0.00232	23.6233	1	0		2012-06-12 22:00:00	0.21856	0.00478	27.97	0	0		2012-06-12 22:00:00	0.13094	-0.02579	23.3867	2	0		2012-06-12 22:00:00	0.02349	0.02282	19.2	1	0		2012-06-28 22:00:00	0.05119	0.02852	20.66	1	0
	2012-06-12 22:30:00	0.10526	0.55336	22.1233	1	0			2012-06-12 22:29:59	-6999	-6999	19.48	-6999	0		2012-06-12 22:30:00	0.07323	-0.00388	21.6967	0	0		2012-06-12 22:30:00	0.22988	0.00448	26.9	0	0		2012-06-12 22:30:00	0.10718	0.02405	21.9767	1	0		2012-06-12 22:30:00	0.06337	0.10278	18.4133	1	0		2012-06-28 22:30:00	0.09745	-0.40291	19.79	1	0
	2012-06-12 23:00:00	0.04836	0.00338	20.8967	0	0			2012-06-12 22:59:59	-6999	-6999	18.91	-6999	0		2012-06-12 23:00:00	0.04924	-0.00971	20.72	1	0		2012-06-12 23:00:00	0.25169	0.00167	25.94	0	0		2012-06-12 23:00:00	0.10042	-0.01676	21.4433	2	0		2012-06-12 23:00:00	0.08563	0.13127	18.1833	1	0		2012-06-28 23:00:00	0.17136	-1.07997	20.1033	1	0
	2012-06-12 23:30:00	0.02901	0.35081	20.3867	1	0			2012-06-12 23:29:59	-6999	-6999	17.74	-6999	0		2012-06-12 23:30:00	0.0638	-0.00548	19.9667	1	0		2012-06-12 23:30:00	0.26313	0.00589	25.0933	0	0		2012-06-12 23:30:00	0.37721	0.00718	20.8667	1	0		2012-06-12 23:30:00	0.19936	-0.77558	17.6	1	0		2012-06-28 23:30:00	0.03849	-0.02212	19.7033	2	0
	2012-06-13	0.06417	0.10131	21.4867	1	0			2012-06-12 23:59:59	-6999	-6999	16	-6999	0		2012-06-13	0.06419	0.00041	19.6567	1	0		2012-06-13	0.25375	0.00526	24.3433	0	0		2012-06-13	0.15257	-0.04915	19.9067	2	0		2012-06-13	0.07319	0.26551	17.3167	1	0		2012-06-29	0.08816	0.1189	19.9833	1	0
	2012-06-13 00:30:00	0.12602	-0.10669	20.69	1	0			2012-06-13 00:29:59	-6999	-6999	15.0233	-6999	0		2012-06-13 00:30:00	0.18994	-0.02207	19.6933	1	0		2012-06-13 00:30:00	0.2499	0.00656	23.68	0	0		2012-06-13 00:30:00	0.12414	0.00731	19.3233	1	0		2012-06-13 00:30:00	0.27977	0.11986	15.9067	2	0		2012-06-29 00:30:00	0.08237	0.66863	20.0033	1	0
	2012-06-13 01:00:00	0.06207	-0.25408	19.8633	2	0			2012-06-13 00:59:59	-6999	-6999	14.9433	-6999	0		2012-06-13 01:00:00	0.12839	0.01809	20.5333	1	0		2012-06-13 01:00:00	0.25255	0.00758	23.07	0	0		2012-06-13 01:00:00	0.10247	-0.00428	18.4067	2	0		2012-06-13 01:00:00	0.12821	-0.38165	15.27	1	0		2012-06-29 01:00:00	0.06057	0.25131	19.15	1	0
	2012-06-13 01:30:00	0.23052	-1.36975	18.6	1	0			2012-06-13 01:29:59	-6999	-6999	13.6433	-6999	0		2012-06-13 01:30:00	0.0872	0.01296	20.37	0	0		2012-06-13 01:30:00	0.20789	0.01294	22.5167	0	0		2012-06-13 01:30:00	0.27225	0.02206	18.5533	2	0		2012-06-13 01:30:00	0.08065	0.18467	14.54	1	0		2012-06-29 01:30:00	0.07113	0.04625	19.1167	2	0
	2012-06-13 02:00:00	0.05699	0.07841	16.4267	1	0			2012-06-13 01:59:59	-6999	-6999	14.1433	-6999	0		2012-06-13 02:00:00	0.34599	-0.03392	19.7933	2	0		2012-06-13 02:00:00	0.22158	0.01495	22.01	0	0		2012-06-13 02:00:00	0.13151	0.00776	16.9933	2	0		2012-06-13 02:00:00	0.0488	0.04105	14.2	1	0		2012-06-29 02:00:00	0.14314	-0.36394	18.8267	2	0
	2012-06-13 02:30:00	0.08121	-0.79444	15.6	1	0			2012-06-13 02:29:59	-6999	-6999	12.7133	-6999	0		2012-06-13 02:30:00	0.16955	-0.00569	18.6467	2	0		2012-06-13 02:30:00	0.23867	0.01257	21.5533	0	0		2012-06-13 02:30:00	0.03844	0.0003	17.06	2	0		2012-06-13 02:30:00	0.05214	-0.32114	13.5233	1	0		2012-06-29 02:30:00	0.12299	0.09626	19.1667	0	0
	2012-06-13 03:00:00	0.04591	0.04104	15.01	1	0			2012-06-13 02:59:59	-6999	-6999	12.8	-6999	0		2012-06-13 03:00:00	0.0777	0.10533	19.19	1	0		2012-06-13 03:00:00	0.30078	0.00924	21.14	0	0		2012-06-13 03:00:00	0.14723	-0.0134	16.5867	2	0		2012-06-13 03:00:00	0.03302	-0.0696	12.8167	2	0		2012-06-29 03:00:00	0.07294	0.00552	19.2567	2	0
	2012-06-13 03:30:00	0.05765	0.06458	14.99	1	0			2012-06-13 03:29:59	-6999	-6999	12.4333	-6999	0		2012-06-13 03:30:00	0.03269	-0.04916	17.8433	2	0		2012-06-13 03:30:00	0.32758	0.0077	20.7633	0	0		2012-06-13 03:30:00	0.20604	-0.00151	17.07	1	0		2012-06-13 03:30:00	0.0535	0.05947	12.4433	1	0		2012-06-29 03:30:00	0.04987	0.03468	18.6433	0	0
	2012-06-13 04:00:00	0.01982	-0.11435	14.5967	1	0			2012-06-13 03:59:59	-6999	-6999	12.54	-6999	0		2012-06-13 04:00:00	0.1364	0.04035	17.3667	2	0		2012-06-13 04:00:00	0.37244	0.03622	20.45	0	0		2012-06-13 04:00:00	0.07454	-0.00827	16.94	2	0		2012-06-13 04:00:00	0.06513	-0.20776	12.1367	1	0		2012-06-29 04:00:00	0.09775	-0.2378	17.83	1	0
	2012-06-13 04:30:00	0.03284	-0.09699	14.52	2	0			2012-06-13 04:29:59	-6999	-6999	13.1233	-6999	0		2012-06-13 04:30:00	0.1622	0.00667	16.02	1	0		2012-06-13 04:30:00	0.35169	0.05681	20.22	0	0		2012-06-13 04:30:00	0.07573	0.00249	17.0267	2	0		2012-06-13 04:30:00	0.01986	-0.03713	12.0867	1	0		2012-06-29 04:30:00	0.08418	0.26398	17.48	0	0
	2012-06-13 05:00:00	0.06855	-0.04608	13.6267	2	0			2012-06-13 04:59:59	-6999	-6999	11.5067	-6999	0		2012-06-13 05:00:00	0.2266	0.95342	16.9733	1	0		2012-06-13 05:00:00	0.38511	0.11954	20.0233	0	0		2012-06-13 05:00:00	0.21116	0.05916	15.7233	2	0		2012-06-13 05:00:00	0.0766	-0.29568	11.2867	1	0		2012-06-29 05:00:00	0.19524	0.43659	17.59	1	0
	2012-06-13 05:30:00	-6999	-6999	12.96	-6999	0			2012-06-13 05:29:59	-6999	-6999	10.6333	-6999	0		2012-06-13 05:30:00	0.07098	-0.01801	14.8133	2	0		2012-06-13 05:30:00	0.26103	0.07113	19.8267	1	0		2012-06-13 05:30:00	0.15941	-0.00591	13.6467	1	0		2012-06-13 05:30:00	0.06619	-0.15806	11.3167	2	0		2012-06-29 05:30:00	0.15737	0.14926	17.4733	0	0
	2012-06-13 06:00:00	0.0399	0.01327	13.9367	2	0			2012-06-13 05:59:59	-6999	-6999	10.3733	-6999	0		2012-06-13 06:00:00	0.14503	-0.07794	15.0767	2	0		2012-06-13 06:00:00	0.2928	-0.08324	19.6267	1	0		2012-06-13 06:00:00	0.07568	-0.00327	13.0133	1	0		2012-06-13 06:00:00	0.07616	-0.04024	11.4967	1	0		2012-06-29 06:00:00	0.14273	0.09746	17.2133	0	0
	2012-06-13 06:30:00	0.05707	-0.0501	14.4833	2	0			2012-06-13 06:29:59	-6999	-6999	10.1933	-6999	0		2012-06-13 06:30:00	0.07253	0.03057	14.9167	2	0		2012-06-13 06:30:00	0.08253	0.01047	19.3267	1	0		2012-06-13 06:30:00	0.10906	0.04502	13.25	1	0		2012-06-13 06:30:00	0.11244	0.12877	10.87	2	0		2012-06-29 06:30:00	0.09431	0.03242	16.9133	1	0
	2012-06-13 07:00:00	0.11014	0.10224	14.6367	1	0			2012-06-13 06:59:59	-6999	-6999	11.3533	-6999	0		2012-06-13 07:00:00	0.14841	0.14903	16.1133	1	0		2012-06-13 07:00:00	0.11115	-0.0044	18.94	2	0		2012-06-13 07:00:00	0.20689	0.61836	13.3867	2	0		2012-06-13 07:00:00	0.06673	0.08024	11.5	1	0		2012-06-29 07:00:00	0.07947	-0.01979	17	2	0
	2012-06-13 07:30:00	0.11447	0.24983	15.1767	0	0			2012-06-13 07:29:59	-6999	-6999	13.0467	-6999	0		2012-06-13 07:30:00	0.13186	0.03168	16.77	2	0		2012-06-13 07:30:00	0.16838	0.01383	18.6967	1	0		2012-06-13 07:30:00	0.21522	0.008	14.6633	2	0		2012-06-13 07:30:00	0.08118	-0.02985	12.67	2	0		2012-06-29 07:30:00	0.09406	-0.21875	16.8633	1	0
	2012-06-13 08:00:00	0.15446	0.09629	16.3667	0	0			2012-06-13 07:59:59	-6999	-6999	16.5133	-6999	0		2012-06-13 08:00:00	0.11397	0.072	18.13	2	0		2012-06-13 08:00:00	0.17079	-0.00955	18.77	1	0		2012-06-13 08:00:00	0.16374	-0.07171	17.18	2	0		2012-06-13 08:00:00	0.0888	-0.24713	15.6933	1	0		2012-06-29 08:00:00	0.14604	-0.3409	17.7367	0	0
	2012-06-13 08:30:00	0.21963	-0.03901	18.2167	1	0			2012-06-13 08:29:59	-6999	-6999	19.1967	-6999	0		2012-06-13 08:30:00	0.1792	0.11851	20.2967	2	0		2012-06-13 08:30:00	0.20033	0.0051	19.1833	1	0		2012-06-13 08:30:00	0.09322	-0.00545	20.0233	1	0		2012-06-13 08:30:00	0.19036	0.12343	17.9833	2	0		2012-06-29 08:30:00	0.11824	-0.44501	18.8667	0	0
	2012-06-13 09:00:00	0.15338	-0.02962	20.33	1	0			2012-06-13 08:59:59	-6999	-6999	20.8533	-6999	0		2012-06-13 09:00:00	0.15866	-0.02849	21.9533	0	0		2012-06-13 09:00:00	0.41228	-0.8256	19.8767	1	0		2012-06-13 09:00:00	0.11459	0.01877	21.3	0	0		2012-06-13 09:00:00	0.09266	-0.56863	20.2933	0	0		2012-06-29 09:00:00	0.15725	-0.65804	20.2167	0	0
	2012-06-13 09:30:00	0.14832	-0.09414	21.2067	0	0			2012-06-13 09:29:59	-6999	-6999	22.0367	-6999	0		2012-06-13 09:30:00	0.21031	0.04337	22.53	2	0		2012-06-13 09:30:00	0.18625	-0.02321	20.8367	0	0		2012-06-13 09:30:00	0.12081	-0.05297	22.8133	0	0		2012-06-13 09:30:00	0.17216	-0.56098	21.31	0	0		2012-06-29 09:30:00	0.22629	-0.4797	21.4633	0	0
	2012-06-13 10:00:00	0.13796	-0.00136	22.6567	0	0			2012-06-13 09:59:59	-6999	-6999	23.1833	-6999	0		2012-06-13 10:00:00	0.20085	-0.05781	24.13	0	0		2012-06-13 10:00:00	0.20025	-0.0299	22.0233	0	0		2012-06-13 10:00:00	0.21813	-0.08068	23.6333	0	0		2012-06-13 10:00:00	0.14562	-0.72582	22.6867	0	0		2012-06-29 10:00:00	-6999	-6999	22.54	-6999	0
	2012-06-13 10:30:00	0.16887	-0.12968	22.5367	0	0			2012-06-13 10:29:59	-6999	-6999	23.8867	-6999	0		2012-06-13 10:30:00	0.30831	0.02805	24.3167	0	0		2012-06-13 10:30:00	0.25541	0.0095	23.29	0	0		2012-06-13 10:30:00	0.14677	-0.04488	24.1233	0	0		2012-06-13 10:30:00	0.16165	-0.52215	23.0067	0	0		2012-06-29 10:30:00	-6999	-6999	23.1767	-6999	0
	2012-06-13 11:00:00	0.24019	0.02517	23.6433	0	0			2012-06-13 10:59:59	-6999	-6999	24.16	-6999	0		2012-06-13 11:00:00	0.32273	-0.06982	24.48	0	0		2012-06-13 11:00:00	0.28384	-0.02408	24.5633	0	0		2012-06-13 11:00:00	0.33615	-0.09794	24.9867	0	0		2012-06-13 11:00:00	0.22893	-0.92668	23.6233	0	0		2012-06-29 11:00:00	-6999	-6999	24.5333	-6999	0.6
	2012-06-13 11:30:00	0.34088	-0.0104	24.3133	0	0			2012-06-13 11:29:59	-6999	-6999	25.1733	-6999	0		2012-06-13 11:30:00	0.34999	-0.04847	25.0133	0	0		2012-06-13 11:30:00	0.29736	-0.02707	25.9267	0	0		2012-06-13 11:30:00	0.55519	-0.08184	25.2933	0	0		2012-06-13 11:30:00	0.3206	-0.53749	24.0967	0	0		2012-06-29 11:30:00	-6999	-6999	25.1567	-6999	0
	2012-06-13 12:00:00	0.32948	0.05014	24.9033	0	0			2012-06-13 11:59:59	-6999	-6999	25.8133	-6999	0		2012-06-13 12:00:00	0.38904	-0.01664	25.6467	0	0		2012-06-13 12:00:00	0.33268	-0.0811	27.3067	0	0		2012-06-13 12:00:00	0.44124	-0.00966	25.8467	0	0		2012-06-13 12:00:00	0.29344	-0.61004	24.83	0	0		2012-06-29 12:00:00	-6999	-6999	25.63	-6999	0
	2012-06-13 12:30:00	0.36408	-0.02014	25.7233	0	0			2012-06-13 12:29:59	-6999	-6999	26.5767	-6999	0		2012-06-13 12:30:00	0.44777	-0.04511	26.19	0	0		2012-06-13 12:30:00	0.35817	-0.0642	28.7433	0	0		2012-06-13 12:30:00	0.38982	-0.00848	26.1167	0	0		2012-06-13 12:30:00	0.36013	-0.78105	25.4533	0	0		2012-06-29 12:30:00	0.27201	-0.7482	25.9667	1	0
	2012-06-13 13:00:00	0.47403	-0.02254	25.5967	0	0			2012-06-13 12:59:59	-6999	-6999	26.6433	-6999	0		2012-06-13 13:00:00	0.45663	0.00415	26.24	0	0		2012-06-13 13:00:00	0.33996	-0.04011	30.1567	0	0		2012-06-13 13:00:00	0.59693	-0.10417	26.8033	0	0		2012-06-13 13:00:00	0.40517	-0.7429	25.3633	0	0		2012-06-29 13:00:00	0.2311	-0.7909	26.7233	1	0
	2012-06-13 13:30:00	0.45207	-0.06307	25.53	0	0			2012-06-13 13:29:59	-6999	-6999	25.9567	-6999	0		2012-06-13 13:30:00	0.39934	-0.00717	26.2167	0	0		2012-06-13 13:30:00	0.36929	-0.13296	31.2467	0	0		2012-06-13 13:30:00	0.74337	-0.08055	27.5267	0	0		2012-06-13 13:30:00	0.4134	-0.6642	25.1467	0	0		2012-06-29 13:30:00	0.1746	-0.90818	26.7067	0	0
	2012-06-13 14:00:00	0.56138	-0.02176	25.7633	0	0			2012-06-13 13:59:59	-6999	-6999	25.83	-6999	0		2012-06-13 14:00:00	0.50551	-0.04016	26.4267	0	0		2012-06-13 14:00:00	0.44943	-0.10905	32.05	0	0		2012-06-13 14:00:00	0.61034	-0.04678	27.36	0	0		2012-06-13 14:00:00	0.4244	-0.59234	25.2433	0	0		2012-06-29 14:00:00	0.16049	-0.78977	26.7633	0	0
	2012-06-13 14:30:00	0.51889	-0.07928	26.21	0	0			2012-06-13 14:29:59	-6999	-6999	26.6333	-6999	0		2012-06-13 14:30:00	0.46156	-0.04464	26.6633	0	0		2012-06-13 14:30:00	0.50595	-0.11269	32.8067	0	0		2012-06-13 14:30:00	0.57674	-0.00511	27.42	0	0		2012-06-13 14:30:00	0.52501	-0.85789	26.0133	0	0		2012-06-29 14:30:00	0.1296	-0.87206	27.2067	0	0
	2012-06-13 15:00:00	0.41413	0.01037	26.38	0	0			2012-06-13 14:59:59	-6999	-6999	26.8733	-6999	0		2012-06-13 15:00:00	0.42539	-0.02767	27.2033	0	0		2012-06-13 15:00:00	0.52108	-0.04891	33.3933	1	0		2012-06-13 15:00:00	0.6371	-0.02962	27.8767	0	0		2012-06-13 15:00:00	0.42862	-0.72106	26.19	0	0		2012-06-29 15:00:00	0.1154	-0.79373	27.5367	0	0
	2012-06-13 15:30:00	0.42694	0.0004	26.7	0	0			2012-06-13 15:29:59	-6999	-6999	27.47	-6999	0		2012-06-13 15:30:00	0.36427	-0.03452	27.4633	0	0		2012-06-13 15:30:00	0.51171	-0.05174	33.6633	1	0		2012-06-13 15:30:00	0.52429	-0.12289	27.76	0	0		2012-06-13 15:30:00	0.46948	-0.71368	26.4733	0	0		2012-06-29 15:30:00	0.08741	-0.62128	27.88	0	0
	2012-06-13 16:00:00	0.45523	0.00564	26.82	0	0			2012-06-13 15:59:59	-6999	-6999	27.2367	-6999	0		2012-06-13 16:00:00	0.37753	-0.01615	27.7	0	0		2012-06-13 16:00:00	0.40091	-0.00616	33.8367	0	0		2012-06-13 16:00:00	0.46679	-0.15268	27.95	0	0		2012-06-13 16:00:00	0.38625	-0.7026	26.43	0	0		2012-06-29 16:00:00	0.17034	-0.77372	27.95	0	0
	2012-06-13 16:30:00	0.3526	0.00288	26.9033	0	0			2012-06-13 16:30:00	-6999	-6999	27.1533	-6999	0		2012-06-13 16:30:00	0.30803	-0.03255	27.7033	0	0		2012-06-13 16:30:00	0.40139	-0.02838	33.95	0	0		2012-06-13 16:30:00	0.37509	-0.03761	28.0233	0	0		2012-06-13 16:30:00	0.29235	-0.4095	26.5833	0	0		2012-06-29 16:30:00	0.17004	-0.5875	28.03	1	0
	2012-06-13 17:00:00	0.34958	-0.01458	27.27	0	0			2012-06-13 17:00:00	0.32668	-0.36883	27.5367	0	0		2012-06-13 17:00:00	0.28773	-0.00973	28.0833	0	0		2012-06-13 17:00:00	0.36026	-0.02516	33.92	0	0		2012-06-13 17:00:00	0.38588	-0.05083	27.94	0	0		2012-06-13 17:00:00	0.25447	-0.46383	26.89	0	0		2012-06-29 17:00:00	0.16031	-0.42204	28.7833	1	0
	2012-06-13 17:30:00	0.31324	0.01217	27.5067	0	0			2012-06-13 17:30:00	0.29816	-0.35352	27.8533	0	0		2012-06-13 17:30:00	0.30765	0.00437	28.03	0	0		2012-06-13 17:30:00	0.36096	-0.04414	33.8133	1	0		2012-06-13 17:30:00	0.29163	-0.09647	28.17	0	0		2012-06-13 17:30:00	0.26688	-0.43793	27.2233	0	0		2012-06-29 17:30:00	0.02909	-0.45303	29.65	0	0
	2012-06-13 18:00:00	0.33808	0.04469	27.3467	0	0			2012-06-13 18:00:00	0.37822	-0.52604	27.6267	0	0		2012-06-13 18:00:00	0.32889	-0.0071	27.8267	0	0		2012-06-13 18:00:00	0.21833	-0.02811	33.5833	0	0		2012-06-13 18:00:00	-6999	-6999	28.3067	-6999	0		2012-06-13 18:00:00	0.28946	-0.50909	27.17	0	0		2012-06-29 18:00:00	0.17726	-0.53785	29.6833	1	0
	2012-06-13 18:30:00	0.29021	0.07612	27.2333	2	0			2012-06-13 18:30:00	0.37291	-0.25089	27.4067	0	0		2012-06-13 18:30:00	0.31224	-0.01361	28.0467	0	0		2012-06-13 18:30:00	0.39152	-0.08093	33.24	1	0		2012-06-13 18:30:00	0.43127	0.00217	27.37	0	0		2012-06-13 18:30:00	0.29247	-0.27179	26.85	0	0		2012-06-29 18:30:00	0.21432	-0.43737	28.4633	1	0
	2012-06-13 19:00:00	0.32083	0.12492	26.98	0	0			2012-06-13 19:00:00	0.40199	-0.03843	27.0433	2	0		2012-06-13 19:00:00	0.30997	-0.01318	27.6133	0	0		2012-06-13 19:00:00	0.40377	-0.06745	32.79	1	0		2012-06-13 19:00:00	-6999	-6999	26.7767	-6999	0		2012-06-13 19:00:00	0.15473	-0.08743	26.5933	1	0		2012-06-29 19:00:00	0.17969	-0.17127	27.7933	1	0
	2012-06-13 19:30:00	0.26184	0.16629	26.6733	0	0			2012-06-13 19:30:00	0.15365	-0.02849	25.5467	2	0		2012-06-13 19:30:00	0.27281	-0.00863	27.36	0	0		2012-06-13 19:30:00	0.52626	0.1874	32.2333	2	0		2012-06-13 19:30:00	0.35817	0.02412	26.2167	2	0		2012-06-13 19:30:00	0.1177	-0.02432	25.92	2	0		2012-06-29 19:30:00	0.15832	-0.17431	27.6567	0	0
	2012-06-13 20:00:00	0.251	0.15934	25.8233	0	0			2012-06-13 20:00:00	0.21083	0.28114	24.6333	1	0		2012-06-13 20:00:00	0.45818	-0.00505	26.55	2	0		2012-06-13 20:00:00	0.31125	0.00671	31.44	2	0		2012-06-13 20:00:00	0.44324	-0.0119	26.2267	1	0		2012-06-13 20:00:00	0.09935	0.05759	24.7733	0	0		2012-06-29 20:00:00	0.14818	-0.09862	27.07	0	0
	2012-06-13 20:30:00	0.08729	0.05773	25.0367	1	0			2012-06-13 20:30:00	0.13054	0.41203	23.9767	1	0		2012-06-13 20:30:00	0.0901	-0.0117	26.3	1	0		2012-06-13 20:30:00	0.26341	-0.00204	30.5533	2	0		2012-06-13 20:30:00	0.35265	-0.00776	26.1567	1	0		2012-06-13 20:30:00	0.1508	0.44558	24.4	0	0		2012-06-29 20:30:00	0.09146	0.05828	26.2767	1	0
	2012-06-13 21:00:00	0.054	0.14929	24.76	0	0			2012-06-13 21:00:00	0.13225	0.06338	24.2433	2	0		2012-06-13 21:00:00	0.26953	-0.00422	25.9333	0	0		2012-06-13 21:00:00	0.22814	0.02087	29.69	1	0		2012-06-13 21:00:00	0.15814	0.00236	26.1267	1	0		2012-06-13 21:00:00	0.10725	0.25075	24.2667	1	0		2012-06-29 21:00:00	0.15865	0.21029	25.4367	0	0
	2012-06-13 21:30:00	0.15345	0.37148	24.5633	1	0			2012-06-13 21:30:00	0.1133	0.28444	23.8267	0	0		2012-06-13 21:30:00	0.33794	-0.07072	25.37	1	0		2012-06-13 21:30:00	0.16377	0.00968	28.8833	1	0		2012-06-13 21:30:00	0.2454	-0.00273	25.5833	1	0		2012-06-13 21:30:00	0.09684	0.05975	23.9	2	0		2012-06-29 21:30:00	0.23432	0.23687	24.5033	0	0
	2012-06-13 22:00:00	0.27617	0.7894	24.2567	1	0			2012-06-13 22:00:00	0.16143	0.53457	23.3167	0	0		2012-06-13 22:00:00	0.41922	-0.08535	24.2167	1	0		2012-06-13 22:00:00	0.44408	0.1785	28.1333	1	0		2012-06-13 22:00:00	0.38122	0.00331	24.43	0	0		2012-06-13 22:00:00	0.09908	0.03751	23.22	1	0		2012-06-29 22:00:00	0.33216	0.29538	24.1167	0	0
	2012-06-13 22:30:00	0.27775	0.19298	24.0333	0	0			2012-06-13 22:30:00	0.2673	0.42785	23.3567	0	0		2012-06-13 22:30:00	0.66502	-0.17881	23.9267	2	0		2012-06-13 22:30:00	0.09866	0.07376	27.4567	1	0		2012-06-13 22:30:00	0.49836	0.00967	23.82	0	0		2012-06-13 22:30:00	0.18825	0.14206	23.0533	0	0		2012-06-29 22:30:00	0.33943	0.30797	23.7467	0	0
	2012-06-13 23:00:00	0.25297	0.18566	23.0967	0	0			2012-06-13 23:00:00	0.20639	0.18537	22.68	0	0		2012-06-13 23:00:00	0.09427	0.02007	23.23	1	0		2012-06-13 23:00:00	0.3374	0.00531	26.8133	2	0		2012-06-13 23:00:00	0.49676	0.00033	23.3333	1	0		2012-06-13 23:00:00	0.15897	0.1262	22.61	0	0		2012-06-29 23:00:00	0.34522	0.24749	23.6067	0	0
	2012-06-13 23:30:00	0.23502	0.21115	22.3467	0	0			2012-06-13 23:30:00	0.19994	0.19295	22.17	0	0		2012-06-13 23:30:00	0.14169	-0.00186	22.3967	2	0		2012-06-13 23:30:00	0.422	0.01533	26.14	1	0		2012-06-13 23:30:00	0.44178	0.0001	22.7967	0	0		2012-06-13 23:30:00	0.14503	0.10118	22.0333	0	0		2012-06-29 23:30:00	0.36234	0.24786	23.23	0	0
	2012-06-14	0.1853	0.20135	21.9767	0	0			2012-06-14	0.21884	0.19531	21.7433	0	0		2012-06-14	0.1674	0.00833	22.0367	0	0		2012-06-14	0.21946	-0.00234	25.44	1	0		2012-06-14	0.55192	0.03421	22.2633	1	0		2012-06-14	0.17433	0.09902	21.6433	0	0		2012-06-30	0.32698	0.21456	22.77	0	0
	2012-06-14 00:30:00	0.21787	0.16199	21.7833	0	0			2012-06-14 00:30:00	0.21089	0.17759	21.3633	0	0		2012-06-14 00:30:00	0.157	-0.03019	21.8833	2	0		2012-06-14 00:30:00	0.09978	-0.02946	24.7433	2	0		2012-06-14 00:30:00	0.36049	0.00593	21.8233	2	0		2012-06-14 00:30:00	0.23396	0.12302	20.94	0	0		2012-06-30 00:30:00	0.32693	0.20457	22.5567	0	0
	2012-06-14 01:00:00	0.27313	0.14622	21.3967	0	0			2012-06-14 01:00:00	0.42857	0.25058	21.3367	0	0		2012-06-14 01:00:00	0.20726	0.01376	21.8433	0	0		2012-06-14 01:00:00	0.21653	0.0724	24.1267	1	0		2012-06-14 01:00:00	0.55874	-0.01095	21.1233	1	0		2012-06-14 01:00:00	0.34443	0.15528	20.8067	0	0		2012-06-30 01:00:00	0.3164	0.20989	21.9033	0	0
	2012-06-14 01:30:00	0.35519	0.08691	20.8833	0	0			2012-06-14 01:30:00	0.39766	0.21848	20.7433	0	0		2012-06-14 01:30:00	0.3113	0.00695	21.39	1	0		2012-06-14 01:30:00	0.14823	0.0223	23.5767	1	0		2012-06-14 01:30:00	0.63738	0.02913	21.2	1	0		2012-06-14 01:30:00	0.44645	0.21776	20.0933	0	0		2012-06-30 01:30:00	0.28657	0.16294	21.5333	0	0
	2012-06-14 02:00:00	0.53862	0.17893	20.33	0	0			2012-06-14 02:00:00	0.35095	0.16403	20.2367	0	0		2012-06-14 02:00:00	0.44171	-0.005	20.72	2	0		2012-06-14 02:00:00	0.05247	-0.0047	23.1067	2	0		2012-06-14 02:00:00	0.51455	0.00575	20.59	2	0		2012-06-14 02:00:00	0.39487	0.20888	19.5967	0	0		2012-06-30 02:00:00	0.27518	0.14687	21.2667	0	0
	2012-06-14 02:30:00	0.49621	0.15542	19.92	0	0			2012-06-14 02:30:00	0.58135	0.26075	19.8333	0	0		2012-06-14 02:30:00	0.41759	0.00025	20.2767	2	0		2012-06-14 02:30:00	0.17498	0.19923	22.7067	1	0		2012-06-14 02:30:00	0.62737	0.02365	19.9	2	0		2012-06-14 02:30:00	0.48087	0.20645	19.21	0	0		2012-06-30 02:30:00	0.26942	0.17523	21.2133	0	0
	2012-06-14 03:00:00	0.50009	0.17713	19.4567	0	0			2012-06-14 03:00:00	0.50696	0.23858	19.26	0	0		2012-06-14 03:00:00	0.39324	0.00242	19.77	1	0		2012-06-14 03:00:00	0.12906	0.0408	22.34	0	0		2012-06-14 03:00:00	0.68983	-0.05635	19.24	1	0		2012-06-14 03:00:00	0.45833	0.18612	18.6667	0	0		2012-06-30 03:00:00	0.33635	0.19214	21.4967	0	0
	2012-06-14 03:30:00	0.51685	0.15012	19.05	0	0			2012-06-14 03:30:00	0.55412	0.24508	18.7467	0	0		2012-06-14 03:30:00	0.30049	0.00258	19.3467	0	0		2012-06-14 03:30:00	0.13107	-0.00205	21.99	0	0		2012-06-14 03:30:00	0.65486	0.01483	18.7267	0	0		2012-06-14 03:30:00	0.49455	0.21063	18.17	0	0		2012-06-30 03:30:00	0.25974	0.15216	21.2467	0	0
	2012-06-14 04:00:00	0.3994	0.12582	18.6067	0	0			2012-06-14 04:00:00	0.43163	0.2577	18.2167	0	0		2012-06-14 04:00:00	0.26458	-9e-05	18.8933	1	0		2012-06-14 04:00:00	0.0517	-0.00401	21.6667	1	0		2012-06-14 04:00:00	0.65649	0.02205	18.3367	1	0		2012-06-14 04:00:00	0.47493	0.1777	17.6733	0	0		2012-06-30 04:00:00	0.24368	-1.29076	19.0467	1	0
	2012-06-14 04:30:00	0.34802	0.12755	18.2067	0	0			2012-06-14 04:30:00	0.35587	0.1899	17.9367	0	0		2012-06-14 04:30:00	0.22919	0.00031	18.54	0	0		2012-06-14 04:30:00	0.06996	-0.00738	21.3367	0	0		2012-06-14 04:30:00	0.54757	0.01911	17.99	1	0		2012-06-14 04:30:00	0.38728	0.17664	17.2933	0	0		2012-06-30 04:30:00	0.12309	0.34627	19.1333	0	0
	2012-06-14 05:00:00	0.3578	0.12176	17.9133	0	0			2012-06-14 05:00:00	0.34919	0.17088	17.5333	0	0		2012-06-14 05:00:00	0.25915	-0.00772	18.1833	2	0		2012-06-14 05:00:00	0.0365	-0.00355	20.9667	1	0		2012-06-14 05:00:00	0.54162	0.00709	17.62	1	0		2012-06-14 05:00:00	0.36096	0.1374	16.9167	0	0		2012-06-30 05:00:00	0.1561	-0.6319	17.17	2	0
	2012-06-14 05:30:00	-6999	-6999	17.5533	-6999	0			2012-06-14 05:30:00	0.33913	0.13954	17.0933	0	0		2012-06-14 05:30:00	0.26593	-0.00038	17.7833	0	0		2012-06-14 05:30:00	0.26155	0.03613	20.56	1	0		2012-06-14 05:30:00	0.55211	0.00456	17.2833	0	0		2012-06-14 05:30:00	0.31999	0.10662	16.4833	0	0		2012-06-30 05:30:00	0.14512	-0.27858	16.1667	2	0
	2012-06-14 06:00:00	-6999	-6999	17.2333	-6999	0			2012-06-14 06:00:00	0.38639	0.15986	16.9	0	0		2012-06-14 06:00:00	0.21983	0.00465	17.47	1	0		2012-06-14 06:00:00	0.10178	0.00695	20.1567	2	0		2012-06-14 06:00:00	0.55161	0.01233	17.1133	1	0		2012-06-14 06:00:00	0.34798	0.13154	16.14	1	0		2012-06-30 06:00:00	0.09778	0.07571	16.9233	2	0
	2012-06-14 06:30:00	-6999	-6999	17.0767	-6999	0			2012-06-14 06:30:00	0.34568	0.13303	16.5967	0	0		2012-06-14 06:30:00	0.25522	-0.00273	17.34	2	0		2012-06-14 06:30:00	0.09092	0.00456	19.7833	1	0		2012-06-14 06:30:00	0.47636	8e-05	16.8533	1	0		2012-06-14 06:30:00	0.31256	0.13758	15.8933	0	0		2012-06-30 06:30:00	0.12379	-0.05127	15.77	2	0
	2012-06-14 07:00:00	-6999	-6999	16.68	-6999	0			2012-06-14 07:00:00	0.22001	0.07416	16.27	0	0		2012-06-14 07:00:00	0.1901	0.00203	17.06	2	0		2012-06-14 07:00:00	0.23344	0.04561	19.4533	2	0		2012-06-14 07:00:00	0.46105	0.00071	16.6967	0	0		2012-06-14 07:00:00	0.2496	0.12382	15.57	0	0		2012-06-30 07:00:00	0.1162	-0.16245	16.5267	1	0
	2012-06-14 07:30:00	-6999	-6999	16.4667	-6999	0			2012-06-14 07:30:00	0.16554	0.03349	16.08	0	0		2012-06-14 07:30:00	0.21133	0.00524	16.9667	1	0		2012-06-14 07:30:00	0.12537	0.00081	19.24	0	0		2012-06-14 07:30:00	0.45763	0.00202	16.88	0	0		2012-06-14 07:30:00	0.16741	-0.00433	15.53	2	0		2012-06-30 07:30:00	0.10422	-0.19677	17.4033	0	0
	2012-06-14 08:00:00	-6999	-6999	16.4733	-6999	0			2012-06-14 08:00:00	0.23432	-0.13009	16.3567	0	0		2012-06-14 08:00:00	0.25107	0.0011	16.9733	0	0		2012-06-14 08:00:00	0.12554	-0.00847	19.2067	0	0		2012-06-14 08:00:00	0.37724	-0.04686	17.2233	1	0		2012-06-14 08:00:00	0.1867	-0.04458	15.64	2	0		2012-06-30 08:00:00	0.10824	-0.31137	18.2233	0	0
	2012-06-14 08:30:00	-6999	-6999	16.89	-6999	0			2012-06-14 08:30:00	0.23498	-0.27889	16.95	0	0		2012-06-14 08:30:00	0.1883	-0.00165	17.2433	0	0		2012-06-14 08:30:00	0.22477	-0.0451	19.3767	1	0		2012-06-14 08:30:00	0.39995	-0.02399	17.9833	0	0		2012-06-14 08:30:00	0.21579	-0.21273	16.1167	0	0		2012-06-30 08:30:00	0.12387	-0.47136	19.3133	0	0
	2012-06-14 09:00:00	-6999	-6999	17.3933	-6999	0			2012-06-14 09:00:00	0.18119	-0.2498	17.3267	0	0		2012-06-14 09:00:00	0.20925	0.00137	17.5733	0	0		2012-06-14 09:00:00	0.1688	-0.01491	19.7167	0	0		2012-06-14 09:00:00	0.29815	-0.02846	18.61	0	0		2012-06-14 09:00:00	0.22193	-0.27961	16.6333	0	0		2012-06-30 09:00:00	0.16162	-0.51455	22.1967	0	0
	2012-06-14 09:30:00	-6999	-6999	18.01	-6999	0			2012-06-14 09:30:00	0.11048	-0.33563	18.0133	0	0		2012-06-14 09:30:00	0.18742	-0.00318	18.3033	0	0		2012-06-14 09:30:00	0.14097	-0.01557	20.1333	0	0		2012-06-14 09:30:00	0.25398	-0.04196	19.1567	0	0		2012-06-14 09:30:00	0.17114	-0.2814	17.5467	1	0		2012-06-30 09:30:00	0.30165	-0.61307	23.7833	0	0
	2012-06-14 10:00:00	-6999	-6999	18.59	-6999	0			2012-06-14 10:00:00	0.20145	-0.49633	19.04	0	0		2012-06-14 10:00:00	0.2222	0.01873	18.5633	0	0		2012-06-14 10:00:00	0.23835	-0.02742	20.6767	0	0		2012-06-14 10:00:00	0.25257	-0.06159	19.7933	0	0		2012-06-14 10:00:00	0.0816	-0.80004	18.8033	0	0		2012-06-30 10:00:00	0.43533	-0.65396	24.4567	0	0
	2012-06-14 10:30:00	-6999	-6999	19.25	-6999	0			2012-06-14 10:30:00	0.13804	-0.61457	19.7433	0	0		2012-06-14 10:30:00	0.23329	-0.01621	19.1733	0	0		2012-06-14 10:30:00	0.28655	-0.04774	21.4467	0	0		2012-06-14 10:30:00	0.26637	-0.12045	20.3933	0	0		2012-06-14 10:30:00	0.28152	-0.69603	19.6633	1	0		2012-06-30 10:30:00	0.48695	-0.72993	24.9333	0	0
	2012-06-14 11:00:00	-6999	-6999	19.9533	-6999	0			2012-06-14 11:00:00	0.32681	-0.88512	20.61	0	0		2012-06-14 11:00:00	0.27374	0.00748	20.21	1	0		2012-06-14 11:00:00	0.28941	-0.03094	22.37	0	0		2012-06-14 11:00:00	0.28222	-0.02026	20.8467	0	0		2012-06-14 11:00:00	0.22579	-1.04275	20.0067	0	0		2012-06-30 11:00:00	0.40873	-0.75515	25.42	0	0
	2012-06-14 11:30:00	-6999	-6999	20.5833	-6999	0			2012-06-14 11:30:00	0.23703	-0.6062	21.7167	0	0		2012-06-14 11:30:00	0.18721	-0.07066	20.99	0	0		2012-06-14 11:30:00	0.12135	0.0342	23.35	0	0		2012-06-14 11:30:00	0.25284	-0.10132	21.1567	0	0		2012-06-14 11:30:00	0.23279	-0.93247	21.0933	0	0		2012-06-30 11:30:00	0.32797	-0.71129	26.16	0	0
	2012-06-14 12:00:00	-6999	-6999	20.78	-6999	0			2012-06-14 12:00:00	0.24896	-0.98276	22.1533	0	0		2012-06-14 12:00:00	0.56276	-0.13266	21.5567	1	0		2012-06-14 12:00:00	0.14616	-0.00278	24.25	0	0		2012-06-14 12:00:00	0.34621	-0.21003	21.66	0	0		2012-06-14 12:00:00	0.09145	-1.01109	20.9633	0	0		2012-06-30 12:00:00	0.2865	-0.69538	26.8267	0	0
	2012-06-14 12:30:00	-6999	-6999	21.66	-6999	0			2012-06-14 12:30:00	0.31309	-1.08117	22.3633	0	0		2012-06-14 12:30:00	0.17485	-0.05864	22.3033	0	0		2012-06-14 12:30:00	0.22836	0.02284	25.3	0	0		2012-06-14 12:30:00	0.34079	-0.18321	22.2067	0	0		2012-06-14 12:30:00	0.15323	-1.03428	21.6	0	0		2012-06-30 12:30:00	0.2081	-0.88002	27.61	0	0
	2012-06-14 13:00:00	-6999	-6999	22.4167	-6999	0			2012-06-14 13:00:00	0.18013	-0.76343	22.6833	0	0		2012-06-14 13:00:00	0.47215	-0.27249	22.9833	1	0		2012-06-14 13:00:00	0.29574	0.03506	26.8133	0	0		2012-06-14 13:00:00	0.32912	-0.17972	22.2367	0	0		2012-06-14 13:00:00	0.5634	-0.79457	21.9333	1	0		2012-06-30 13:00:00	0.21108	-0.67043	28.32	1	0
	2012-06-14 13:30:00	-6999	-6999	22.13	-6999	0			2012-06-14 13:30:00	0.28654	-0.97819	23.0333	0	0		2012-06-14 13:30:00	0.22606	-0.1036	22.35	0	0		2012-06-14 13:30:00	0.34248	-0.1097	28.3833	0	0		2012-06-14 13:30:00	0.43305	-0.24493	22.89	0	0		2012-06-14 13:30:00	0.20328	-0.80579	22.57	0	0		2012-06-30 13:30:00	0.21008	-0.95378	28.8333	0	0
	2012-06-14 14:00:00	-6999	-6999	22.6467	-6999	0			2012-06-14 14:00:00	0.23879	-0.81905	23.61	0	0		2012-06-14 14:00:00	0.12914	-0.06264	22.85	0	0		2012-06-14 14:00:00	0.32314	-0.04668	29.8767	0	0		2012-06-14 14:00:00	0.3384	-0.12107	23.6533	0	0		2012-06-14 14:00:00	0.346	-1.22144	22.4567	0	0		2012-06-30 14:00:00	0.15938	-0.67068	29.0833	0	0
	2012-06-14 14:30:00	-6999	-6999	22.9667	-6999	0			2012-06-14 14:30:00	0.40688	-0.88012	24.0467	0	0		2012-06-14 14:30:00	0.21798	-0.0676	23.2467	0	0		2012-06-14 14:30:00	0.43812	-0.0732	31.1	1	0		2012-06-14 14:30:00	0.36449	-0.04747	23.9633	0	0		2012-06-14 14:30:00	0.23821	-1.06558	22.9267	0	0		2012-06-30 14:30:00	0.19064	-0.96278	29.1467	1	0
	2012-06-14 15:00:00	-6999	-6999	23.4767	-6999	0			2012-06-14 15:00:00	0.34161	-0.70651	24.1267	0	0		2012-06-14 15:00:00	0.21958	-0.07178	23.7167	0	0		2012-06-14 15:00:00	0.37273	-0.06831	31.7733	0	0		2012-06-14 15:00:00	0.40446	-0.0451	24.0833	0	0		2012-06-14 15:00:00	0.2337	-0.90464	23.06	0	0		2012-06-30 15:00:00	0.04679	-0.67984	30.0433	0	0
	2012-06-14 15:30:00	-6999	-6999	23.6567	-6999	0			2012-06-14 15:30:00	0.23684	-0.52598	23.7867	0	0		2012-06-14 15:30:00	0.30528	-0.03748	23.89	0	0		2012-06-14 15:30:00	0.40699	-0.03581	31.7933	1	0		2012-06-14 15:30:00	0.31063	-0.03154	24.0267	0	0		2012-06-14 15:30:00	0.22188	-0.5943	22.9833	0	0		2012-06-30 15:30:00	0.15485	-0.74135	30.37	1	0
	2012-06-14 16:00:00	-6999	-6999	23.9067	-6999	0			2012-06-14 16:00:00	0.14218	-0.67382	24.2133	0	0		2012-06-14 16:00:00	0.175	-0.01376	24.3433	0	0		2012-06-14 16:00:00	0.34751	-0.04454	31.4933	1	0		2012-06-14 16:00:00	0.23798	0.11863	24.2233	1	0		2012-06-14 16:00:00	0.15596	-0.63886	23.6867	0	0		2012-06-30 16:00:00	0.10067	-0.67795	30.47	0	0
	2012-06-14 16:30:00	-6999	-6999	24.7233	-6999	0			2012-06-14 16:30:00	0.15341	-0.57086	25.1167	0	0		2012-06-14 16:30:00	0.43419	-0.02947	24.9333	1	0		2012-06-14 16:30:00	0.25575	-0.04051	31.3133	0	0		2012-06-14 16:30:00	0.20523	0.00437	24.4733	0	0		2012-06-14 16:30:00	0.19664	-0.63987	24.5333	1	0		2012-06-30 16:30:00	0.13081	-0.93173	30.88	0	0
	2012-06-14 17:00:00	-6999	-6999	24.6167	-6999	0			2012-06-14 17:00:00	0.21291	-0.62782	25.13	0	0		2012-06-14 17:00:00	0.38099	-0.12032	25.4733	0	0		2012-06-14 17:00:00	0.28107	-0.04801	31.22	0	0		2012-06-14 17:00:00	0.22281	-0.06648	24.4733	0	0		2012-06-14 17:00:00	0.24163	-0.69803	24.82	1	0		2012-06-30 17:00:00	0.15919	-0.73894	30.59	1	0
	2012-06-14 17:30:00	-6999	-6999	24.61	-6999	0			2012-06-14 17:30:00	0.17978	-0.45103	25.21	0	0		2012-06-14 17:30:00	0.61249	-0.08731	25.4967	1	0		2012-06-14 17:30:00	0.26671	0.01197	31.33	0	0		2012-06-14 17:30:00	0.52483	0.13273	25.49	1	0		2012-06-14 17:30:00	0.06291	-0.44896	24.9933	0	0		2012-06-30 17:30:00	0.13314	-0.70293	30.8467	0	0
	2012-06-14 18:00:00	-6999	-6999	24.6067	-6999	0			2012-06-14 18:00:00	0.22626	-0.33619	24.8667	0	0		2012-06-14 18:00:00	0.2034	-0.00704	25.0433	0	0		2012-06-14 18:00:00	0.21039	-0.0109	31.5433	0	0		2012-06-14 18:00:00	0.43169	-0.25698	25.71	1	0		2012-06-14 18:00:00	0.17976	-0.3224	24.5367	0	0		2012-06-30 18:00:00	0.09084	-0.34311	30.56	0	0
	2012-06-14 18:30:00	-6999	-6999	24.4467	-6999	0			2012-06-14 18:30:00	0.25555	-0.38387	25.0667	0	0		2012-06-14 18:30:00	0.22459	-0.02433	24.8633	0	0		2012-06-14 18:30:00	0.1599	-0.0205	31.5367	0	0		2012-06-14 18:30:00	0.1708	-0.02447	25.6333	0	0		2012-06-14 18:30:00	0.19672	-0.33423	24.6933	1	0		2012-06-30 18:30:00	0.13014	-0.36835	29.9333	0	0
	2012-06-14 19:00:00	-6999	-6999	24.44	-6999	0			2012-06-14 19:00:00	0.17163	-0.39594	25.2233	1	0		2012-06-14 19:00:00	0.23338	-0.00865	24.9467	1	0		2012-06-14 19:00:00	0.17413	0.0092	31.3233	0	0		2012-06-14 19:00:00	0.28185	0.04301	25.6633	1	0		2012-06-14 19:00:00	0.06709	-0.26948	25.5533	1	0		2012-06-30 19:00:00	0.11719	-0.24795	29.45	0	0
	2012-06-14 19:30:00	-6999	-6999	24.5867	-6999	0			2012-06-14 19:30:00	0.06399	-0.14069	24.1333	1	0		2012-06-14 19:30:00	0.15732	-0.00692	24.8867	0	0		2012-06-14 19:30:00	0.17295	-0.00549	30.9133	0	0		2012-06-14 19:30:00	0.29951	-0.06455	25.4467	1	0		2012-06-14 19:30:00	0.06528	-0.0735	24.35	1	0		2012-06-30 19:30:00	0.07184	-0.0968	28.99	0	0
	2012-06-14 20:00:00	-6999	-6999	23.5733	-6999	0			2012-06-14 20:00:00	0.03855	0.00405	22.8633	2	0		2012-06-14 20:00:00	0.16859	-0.01209	24.9767	1	0		2012-06-14 20:00:00	0.24658	-0.02263	30.2733	1	0		2012-06-14 20:00:00	0.39158	-0.03502	25.0967	1	0		2012-06-14 20:00:00	0.04521	0.0105	23.0567	2	0		2012-06-30 20:00:00	0.04994	-0.09426	29.3367	1	0
	2012-06-14 20:30:00	-6999	-6999	22.5533	-6999	0			2012-06-14 20:30:00	0.05575	-0.02022	21.8367	1	0		2012-06-14 20:30:00	0.14235	-0.00283	24.6133	2	0		2012-06-14 20:30:00	0.23075	-0.02782	29.45	1	0		2012-06-14 20:30:00	0.3082	-0.00148	24.64	1	0		2012-06-14 20:30:00	0.02724	0.01409	22.0133	2	0		2012-06-30 20:30:00	0.15301	-0.26858	28.69	1	0
	2012-06-14 21:00:00	-6999	-6999	21.9667	-6999	0			2012-06-14 21:00:00	0.06367	-0.00044	20.0833	2	0		2012-06-14 21:00:00	0.08381	-0.00629	23.9967	2	0		2012-06-14 21:00:00	0.14108	0.00746	28.5533	1	0		2012-06-14 21:00:00	0.25447	-0.00068	24.12	1	0		2012-06-14 21:00:00	0.07452	0.14136	21.05	1	0		2012-06-30 21:00:00	0.07207	0.05265	27.3467	2	0
	2012-06-14 21:30:00	-6999	-6999	21.4033	-6999	0			2012-06-14 21:30:00	0.08876	-0.09995	18.64	1	0		2012-06-14 21:30:00	0.10591	-0.05526	23.31	2	0		2012-06-14 21:30:00	0.19465	0.04099	27.6033	1	0		2012-06-14 21:30:00	0.2293	0.00024	23.39	2	0		2012-06-14 21:30:00	0.04976	-0.08131	19.6567	1	0		2012-06-30 21:30:00	0.1187	0.10614	26.4933	1	0
	2012-06-14 22:00:00	-6999	-6999	20.3967	-6999	0			2012-06-14 22:00:00	0.04383	-0.15414	17.9167	1	0		2012-06-14 22:00:00	0.07957	0.00427	22.4533	1	0		2012-06-14 22:00:00	0.08526	0.00168	26.6267	1	0		2012-06-14 22:00:00	0.42516	0.02182	22.2967	1	0		2012-06-14 22:00:00	0.04616	0.23246	19.1433	1	0		2012-06-30 22:00:00	0.10617	0.23327	27.71	0	0
	2012-06-14 22:30:00	-6999	-6999	19.5967	-6999	0			2012-06-14 22:30:00	0.05684	-0.03958	17.0167	2	0		2012-06-14 22:30:00	0.1465	-0.01143	21.7233	1	0		2012-06-14 22:30:00	0.07847	-0.00145	25.7033	1	0		2012-06-14 22:30:00	0.11806	-0.01131	21.2867	2	0		2012-06-14 22:30:00	0.10579	-0.44078	18.6067	1	0		2012-06-30 22:30:00	0.12631	0.1407	26.65	0	0
	2012-06-14 23:00:00	-6999	-6999	18.93	-6999	0			2012-06-14 23:00:00	0.06964	-0.08339	17.69	2	0		2012-06-14 23:00:00	0.0615	-0.01397	21.25	2	0		2012-06-14 23:00:00	0.08121	0.00436	24.8567	0	0		2012-06-14 23:00:00	0.27701	-0.00553	20.7467	1	0		2012-06-14 23:00:00	0.12599	0.38912	17.1833	2	0		2012-06-30 23:00:00	0.15031	0.13033	25.2733	0	0
	2012-06-14 23:30:00	-6999	-6999	19.3	-6999	0			2012-06-14 23:30:00	0.10082	0.27539	18.3667	0	0		2012-06-14 23:30:00	0.0616	-0.03112	21.0467	2	0		2012-06-14 23:30:00	0.10909	-0.00038	24.0733	2	0		2012-06-14 23:30:00	0.39778	-0.1019	20.3567	1	0		2012-06-14 23:30:00	0.11427	0.14999	18.5167	0	0		2012-06-30 23:30:00	0.19876	0.15473	24.9733	0	0
	2012-06-15	-6999	-6999	19.8533	-6999	0			2012-06-15	0.14506	0.26853	18.5767	0	0		2012-06-15	0.19821	-0.00396	20.45	2	0		2012-06-15	0.09509	-0.00542	23.35	1	0		2012-06-15	0.39241	0.01048	18.77	1	0		2012-06-15	0.15314	0.15954	18.66	0	0		2012-07-01	0.24925	0.20198	24.9233	0	0
	2012-06-15 00:30:00	-6999	-6999	18.95	-6999	0			2012-06-15 00:30:00	0.09849	0.08756	18.18	0	0		2012-06-15 00:30:00	0.11229	-2e-05	19.95	1	0		2012-06-15 00:30:00	0.13108	0.0113	22.66	1	0		2012-06-15 00:30:00	0.36878	0.06385	18.0033	1	0		2012-06-15 00:30:00	0.08435	0.06919	17.7767	0	0		2012-07-01 00:30:00	0.26902	0.20882	24.82	0	0
	2012-06-15 01:00:00	-6999	-6999	18.0867	-6999	0			2012-06-15 01:00:00	0.1386	0.18105	17.2467	0	0		2012-06-15 01:00:00	0.15146	0.05442	19.1433	1	0		2012-06-15 01:00:00	0.18173	-0.00536	22.0233	0	0		2012-06-15 01:00:00	0.42968	0.02498	17.64	1	0		2012-06-15 01:00:00	0.11281	0.12338	17.0067	0	0		2012-07-01 01:00:00	0.2685	0.18001	24.8767	0	0
	2012-06-15 01:30:00	-6999	-6999	17.4667	-6999	0			2012-06-15 01:30:00	0.06222	0.11948	16.2167	0	0		2012-06-15 01:30:00	0.10932	-0.01266	18.2767	2	0		2012-06-15 01:30:00	0.18202	0.00646	21.46	0	0		2012-06-15 01:30:00	0.35779	-0.05416	17.12	2	0		2012-06-15 01:30:00	0.08815	-0.02033	16.2533	2	0		2012-07-01 01:30:00	0.26457	0.21707	24.7967	0	0
	2012-06-15 02:00:00	-6999	-6999	16.7267	-6999	0			2012-06-15 02:00:00	0.12721	0.24642	15.9967	0	0		2012-06-15 02:00:00	0.06866	-0.0216	17.56	2	0		2012-06-15 02:00:00	0.20175	0.01835	20.9833	1	0		2012-06-15 02:00:00	0.35463	0.01344	16.4733	1	0		2012-06-15 02:00:00	0.10465	0.29636	15.4	1	0		2012-07-01 02:00:00	0.28913	0.21357	24.5633	0	0
	2012-06-15 02:30:00	-6999	-6999	16.3667	-6999	0			2012-06-15 02:30:00	0.11994	-0.08606	15.1867	2	0		2012-06-15 02:30:00	0.1206	0.01566	17.0033	1	0		2012-06-15 02:30:00	0.19304	-0.01338	20.54	1	0		2012-06-15 02:30:00	0.37417	0.02772	16.1033	1	0		2012-06-15 02:30:00	0.059	0.17399	14.73	1	0		2012-07-01 02:30:00	0.2573	0.23901	24.1067	0	0
	2012-06-15 03:00:00	-6999	-6999	16.07	-6999	0			2012-06-15 03:00:00	0.05385	0.09341	13.5933	1	0		2012-06-15 03:00:00	0.0691	-0.00361	16.42	2	0		2012-06-15 03:00:00	0.09307	-0.01053	20.0633	0	0		2012-06-15 03:00:00	0.30878	0.03426	15.2567	1	0		2012-06-15 03:00:00	0.07046	-0.0454	14.5133	2	0		2012-07-01 03:00:00	0.35996	0.26113	24.38	0	0
	2012-06-15 03:30:00	-6999	-6999	15.5633	-6999	0			2012-06-15 03:30:00	0.04005	0.01506	13.6867	1	0		2012-06-15 03:30:00	0.11309	-0.02833	16.2567	2	0		2012-06-15 03:30:00	0.08982	-0.00158	19.5967	0	0		2012-06-15 03:30:00	0.33142	0.01144	14.86	1	0		2012-06-15 03:30:00	0.12046	0.02294	13.8933	1	0		2012-07-01 03:30:00	0.30312	0.19409	24.24	0	0
	2012-06-15 04:00:00	-6999	-6999	15.1233	-6999	0			2012-06-15 04:00:00	0.08385	-0.00626	12.9467	2	0		2012-06-15 04:00:00	0.13279	0.0028	15.9733	1	0		2012-06-15 04:00:00	0.07198	-0.00507	19.1933	1	0		2012-06-15 04:00:00	0.27445	-0.0486	14.3967	1	0		2012-06-15 04:00:00	0.06766	-0.0861	12.7633	1	0		2012-07-01 04:00:00	0.2189	0.15241	23.6633	0	0
	2012-06-15 04:30:00	-6999	-6999	14.55	-6999	0			2012-06-15 04:30:00	0.07388	-0.12211	11.9533	1	0		2012-06-15 04:30:00	0.0749	-0.02333	15.7167	1	0		2012-06-15 04:30:00	0.08474	0.00169	18.83	0	0		2012-06-15 04:30:00	0.12264	-0.0573	13.3067	1	0		2012-06-15 04:30:00	0.07203	0.23799	12.1267	1	0		2012-07-01 04:30:00	0.15048	0.11376	23.47	0	0
	2012-06-15 05:00:00	-6999	-6999	13.6867	-6999	0			2012-06-15 05:00:00	0.06788	-0.0365	11.6267	1	0		2012-06-15 05:00:00	0.09631	0.09962	14.6533	1	0		2012-06-15 05:00:00	0.1253	-0.00347	18.4767	0	0		2012-06-15 05:00:00	0.25556	-0.19027	13.0267	2	0		2012-06-15 05:00:00	0.04818	0.03404	11.55	1	0		2012-07-01 05:00:00	0.10953	0.18799	23.1967	0	0
	2012-06-15 05:30:00	-6999	-6999	13.5133	-6999	0			2012-06-15 05:30:00	0.06651	-0.31377	11.1333	1	0		2012-06-15 05:30:00	0.37746	0.44643	13.8	1	0		2012-06-15 05:30:00	0.15133	-0.01291	18.16	1	0		2012-06-15 05:30:00	0.25041	-0.01713	13.02	2	0		2012-06-15 05:30:00	0.06444	-0.10552	10.9533	2	0		2012-07-01 05:30:00	0.18227	-0.33212	21.8933	2	0
	2012-06-15 06:00:00	-6999	-6999	13.2333	-6999	0			2012-06-15 06:00:00	0.05482	-0.1117	10.9533	2	0		2012-06-15 06:00:00	0.10897	-0.0081	14.2333	1	0		2012-06-15 06:00:00	0.11377	0.02006	17.86	1	0		2012-06-15 06:00:00	0.1785	-0.02006	12.8633	2	0		2012-06-15 06:00:00	0.08639	-0.10143	10.4667	1	0		2012-07-01 06:00:00	0.18923	0.08029	21.9767	1	0
	2012-06-15 06:30:00	-6999	-6999	13.1667	-6999	0			2012-06-15 06:30:00	0.06503	-0.64579	10.4067	1	0		2012-06-15 06:30:00	0.0887	0.02394	14.0567	1	0		2012-06-15 06:30:00	0.07853	0.00586	17.57	1	0		2012-06-15 06:30:00	0.1519	-0.08989	12.6867	2	0		2012-06-15 06:30:00	0.03745	-0.12572	10.4433	2	0		2012-07-01 06:30:00	0.18636	-1.84687	21.2667	1	0
	2012-06-15 07:00:00	-6999	-6999	13.2667	-6999	0			2012-06-15 07:00:00	0.03202	0.03488	10.7467	1	0		2012-06-15 07:00:00	0.06216	-0.06438	14.3033	1	0		2012-06-15 07:00:00	0.0912	-0.00523	17.3367	2	0		2012-06-15 07:00:00	0.19026	0.09565	13.6833	1	0		2012-06-15 07:00:00	0.04807	0.09166	11	1	0		2012-07-01 07:00:00	0.12288	0.19859	19.9	1	0
	2012-06-15 07:30:00	-6999	-6999	13.84	-6999	0			2012-06-15 07:30:00	0.07302	-0.18027	12.8467	2	0		2012-06-15 07:30:00	0.09024	-0.04377	15.4567	2	0		2012-06-15 07:30:00	0.10886	-0.01571	17.2433	2	0		2012-06-15 07:30:00	0.15659	0.02342	15.49	2	0		2012-06-15 07:30:00	0.07696	0.03098	12.0167	2	0		2012-07-01 07:30:00	0.14496	0.07208	20.5267	1	0
	2012-06-15 08:00:00	-6999	-6999	15.4167	-6999	0			2012-06-15 08:00:00	0.09366	-0.15598	15.6267	0	0		2012-06-15 08:00:00	0.23223	0.03901	17.2133	2	0		2012-06-15 08:00:00	0.08506	-0.00371	17.4	0	0		2012-06-15 08:00:00	0.18777	-0.01234	16.0567	2	0		2012-06-15 08:00:00	0.10622	-0.00106	14.53	2	0		2012-07-01 08:00:00	0.21543	-0.21897	21.6567	2	0
	2012-06-15 08:30:00	-6999	-6999	15.7333	-6999	0			2012-06-15 08:30:00	0.20542	0.1979	16.9667	2	0		2012-06-15 08:30:00	0.10939	0.0679	18.2833	2	0		2012-06-15 08:30:00	0.09102	-0.03966	17.9	0	0		2012-06-15 08:30:00	0.15218	0.00453	17.7567	1	0		2012-06-15 08:30:00	0.19278	-0.58468	15.5167	0	0		2012-07-01 08:30:00	0.10591	0.13411	22	1	0
	2012-06-15 09:00:00	-6999	-6999	16.8133	-6999	0			2012-06-15 09:00:00	0.22226	-0.66785	17.37	1	0		2012-06-15 09:00:00	0.10412	-0.1989	18.2967	1	0		2012-06-15 09:00:00	0.1969	-0.12287	18.7367	0	0		2012-06-15 09:00:00	0.13901	-0.02072	19.3167	0	0		2012-06-15 09:00:00	0.19416	-0.60467	16.3933	0	0		2012-07-01 09:00:00	0.0858	-0.22472	21.8167	1	0
	2012-06-15 09:30:00	-6999	-6999	18.41	-6999	0			2012-06-15 09:30:00	0.19246	-0.42425	19.0767	0	0		2012-06-15 09:30:00	0.21348	0.00011	19.9267	0	0		2012-06-15 09:30:00	0.20772	0.15268	19.8	1	0		2012-06-15 09:30:00	0.1238	-0.0532	20.8233	0	0		2012-06-15 09:30:00	0.15789	-0.54041	18.1133	0	0		2012-07-01 09:30:00	0.05239	-0.23082	22.0067	1	0
	2012-06-15 10:00:00	-6999	-6999	19.9433	-6999	0			2012-06-15 10:00:00	0.15581	-0.53675	21.0367	0	0		2012-06-15 10:00:00	0.18489	-0.04216	21.1467	0	0		2012-06-15 10:00:00	0.23165	-0.03013	21.0167	0	0		2012-06-15 10:00:00	0.13521	-0.02138	22.1033	0	0		2012-06-15 10:00:00	0.12344	-0.56554	20.0833	0	0		2012-07-01 10:00:00	0.13306	-0.30385	22.66	1	0
	2012-06-15 10:30:00	-6999	-6999	21.5	-6999	0			2012-06-15 10:30:00	0.17208	-0.57108	22.13	0	0		2012-06-15 10:30:00	0.14775	-0.03078	22.4967	0	0		2012-06-15 10:30:00	0.15947	-0.01469	22.3733	0	0		2012-06-15 10:30:00	0.20867	-0.06054	23.22	0	0		2012-06-15 10:30:00	0.16768	-0.65864	21.76	0	0		2012-07-01 10:30:00	0.0728	-0.30582	22.7533	0	0
	2012-06-15 11:00:00	-6999	-6999	22.25	-6999	0			2012-06-15 11:00:00	0.2284	-0.60715	23.0533	0	0		2012-06-15 11:00:00	0.21974	-0.00949	23.27	0	0		2012-06-15 11:00:00	0.10034	0.00862	23.8533	0	0		2012-06-15 11:00:00	0.34736	-0.12518	23.8	0	0		2012-06-15 11:00:00	0.14333	-0.79461	22.7833	0	0		2012-07-01 11:00:00	0.08987	-0.46195	22.4767	0	0
	2012-06-15 11:30:00	-6999	-6999	22.9567	-6999	0			2012-06-15 11:30:00	0.23875	-0.82452	24.0767	0	0		2012-06-15 11:30:00	0.26128	-0.00114	24.1533	0	0		2012-06-15 11:30:00	0.18472	-0.00169	25.4567	0	0		2012-06-15 11:30:00	0.20439	-0.03066	24.59	0	0		2012-06-15 11:30:00	0.0729	-0.86615	23.54	0	0		2012-07-01 11:30:00	0.12843	-0.45751	22.4567	0	0
	2012-06-15 12:00:00	-6999	-6999	23.94	-6999	0			2012-06-15 12:00:00	0.24862	-0.78664	24.71	0	0		2012-06-15 12:00:00	0.30648	-0.06977	24.9133	0	0		2012-06-15 12:00:00	0.27284	-0.05337	27.0467	0	0		2012-06-15 12:00:00	0.13736	0.01164	25.09	0	0		2012-06-15 12:00:00	0.13615	-0.95295	24.0733	0	0		2012-07-01 12:00:00	0.12041	-0.58898	22.89	1	0
	2012-06-15 12:30:00	-6999	-6999	24.7633	-6999	0			2012-06-15 12:30:00	0.27589	-0.71042	25.3333	0	0		2012-06-15 12:30:00	0.25055	-0.05262	25.04	0	0		2012-06-15 12:30:00	0.24465	-0.03948	28.5467	0	0		2012-06-15 12:30:00	0.34131	-0.06054	25.9133	0	0		2012-06-15 12:30:00	0.18794	-1.14599	24.55	0	0		2012-07-01 12:30:00	0.10051	-0.23902	23.3933	1	0
	2012-06-15 13:00:00	-6999	-6999	25.2267	-6999	0			2012-06-15 13:00:00	0.23326	-0.54405	26.03	0	0		2012-06-15 13:00:00	0.19001	0.0079	25.33	0	0		2012-06-15 13:00:00	0.12401	-0.0588	29.9567	0	0		2012-06-15 13:00:00	0.23719	-0.06972	26.3	0	0		2012-06-15 13:00:00	0.26709	-0.95992	25.2033	0	0		2012-07-01 13:00:00	0.11476	-0.56985	23.63	1	0
	2012-06-15 13:30:00	-6999	-6999	25.6533	-6999	0			2012-06-15 13:30:00	0.39108	-0.65534	26.2767	0	0		2012-06-15 13:30:00	0.24265	-0.0557	25.94	0	0		2012-06-15 13:30:00	0.36629	-0.04311	31.2767	0	0		2012-06-15 13:30:00	0.2107	-0.06748	26.2467	0	0		2012-06-15 13:30:00	0.19181	-0.89234	25.2833	0	0		2012-07-01 13:30:00	0.10882	-0.36528	23.73	0	0
	2012-06-15 14:00:00	-6999	-6999	26.0033	-6999	0			2012-06-15 14:00:00	0.27024	-0.51226	26.5333	0	0		2012-06-15 14:00:00	0.33263	-0.03673	26.1033	0	0		2012-06-15 14:00:00	0.21991	-0.0262	32.4533	0	0		2012-06-15 14:00:00	0.37363	-0.10347	26.31	0	0		2012-06-15 14:00:00	0.07728	-0.78603	25.4367	0	0		2012-07-01 14:00:00	0.06395	-0.39993	23.81	0	0
	2012-06-15 14:30:00	-6999	-6999	26.35	-6999	0			2012-06-15 14:30:00	0.32156	-0.58899	26.7167	0	0		2012-06-15 14:30:00	0.22573	-0.04943	26.3267	0	0		2012-06-15 14:30:00	0.37429	-0.05526	33.5033	0	0		2012-06-15 14:30:00	0.33061	-0.03944	26.67	0	0		2012-06-15 14:30:00	0.25984	-1.07372	26.0067	0	0		2012-07-01 14:30:00	0.08998	-0.51519	23.7333	0	0
	2012-06-15 15:00:00	-6999	-6999	26.2167	-6999	0			2012-06-15 15:00:00	0.48476	-0.67469	26.94	0	0		2012-06-15 15:00:00	0.24987	-0.08045	26.4367	0	0		2012-06-15 15:00:00	0.24605	-0.05187	34.4033	0	0		2012-06-15 15:00:00	0.44016	-0.0453	27.1567	0	0		2012-06-15 15:00:00	0.35624	-0.88428	25.98	0	0		2012-07-01 15:00:00	0.13998	-0.61951	24.5233	1	0
	2012-06-15 15:30:00	-6999	-6999	26.4633	-6999	0			2012-06-15 15:30:00	0.41413	-0.58162	27.0367	0	0		2012-06-15 15:30:00	0.3112	-0.05649	26.9033	0	0		2012-06-15 15:30:00	0.52242	-0.11468	35.0867	1	0		2012-06-15 15:30:00	0.44733	-0.02816	27.4133	0	0		2012-06-15 15:30:00	0.3039	-0.72761	26.09	0	0		2012-07-01 15:30:00	0.18247	-0.55875	23.86	0	0
	2012-06-15 16:00:00	-6999	-6999	26.74	-6999	0			2012-06-15 16:00:00	0.51817	-0.4938	27.0267	0	0		2012-06-15 16:00:00	0.2829	-0.05747	27.2667	0	0		2012-06-15 16:00:00	0.51118	-0.09628	35.4867	1	0		2012-06-15 16:00:00	0.55387	-0.07274	27.6667	0	0		2012-06-15 16:00:00	0.48873	-0.92247	26.3067	0	0		2012-07-01 16:00:00	0.1691	-0.68555	24.5167	0	0
	2012-06-15 16:30:00	-6999	-6999	26.5633	-6999	0			2012-06-15 16:30:00	0.44634	-0.41454	26.8633	0	0		2012-06-15 16:30:00	0.26749	-0.01746	27.1967	0	0		2012-06-15 16:30:00	0.60202	-0.08597	35.4833	1	0		2012-06-15 16:30:00	0.38471	-0.06717	27.6067	0	0		2012-06-15 16:30:00	0.3188	-0.82229	26.3133	0	0		2012-07-01 16:30:00	0.07659	-0.45041	25.1733	0	0
	2012-06-15 17:00:00	-6999	-6999	26.8167	-6999	0			2012-06-15 17:00:00	0.3746	-0.4291	27.31	0	0		2012-06-15 17:00:00	0.19479	-0.03489	27.1	0	0		2012-06-15 17:00:00	0.41072	-0.02607	35.3733	1	0		2012-06-15 17:00:00	0.28608	0.05783	27.3367	1	0		2012-06-15 17:00:00	0.23978	-0.67043	26.5533	0	0		2012-07-01 17:00:00	0.12709	-0.73438	25.4733	1	0
	2012-06-15 17:30:00	-6999	-6999	26.8933	-6999	0			2012-06-15 17:30:00	0.3215	-0.51383	27.3133	0	0		2012-06-15 17:30:00	0.21005	-0.02499	27.21	0	0		2012-06-15 17:30:00	0.32873	-0.04586	35.1667	0	0		2012-06-15 17:30:00	0.2452	0.09823	27.4733	1	0		2012-06-15 17:30:00	0.21088	-0.43189	26.5	0	0		2012-07-01 17:30:00	0.14328	-0.71877	25.8133	0	0
	2012-06-15 18:00:00	-6999	-6999	27.1067	-6999	0			2012-06-15 18:00:00	0.2993	-0.46505	27.36	0	0		2012-06-15 18:00:00	0.24706	-0.0306	27.3033	0	0		2012-06-15 18:00:00	0.23121	-0.01102	34.8633	0	0		2012-06-15 18:00:00	0.23198	-0.0268	27.4133	0	0		2012-06-15 18:00:00	0.22821	-0.52658	26.8133	0	0		2012-07-01 18:00:00	0.15137	-0.5729	25.2333	1	0
	2012-06-15 18:30:00	-6999	-6999	27.1167	-6999	0			2012-06-15 18:30:00	0.22478	-0.24605	27.4767	0	0		2012-06-15 18:30:00	0.20982	-0.02833	27.43	0	0		2012-06-15 18:30:00	0.17035	-0.01469	34.53	0	0		2012-06-15 18:30:00	0.10813	-0.04827	27.4167	0	0		2012-06-15 18:30:00	0.20427	-0.4756	27.0567	0	0		2012-07-01 18:30:00	0.09458	-0.24045	24.84	0	0
	2012-06-15 19:00:00	-6999	-6999	26.95	-6999	0			2012-06-15 19:00:00	0.10081	-0.14761	27.8267	0	0		2012-06-15 19:00:00	0.16711	-0.04416	27.4867	0	0		2012-06-15 19:00:00	0.47985	-0.05296	34.0533	1	0		2012-06-15 19:00:00	0.25722	-0.01648	27.2767	0	0		2012-06-15 19:00:00	0.12013	-0.21805	27.14	0	0		2012-07-01 19:00:00	0.06194	-0.16876	24.28	0	0
	2012-06-15 19:30:00	-6999	-6999	26.7133	-6999	0			2012-06-15 19:30:00	0.08583	0.01212	26.7367	2	0		2012-06-15 19:30:00	0.12131	-0.01197	27.2067	0	0		2012-06-15 19:30:00	0.16311	-0.01425	33.4367	0	0		2012-06-15 19:30:00	0.18934	0.0057	27.07	0	0		2012-06-15 19:30:00	0.10591	-0.19694	27.1933	1	0		2012-07-01 19:30:00	0.10608	-0.21709	24.2633	0	0
	2012-06-15 20:00:00	-6999	-6999	26.0933	-6999	0			2012-06-15 20:00:00	0.1083	0.1531	24.3433	2	0		2012-06-15 20:00:00	0.13958	-0.01862	26.9233	1	0		2012-06-15 20:00:00	0.1411	-0.01107	32.7133	0	0		2012-06-15 20:00:00	0.1988	-0.02204	26.7933	0	0		2012-06-15 20:00:00	0.10131	0.02904	25.2967	1	0		2012-07-01 20:00:00	0.07913	-0.00567	23.5633	2	0
	2012-06-15 20:30:00	-6999	-6999	24.7567	-6999	0			2012-06-15 20:30:00	0.09808	0.09026	22.99	0	0		2012-06-15 20:30:00	0.17805	0.00064	26.1933	1	0		2012-06-15 20:30:00	0.09987	-0.01586	31.8133	0	0		2012-06-15 20:30:00	0.11256	-0.00336	26.5067	0	0		2012-06-15 20:30:00	0.16419	0.12825	23.8	0	0		2012-07-01 20:30:00	0.08279	0.02021	22.9767	1	0
	2012-06-15 21:00:00	-6999	-6999	23.7967	-6999	0			2012-06-15 21:00:00	0.10355	0.26539	22.09	0	0		2012-06-15 21:00:00	0.16575	-0.00944	24.97	2	0		2012-06-15 21:00:00	0.22272	-0.0032	30.7733	0	0		2012-06-15 21:00:00	0.08489	0.00819	25.8467	1	0		2012-06-15 21:00:00	0.13107	0.21096	22.68	0	0		2012-07-01 21:00:00	0.06246	-0.17814	22.2867	2	0
	2012-06-15 21:30:00	-6999	-6999	23.1133	-6999	0			2012-06-15 21:30:00	0.06847	0.39002	21.08	1	0		2012-06-15 21:30:00	0.14249	-0.0032	23.8867	0	0		2012-06-15 21:30:00	0.23688	-0.00034	29.6733	0	0		2012-06-15 21:30:00	0.17467	-0.00368	24.8433	2	0		2012-06-15 21:30:00	0.06224	0.18242	21.6767	1	0		2012-07-01 21:30:00	0.09106	0.04721	21.7667	0	0
	2012-06-15 22:00:00	-6999	-6999	22.3667	-6999	0			2012-06-15 22:00:00	0.10248	0.6194	20.2267	0	0		2012-06-15 22:00:00	0.14011	0.00198	23.1933	0	0		2012-06-15 22:00:00	0.26874	0.00186	28.5833	0	0		2012-06-15 22:00:00	0.10949	-0.02391	23.9167	2	0		2012-06-15 22:00:00	0.04766	0.0733	20.9633	0	0		2012-07-01 22:00:00	0.10444	0.18137	22.12	0	0
	2012-06-15 22:30:00	-6999	-6999	22.0833	-6999	0			2012-06-15 22:30:00	0.10766	0.55621	20.5033	0	0		2012-06-15 22:30:00	0.18853	0.02135	22.7567	1	0		2012-06-15 22:30:00	0.24723	0.00209	27.5667	0	0		2012-06-15 22:30:00	0.21978	-0.01235	22.3867	2	0		2012-06-15 22:30:00	0.05647	0.12048	20.6667	1	0		2012-07-01 22:30:00	0.07215	0.16284	21.9767	0	0
	2012-06-15 23:00:00	-6999	-6999	21.84	-6999	0			2012-06-15 23:00:00	0.13589	0.27814	20.6133	0	0		2012-06-15 23:00:00	0.10266	-0.01374	22.1733	1	0		2012-06-15 23:00:00	0.232	0.00436	26.6633	0	0		2012-06-15 23:00:00	0.17283	-0.06843	21.3633	1	0		2012-06-15 23:00:00	0.0544	0.12593	20.62	0	0		2012-07-01 23:00:00	0.12024	0.18797	21.87	0	0
	2012-06-15 23:30:00	-6999	-6999	21.6167	-6999	0			2012-06-15 23:30:00	0.07442	0.18311	20.0267	1	0		2012-06-15 23:30:00	0.07827	-0.00371	21.4267	0	0		2012-06-15 23:30:00	0.26184	0.00109	25.8567	1	0		2012-06-15 23:30:00	0.111	0.00441	20.2567	1	0		2012-06-15 23:30:00	0.12364	-0.14589	19.63	1	0		2012-07-01 23:30:00	0.04919	0.20044	21.06	1	0
	2012-06-16	-6999	-6999	21.38	-6999	0			2012-06-16	0.04618	-0.07194	18.19	1	0		2012-06-16	0.04612	0.00074	20.49	2	0		2012-06-16	0.18898	0.00234	25.13	0	0		2012-06-16	0.08008	-0.00982	19.9067	2	0		2012-06-16	0.1238	-0.37521	19.0867	1	0		2012-07-02	0.11199	0.2343	20.8933	0	0
	2012-06-16 00:30:00	-6999	-6999	19.0667	-6999	0			2012-06-16 00:30:00	0.1689	-0.45631	16.45	2	0		2012-06-16 00:30:00	0.08667	-0.00601	21.5133	1	0		2012-06-16 00:30:00	0.14075	0.00182	24.45	0	0		2012-06-16 00:30:00	0.16855	0.0076	19.42	0	0		2012-06-16 00:30:00	0.10962	0.31591	16.9567	1	0		2012-07-02 00:30:00	0.09753	0.16627	21.0033	0	0
	2012-06-16 01:00:00	-6999	-6999	17.9033	-6999	0			2012-06-16 01:00:00	0.18136	0.37583	15.76	1	0		2012-06-16 01:00:00	0.19935	-0.00252	20.01	2	0		2012-06-16 01:00:00	0.1063	0.00509	23.8167	0	0		2012-06-16 01:00:00	0.2049	0.0079	19.48	2	0		2012-06-16 01:00:00	0.19969	-0.50056	16.2233	1	0		2012-07-02 01:00:00	0.06372	0.05095	20.92	0	0
	2012-06-16 01:30:00	-6999	-6999	17.58	-6999	0			2012-06-16 01:30:00	0.18713	0.12228	16.3633	2	0		2012-06-16 01:30:00	0.09477	0.05886	19.9633	1	0		2012-06-16 01:30:00	0.08671	-0.00059	23.2233	1	0		2012-06-16 01:30:00	0.22339	-0.04972	18.7667	1	0		2012-06-16 01:30:00	0.10012	-0.07074	15.5233	1	0		2012-07-02 01:30:00	0.02946	0.04452	20.47	1	0
	2012-06-16 02:00:00	-6999	-6999	16.8233	-6999	0			2012-06-16 02:00:00	0.05661	0.0353	15.1933	2	0		2012-06-16 02:00:00	0.12333	0.01079	18.7367	1	0		2012-06-16 02:00:00	0.08555	-0.00405	22.6667	0	0		2012-06-16 02:00:00	0.215	0.01805	18.42	0	0		2012-06-16 02:00:00	0.07548	0.12884	15.0333	1	0		2012-07-02 02:00:00	0.07737	0.10311	20.4433	1	0
	2012-06-16 02:30:00	-6999	-6999	16.7633	-6999	0			2012-06-16 02:30:00	0.05507	0.02415	14.9767	1	0		2012-06-16 02:30:00	0.20165	-0.19138	18.1	1	0		2012-06-16 02:30:00	0.05992	-0.00321	22.0933	0	0		2012-06-16 02:30:00	0.33365	-0.04043	17.8433	2	0		2012-06-16 02:30:00	0.04078	-0.05526	14.5233	1	0		2012-07-02 02:30:00	0.05752	0.01554	20.6033	0	0
	2012-06-16 03:00:00	-6999	-6999	16.7033	-6999	0			2012-06-16 03:00:00	0.0534	-0.33092	13.5567	1	0		2012-06-16 03:00:00	0.15361	-0.05267	17.5933	1	0		2012-06-16 03:00:00	0.07387	-0.00137	21.5333	2	0		2012-06-16 03:00:00	0.37051	-0.00662	17.1433	1	0		2012-06-16 03:00:00	0.05515	-0.20369	14.7267	2	0		2012-07-02 03:00:00	0.10772	0.10588	20.26	1	0
	2012-06-16 03:30:00	-6999	-6999	15.9933	-6999	0			2012-06-16 03:30:00	0.04837	-0.2002	12.6967	1	0		2012-06-16 03:30:00	0.08958	-0.01348	16.8633	2	0		2012-06-16 03:30:00	0.07074	0.00517	21.0233	2	0		2012-06-16 03:30:00	0.25941	-0.01162	16.0367	1	0		2012-06-16 03:30:00	0.06092	-0.23834	14.1867	1	0		2012-07-02 03:30:00	0.07026	0.06808	20.0533	1	0
	2012-06-16 04:00:00	-6999	-6999	15.7467	-6999	0			2012-06-16 04:00:00	0.05876	0.29777	13.0533	1	0		2012-06-16 04:00:00	0.15017	-0.07418	16.4267	1	0		2012-06-16 04:00:00	0.07379	0.00506	20.5667	0	0		2012-06-16 04:00:00	0.30786	-0.00988	15.1867	1	0		2012-06-16 04:00:00	0.06812	-0.10169	13.4633	2	0		2012-07-02 04:00:00	0.08652	0.13701	19.6933	0	0
	2012-06-16 04:30:00	-6999	-6999	15.8433	-6999	0			2012-06-16 04:30:00	0.05234	0.14536	12.7867	0	0		2012-06-16 04:30:00	0.0784	0.0286	16.8333	1	0		2012-06-16 04:30:00	0.18715	-0.00053	20.1567	1	0		2012-06-16 04:30:00	0.17504	0.00256	14.5633	2	0		2012-06-16 04:30:00	0.03641	0.20127	14.16	1	0		2012-07-02 04:30:00	0.08402	0.15959	19.8333	0	0
	2012-06-16 05:00:00	-6999	-6999	15.46	-6999	0			2012-06-16 05:00:00	0.06239	-0.42102	12.5467	2	0		2012-06-16 05:00:00	0.13674	0.04365	16.1467	1	0		2012-06-16 05:00:00	0.16404	-0.00484	19.78	1	0		2012-06-16 05:00:00	0.09797	-0.05001	14.4333	2	0		2012-06-16 05:00:00	0.1487	-0.04819	13.5133	1	0		2012-07-02 05:00:00	0.06288	-0.00912	19.22	2	0
	2012-06-16 05:30:00	-6999	-6999	14.4167	-6999	0			2012-06-16 05:30:00	0.03165	-0.19076	11.3033	1	0		2012-06-16 05:30:00	0.05602	-0.04412	15.98	1	0		2012-06-16 05:30:00	0.09549	-0.00442	19.4167	2	0		2012-06-16 05:30:00	0.14961	-0.02606	14.18	2	0		2012-06-16 05:30:00	0.08515	-0.32965	12.4433	2	0		2012-07-02 05:30:00	0.13008	-0.02972	19.1767	2	0
	2012-06-16 06:00:00	-6999	-6999	13.62	-6999	0			2012-06-16 06:00:00	0.03346	0.07266	11.4933	1	0		2012-06-16 06:00:00	0.13536	-0.19259	15.7767	2	0		2012-06-16 06:00:00	0.09713	-0.01169	19.0433	1	0		2012-06-16 06:00:00	0.16351	-0.06929	13.5833	1	0		2012-06-16 06:00:00	0.04045	-0.24646	11.35	1	0		2012-07-02 06:00:00	0.01632	-0.15844	18.4833	1	0
	2012-06-16 06:30:00	-6999	-6999	13.8633	-6999	0			2012-06-16 06:30:00	0.04005	-0.01462	11.5	0	0		2012-06-16 06:30:00	0.14103	0.0299	14.82	1	0		2012-06-16 06:30:00	0.20668	0.00058	18.68	1	0		2012-06-16 06:30:00	0.08565	-0.06558	12.7533	1	0		2012-06-16 06:30:00	0.03116	0.06811	10.95	1	0		2012-07-02 06:30:00	0.15762	0.00512	17.64	2	0
	2012-06-16 07:00:00	-6999	-6999	13.9733	-6999	0			2012-06-16 07:00:00	0.04664	-0.42628	11.8033	1	0		2012-06-16 07:00:00	0.12349	-0.06229	15.28	1	0		2012-06-16 07:00:00	0.10844	-0.06185	18.3633	1	0		2012-06-16 07:00:00	0.15076	-0.02105	13.5233	2	0		2012-06-16 07:00:00	0.04471	0.03013	11.2133	2	0		2012-07-02 07:00:00	0.03511	0.01012	17.6767	1	0
	2012-06-16 07:30:00	-6999	-6999	14.4433	-6999	0			2012-06-16 07:30:00	0.03331	0.07662	13.7867	0	0		2012-06-16 07:30:00	0.12	0.07285	16.49	1	0		2012-06-16 07:30:00	0.12728	0.00403	18.18	2	0		2012-06-16 07:30:00	0.10669	-0.02001	15.73	1	0		2012-06-16 07:30:00	0.07701	0.16631	12.6667	2	0		2012-07-02 07:30:00	0.07222	0.51878	18.3067	0	0
	2012-06-16 08:00:00	-6999	-6999	15.6567	-6999	0			2012-06-16 08:00:00	0.09035	-0.03167	17.0867	2	0		2012-06-16 08:00:00	0.19252	0.04738	17.6633	2	0		2012-06-16 08:00:00	0.15984	0.01153	18.3167	1	0		2012-06-16 08:00:00	0.17353	-0.0233	17.8067	0	0		2012-06-16 08:00:00	0.06292	-0.23567	15.4767	0	0		2012-07-02 08:00:00	0.10973	-0.02761	19.5033	2	0
	2012-06-16 08:30:00	-6999	-6999	17.2867	-6999	0			2012-06-16 08:30:00	0.12553	-1.1147	18.58	1	0		2012-06-16 08:30:00	0.24536	-0.00096	18.7767	1	0		2012-06-16 08:30:00	0.13321	-0.00254	18.83	0	0		2012-06-16 08:30:00	0.13475	-0.08043	19.6533	1	0		2012-06-16 08:30:00	0.11989	-0.11182	17.3633	1	0		2012-07-02 08:30:00	0.33576	0.06782	20.04	2	0
	2012-06-16 09:00:00	-6999	-6999	18.71	-6999	0			2012-06-16 09:00:00	0.1428	-0.4074	20.64	0	0		2012-06-16 09:00:00	0.21787	-0.04055	20.26	1	0		2012-06-16 09:00:00	0.13507	0.03613	19.66	0	0		2012-06-16 09:00:00	0.13717	-0.04174	21.63	0	0		2012-06-16 09:00:00	0.11637	-0.38218	18.95	0	0		2012-07-02 09:00:00	0.40759	0.01889	19.7767	2	0
	2012-06-16 09:30:00	-6999	-6999	20.26	-6999	0			2012-06-16 09:30:00	0.21102	-0.69224	21.4267	0	0		2012-06-16 09:30:00	0.16176	0.00457	21.84	0	0		2012-06-16 09:30:00	0.12864	-0.01699	20.75	0	0		2012-06-16 09:30:00	0.1437	-0.05955	22.9733	0	0		2012-06-16 09:30:00	0.12087	-0.71999	20.5733	1	0		2012-07-02 09:30:00	0.41623	-0.40122	19.0633	1	0
	2012-06-16 10:00:00	-6999	-6999	21.86	-6999	0			2012-06-16 10:00:00	0.2113	-0.64238	22.4933	0	0		2012-06-16 10:00:00	0.11256	-0.01856	23.3233	0	0		2012-06-16 10:00:00	0.24609	0.00039	22.0433	0	0		2012-06-16 10:00:00	0.15248	-0.06117	23.6633	0	0		2012-06-16 10:00:00	0.14427	-0.64161	21.6633	0	0		2012-07-02 10:00:00	0.34615	-0.76858	18.9033	0	0
	2012-06-16 10:30:00	-6999	-6999	23.32	-6999	0			2012-06-16 10:30:00	0.26461	-0.68047	23.43	0	0		2012-06-16 10:30:00	0.16968	-0.0247	24.1933	0	0		2012-06-16 10:30:00	0.18392	-0.01189	23.4933	0	0		2012-06-16 10:30:00	0.18152	-0.05448	24.4433	0	0		2012-06-16 10:30:00	0.16561	-0.85711	22.9133	0	0		2012-07-02 10:30:00	0.34542	-0.76991	18.9333	1	0
	2012-06-16 11:00:00	-6999	-6999	24.12	-6999	0			2012-06-16 11:00:00	0.24681	-0.5253	24.4167	0	0		2012-06-16 11:00:00	0.15454	-0.04833	25.1333	0	0		2012-06-16 11:00:00	0.23211	-0.03069	25.04	0	0		2012-06-16 11:00:00	0.20291	-0.06322	25.38	0	0		2012-06-16 11:00:00	0.11561	-0.80773	24.1567	0	0		2012-07-02 11:00:00	0.20946	-0.40935	18.77	0	0
	2012-06-16 11:30:00	-6999	-6999	24.82	-6999	0			2012-06-16 11:30:00	0.27195	-0.66432	25.5767	0	0		2012-06-16 11:30:00	0.13265	-0.04992	26.2	0	0		2012-06-16 11:30:00	0.26591	-0.00433	26.6133	0	0		2012-06-16 11:30:00	0.28377	-0.0363	26.2867	0	0		2012-06-16 11:30:00	0.18579	-0.81442	25.3333	0	0		2012-07-02 11:30:00	0.13525	-0.50213	18.8867	1	0
	2012-06-16 12:00:00	-6999	-6999	25.67	-6999	0			2012-06-16 12:00:00	0.20749	-0.49404	26.25	0	0		2012-06-16 12:00:00	0.26784	-0.03197	26.88	0	0		2012-06-16 12:00:00	0.14258	-0.05307	28.1567	0	0		2012-06-16 12:00:00	0.14168	-0.10745	27.2367	0	0		2012-06-16 12:00:00	0.22828	-1.10739	25.84	0	0		2012-07-02 12:00:00	0.21612	-0.36468	19.7467	0	0
	2012-06-16 12:30:00	-6999	-6999	26.6567	-6999	0			2012-06-16 12:30:00	0.27781	-0.60275	27.55	0	0		2012-06-16 12:30:00	0.17805	-0.05535	27.4067	0	0		2012-06-16 12:30:00	0.22089	-0.03208	29.67	0	0		2012-06-16 12:30:00	0.20173	-0.03443	27.7667	0	0		2012-06-16 12:30:00	0.18699	-1.04401	26.8267	0	0		2012-07-02 12:30:00	0.10864	-0.07122	19.94	1	0.3
	2012-06-16 13:00:00	-6999	-6999	27.2333	-6999	0			2012-06-16 13:00:00	0.24188	-0.58174	27.8567	0	0		2012-06-16 13:00:00	0.17208	-0.06607	27.7367	0	0		2012-06-16 13:00:00	0.35916	-0.08247	31.1067	0	0		2012-06-16 13:00:00	0.28439	-0.06751	28.1767	0	0		2012-06-16 13:00:00	0.12308	-1.01087	27.03	0	0		2012-07-02 13:00:00	0.08877	-0.38536	19.91	0	0.1
	2012-06-16 13:30:00	-6999	-6999	27.5467	-6999	0			2012-06-16 13:30:00	0.21533	-0.43889	28.1833	0	0		2012-06-16 13:30:00	0.28002	-0.02299	28.1833	0	0		2012-06-16 13:30:00	0.35514	-0.06169	32.38	0	0		2012-06-16 13:30:00	0.3858	-0.05891	28.4067	0	0		2012-06-16 13:30:00	0.24677	-0.98458	27.29	0	0		2012-07-02 13:30:00	0.21369	-0.55605	20.09	0	0
	2012-06-16 14:00:00	-6999	-6999	28.0833	-6999	0			2012-06-16 14:00:00	0.37754	-0.50511	28.1967	0	0		2012-06-16 14:00:00	0.31565	-0.06516	28.55	0	0		2012-06-16 14:00:00	0.38743	-0.06746	33.4733	0	0		2012-06-16 14:00:00	0.13285	-0.19596	28.5733	0	0		2012-06-16 14:00:00	0.28442	-1.00911	27.37	0	0		2012-07-02 14:00:00	0.20827	-1.03544	20.6133	0	0
	2012-06-16 14:30:00	-6999	-6999	28.1	-6999	0			2012-06-16 14:30:00	0.41502	-0.53679	28.7033	0	0		2012-06-16 14:30:00	0.34234	-0.04706	28.6033	0	0		2012-06-16 14:30:00	0.31162	-0.05924	34.42	0	0		2012-06-16 14:30:00	0.08992	-0.03061	28.99	0	0		2012-06-16 14:30:00	0.12353	-0.98031	27.6767	0	0		2012-07-02 14:30:00	0.16556	-0.59448	21.4133	1	0
	2012-06-16 15:00:00	-6999	-6999	28.28	-6999	0			2012-06-16 15:00:00	0.372	-0.52988	28.8933	0	0		2012-06-16 15:00:00	0.14436	-0.04505	28.8567	0	0		2012-06-16 15:00:00	0.26984	-0.07303	35.2333	0	0		2012-06-16 15:00:00	0.49153	-0.14449	29.33	0	0		2012-06-16 15:00:00	0.27421	-0.84874	27.91	0	0		2012-07-02 15:00:00	0.13474	-0.61261	21.54	0	0
	2012-06-16 15:30:00	-6999	-6999	28.6067	-6999	0			2012-06-16 15:30:00	0.3684	-0.60561	29.4367	0	0		2012-06-16 15:30:00	0.18082	-0.01315	28.8567	0	0		2012-06-16 15:30:00	0.2261	-0.04774	35.8967	0	0		2012-06-16 15:30:00	0.44117	-0.04514	29.7733	0	0		2012-06-16 15:30:00	0.15304	-0.63703	28.2333	0	0		2012-07-02 15:30:00	0.20058	-0.58848	21.7233	0	0
	2012-06-16 16:00:00	-6999	-6999	28.9	-6999	0			2012-06-16 16:00:00	0.2549	-0.41872	29.46	0	0		2012-06-16 16:00:00	0.21411	-0.03486	29	0	0		2012-06-16 16:00:00	0.28368	-0.03782	36.4367	0	0		2012-06-16 16:00:00	0.43995	-0.07261	29.7733	0	0		2012-06-16 16:00:00	0.25165	-1.03046	28.8367	0	0		2012-07-02 16:00:00	0.20803	-0.85996	22.6533	0	0
	2012-06-16 16:30:00	-6999	-6999	29.1367	-6999	0			2012-06-16 16:30:00	0.39363	-0.61991	29.6167	0	0		2012-06-16 16:30:00	0.21918	-0.04872	29.1067	0	0		2012-06-16 16:30:00	0.35132	-0.04757	36.8	0	0		2012-06-16 16:30:00	0.41611	-0.02424	30.0567	0	0		2012-06-16 16:30:00	0.28243	-0.93753	28.8933	0	0		2012-07-02 16:30:00	0.1933	-0.80607	23.2667	0	0
	2012-06-16 17:00:00	-6999	-6999	29.2133	-6999	0			2012-06-16 17:00:00	0.25581	-0.4808	29.5267	0	0		2012-06-16 17:00:00	0.25472	-0.02292	29.31	0	0		2012-06-16 17:00:00	0.25253	-0.02441	36.97	0	0		2012-06-16 17:00:00	0.44054	0.03418	30.11	0	0		2012-06-16 17:00:00	0.17604	-0.73987	28.9133	0	0		2012-07-02 17:00:00	0.23253	-0.74139	24.2267	0	0
	2012-06-16 17:30:00	-6999	-6999	29.2767	-6999	0			2012-06-16 17:30:00	0.16924	-0.32758	29.8333	0	0		2012-06-16 17:30:00	0.38084	-0.0255	29.6533	0	0		2012-06-16 17:30:00	0.20724	-0.03173	37.0033	0	0		2012-06-16 17:30:00	0.39892	0.10809	30.0567	2	0		2012-06-16 17:30:00	0.0774	-0.47708	29.5267	0	0		2012-07-02 17:30:00	0.27754	-0.79153	24.97	0	0
	2012-06-16 18:00:00	-6999	-6999	29.38	-6999	0			2012-06-16 18:00:00	0.19993	-0.2402	29.8167	0	0		2012-06-16 18:00:00	0.16667	-0.02317	29.6533	0	0		2012-06-16 18:00:00	0.16705	-0.02336	36.8867	0	0		2012-06-16 18:00:00	0.3337	0.09297	29.96	2	0		2012-06-16 18:00:00	0.16356	-0.59687	29.4067	0	0		2012-07-02 18:00:00	0.22973	-0.61686	25.12	0	0
	2012-06-16 18:30:00	-6999	-6999	29.455	-6999	0			2012-06-16 18:30:00	0.12324	-0.23203	30.1467	0	0		2012-06-16 18:30:00	0.11511	-0.06164	29.6133	0	0		2012-06-16 18:30:00	0.25234	-0.02877	36.5933	0	0		2012-06-16 18:30:00	0.28549	-0.00876	29.95	0	0		2012-06-16 18:30:00	0.15093	-0.29002	29.24	0	0		2012-07-02 18:30:00	0.21666	-0.50912	25.4433	0	0
	2012-06-16 19:00:00	-6999	-6999	29.53	-6999	0			2012-06-16 19:00:00	0.08174	-0.19801	30.23	1	0		2012-06-16 19:00:00	0.16511	-0.04842	29.7433	0	0		2012-06-16 19:00:00	0.19958	-0.02957	36.1733	0	0		2012-06-16 19:00:00	0.24637	-0.09395	29.6367	1	0		2012-06-16 19:00:00	0.11125	-0.20389	29.43	0	0		2012-07-02 19:00:00	0.12979	-0.33242	25.4733	0	0
	2012-06-16 19:30:00	0.23038	0.11379	28.3833	0	0			2012-06-16 19:30:00	0.10537	-0.16252	29.29	1	0		2012-06-16 19:30:00	0.20072	-0.0208	29.2967	0	0		2012-06-16 19:30:00	0.20741	-0.01665	35.57	0	0		2012-06-16 19:30:00	0.22323	-0.01513	29.1833	0	0		2012-06-16 19:30:00	0.09035	-0.07588	28.21	0	0		2012-07-02 19:30:00	0.09975	-0.11559	24.8767	1	0
	2012-06-16 20:00:00	0.18678	0.12864	27.8433	0	0			2012-06-16 20:00:00	0.09973	-0.10098	26.8833	1	0		2012-06-16 20:00:00	0.20029	0.01575	28.79	2	0		2012-06-16 20:00:00	0.17197	-0.00752	34.76	0	0		2012-06-16 20:00:00	0.2065	-0.04618	28.7067	1	0		2012-06-16 20:00:00	0.08609	-0.0822	27.0133	2	0		2012-07-02 20:00:00	0.06759	-0.04359	24.31	1	0
	2012-06-16 20:30:00	0.19278	0.18836	27.22	0	0			2012-06-16 20:30:00	0.09144	-0.18798	25.0333	1	0		2012-06-16 20:30:00	0.15147	-0.01909	27.8233	1	0		2012-06-16 20:30:00	0.1245	0.00508	33.7433	1	0		2012-06-16 20:30:00	0.16037	-0.0092	27.8167	0	0		2012-06-16 20:30:00	0.06436	0.13122	26.2367	1	0		2012-07-02 20:30:00	0.07521	-0.03856	23.53	1	0
	2012-06-16 21:00:00	0.24855	0.23035	26.6267	0	0			2012-06-16 21:00:00	0.14027	0.072	23.9	0	0		2012-06-16 21:00:00	0.18453	-0.01635	27.0133	2	0		2012-06-16 21:00:00	0.10214	-0.02509	32.59	2	0		2012-06-16 21:00:00	0.12337	0.04818	27.3333	2	0		2012-06-16 21:00:00	0.12935	0.35119	25.46	0	0		2012-07-02 21:00:00	0.33094	0.22391	22.8167	1	0
	2012-06-16 21:30:00	0.34916	0.27006	25.9933	0	0			2012-06-16 21:30:00	0.27429	0.54505	24.9067	0	0		2012-06-16 21:30:00	0.20126	-0.12205	26.2567	2	0		2012-06-16 21:30:00	0.1195	0.00641	31.42	1	0		2012-06-16 21:30:00	0.10972	0.02176	26.4933	1	0		2012-06-16 21:30:00	0.16466	0.31971	25.04	0	0		2012-07-02 21:30:00	0.12581	0.42841	21.66	1	0
	2012-06-16 22:00:00	0.5931	0.25102	24.27	0	0			2012-06-16 22:00:00	0.96996	0.94845	24.6633	1	0		2012-06-16 22:00:00	0.66997	-0.00659	23.8067	0	0		2012-06-16 22:00:00	0.41002	0.11118	30.2867	1	0		2012-06-16 22:00:00	0.74646	0.02449	25.52	2	0		2012-06-16 22:00:00	0.63464	0.44146	24.1267	0	0		2012-07-02 22:00:00	0.05348	0.10314	22.1	0	0
	2012-06-16 22:30:00	0.63686	0.23744	21.64	0	0			2012-06-16 22:30:00	0.91806	0.3162	22.0633	0	0		2012-06-16 22:30:00	0.63753	0.01176	21.68	0	0		2012-06-16 22:30:00	0.5309	-0.00284	29.3467	1	0		2012-06-16 22:30:00	1.04728	-0.01591	22.88	1	0		2012-06-16 22:30:00	0.67126	0.387	21.29	0	0		2012-07-02 22:30:00	0.12621	0.11488	21.8167	1	0
	2012-06-16 23:00:00	0.55028	0.17207	20.6233	0	0			2012-06-16 23:00:00	0.76024	0.31593	20.9533	1	0		2012-06-16 23:00:00	0.56848	0.02034	20.6767	1	0		2012-06-16 23:00:00	0.41859	-0.00316	28.6	1	0		2012-06-16 23:00:00	0.88304	-0.00801	21.1533	0	0		2012-06-16 23:00:00	0.59376	0.31906	20.1833	0	0		2012-07-02 23:00:00	0.06299	0.06639	22.3267	0	0
	2012-06-16 23:30:00	0.62789	0.16549	19.7567	0	0			2012-06-16 23:30:00	0.78869	0.37891	19.8733	0	0		2012-06-16 23:30:00	0.54002	0.01374	19.7367	0	0		2012-06-16 23:30:00	0.34311	-0.01443	27.88	2	0		2012-06-16 23:30:00	0.79141	-0.01764	20.28	0	0		2012-06-16 23:30:00	0.60933	0.32196	19.1367	0	0		2012-07-02 23:30:00	0.24758	0.50781	22.1367	1	0
	2012-06-17	0.55176	0.16153	19.27	0	0			2012-06-17	0.59743	0.23871	19.3567	0	0		2012-06-17	0.46242	-0.00076	19.2533	1	0		2012-06-17	0.28257	-0.01087	27.1567	2	0		2012-06-17	0.46761	0.00589	19.6933	0	0		2012-06-17	0.55375	0.28045	18.6333	0	0		2012-07-03	0.13786	-0.66061	20.8033	2	0
	2012-06-17 00:30:00	0.46431	0.17321	18.66	0	0			2012-06-17 00:30:00	0.4999	0.18243	18.8833	0	0		2012-06-17 00:30:00	0.43177	0.00854	18.69	2	0		2012-06-17 00:30:00	0.22344	0.00383	26.47	1	0		2012-06-17 00:30:00	0.31306	0.00552	19.21	1	0		2012-06-17 00:30:00	0.33282	0.24762	18.05	1	0		2012-07-03 00:30:00	0.07837	-0.02926	19.5267	1	0
	2012-06-17 01:00:00	0.38246	0.16374	18.13	0	0			2012-06-17 01:00:00	0.15561	0.14624	18.21	1	0		2012-06-17 01:00:00	0.31237	-0.00606	18.1967	0	0		2012-06-17 01:00:00	0.24946	0.00637	25.82	1	0		2012-06-17 01:00:00	0.2331	0.00294	18.8067	2	0		2012-06-17 01:00:00	0.2216	0.18398	17.48	0	0		2012-07-03 01:00:00	0.16377	0.26776	20.25	1	0
	2012-06-17 01:30:00	0.33036	0.16194	17.87	0	0			2012-06-17 01:30:00	0.13436	0.31718	17.71	0	0		2012-06-17 01:30:00	0.31277	-0.00467	17.9533	0	0		2012-06-17 01:30:00	0.19551	-0.0023	25.22	2	0		2012-06-17 01:30:00	0.34241	0.01091	18.4	2	0		2012-06-17 01:30:00	0.1027	0.20875	17.1467	1	0		2012-07-03 01:30:00	0.11311	0.22581	20.3133	0	0
	2012-06-17 02:00:00	0.20704	0.16782	17.59	0	0			2012-06-17 02:00:00	0.09907	0.26784	17.4533	1	0		2012-06-17 02:00:00	0.13937	0.00417	17.6733	1	0		2012-06-17 02:00:00	0.12696	-0.00314	24.6733	1	0		2012-06-17 02:00:00	0.25547	-0.01884	17.9633	1	0		2012-06-17 02:00:00	0.19893	0.19451	16.8233	0	0		2012-07-03 02:00:00	0.11313	0.0581	20.3367	1	0
	2012-06-17 02:30:00	0.11025	0.20767	17.17	1	0			2012-06-17 02:30:00	0.1781	0.18986	17.0067	1	0		2012-06-17 02:30:00	0.14455	-0.01679	17.38	1	0		2012-06-17 02:30:00	0.06179	-0.01611	24.1267	2	0		2012-06-17 02:30:00	0.15181	-0.00837	17.5567	1	0		2012-06-17 02:30:00	0.12834	-0.04508	16.3167	2	0		2012-07-03 02:30:00	0.06438	0.05394	20.21	1	0
	2012-06-17 03:00:00	0.13739	0.12178	16.9733	0	0			2012-06-17 03:00:00	0.11131	-0.14726	16.07	1	0		2012-06-17 03:00:00	0.10181	-0.00432	17.0433	1	0		2012-06-17 03:00:00	0.15765	-0.00731	23.5867	1	0		2012-06-17 03:00:00	0.10186	-0.00059	17.18	2	0		2012-06-17 03:00:00	0.0988	0.26833	15.7333	1	0		2012-07-03 03:00:00	0.2041	0.39262	19.3233	0	0
	2012-06-17 03:30:00	0.08344	0.01452	16.5933	2	0			2012-06-17 03:30:00	0.05161	-0.03977	15.7767	2	0		2012-06-17 03:30:00	0.05607	-0.00016	16.8533	1	0		2012-06-17 03:30:00	0.07931	0.00314	23.05	2	0		2012-06-17 03:30:00	0.16366	-0.01724	17.0167	1	0		2012-06-17 03:30:00	0.06769	-0.06767	15.2267	1	0		2012-07-03 03:30:00	0.12764	0.10322	19.0733	1	0
	2012-06-17 04:00:00	0.07984	0.07662	16.3067	1	0			2012-06-17 04:00:00	0.16213	0.98447	15.3	1	0		2012-06-17 04:00:00	0.12511	-0.0057	16.73	1	0		2012-06-17 04:00:00	0.10238	-0.01865	22.5533	1	0		2012-06-17 04:00:00	0.25837	0.01746	16.8267	1	0		2012-06-17 04:00:00	0.05981	-0.01157	14.8567	2	0		2012-07-03 04:00:00	0.06428	0.09327	19.5	1	0
	2012-06-17 04:30:00	0.0834	0.459	16.0133	1	0			2012-06-17 04:30:00	0.06269	0.03033	14.7267	2	0		2012-06-17 04:30:00	0.09399	-0.00177	16.62	1	0		2012-06-17 04:30:00	0.06402	-0.00585	22.08	1	0		2012-06-17 04:30:00	0.10018	-0.01045	16.6567	0	0		2012-06-17 04:30:00	0.07585	-0.09559	14.2533	2	0		2012-07-03 04:30:00	0.21403	0.30808	18.9733	1	0
	2012-06-17 05:00:00	0.07924	0.2354	15.7633	0	0			2012-06-17 05:00:00	0.07594	0.18187	14.4867	1	0		2012-06-17 05:00:00	0.06691	-0.00658	16.6167	0	0		2012-06-17 05:00:00	0.06418	-0.02614	21.64	2	0		2012-06-17 05:00:00	0.04309	-0.00228	16.4933	1	0		2012-06-17 05:00:00	0.04995	0.19067	14.25	1	0		2012-07-03 05:00:00	0.23338	0.01173	18.9233	1	0
	2012-06-17 05:30:00	0.11644	0.22219	15.8967	0	0			2012-06-17 05:30:00	0.06576	0.09346	14.9633	0	0		2012-06-17 05:30:00	0.12319	0.04371	16.9067	2	0		2012-06-17 05:30:00	0.0975	0.02607	21.2733	1	0		2012-06-17 05:30:00	0.20495	0.02288	16.5133	2	0		2012-06-17 05:30:00	0.05616	0.09071	14.3333	0	0		2012-07-03 05:30:00	0.08755	0.21519	18.23	1	0
	2012-06-17 06:00:00	0.18069	0.04466	15.8533	2	0			2012-06-17 06:00:00	0.16818	0.30164	15.6033	0	0		2012-06-17 06:00:00	0.16465	-0.05879	16.9533	1	0		2012-06-17 06:00:00	0.19797	0.00904	21.03	2	0		2012-06-17 06:00:00	0.22	0.00144	16.43	2	0		2012-06-17 06:00:00	0.06889	0.22357	14.7833	1	0		2012-07-03 06:00:00	0.10186	0.07258	18.3267	0	0
	2012-06-17 06:30:00	0.17969	0.13056	16.0667	0	0			2012-06-17 06:30:00	0.19902	0.15043	15.91	1	0		2012-06-17 06:30:00	-6999	-6999	16.6633	-6999	0		2012-06-17 06:30:00	0.02129	-0.01807	20.8767	2	0		2012-06-17 06:30:00	0.33431	-0.00235	16.6433	1	0		2012-06-17 06:30:00	0.15463	0.34505	15.0267	1	0		2012-07-03 06:30:00	0.11808	0.07362	17.4767	0	0
	2012-06-17 07:00:00	-6999	-6999	16.08	-6999	0			2012-06-17 07:00:00	-6999	-6999	15.96	-6999	0		2012-06-17 07:00:00	-6999	-6999	16.6933	-6999	0		2012-06-17 07:00:00	0.12622	0.08127	20.7633	1	0		2012-06-17 07:00:00	0.41385	0.02364	16.94	1	0		2012-06-17 07:00:00	-6999	-6999	15.0133	-6999	0		2012-07-03 07:00:00	0.24358	-0.02235	17.6667	1	0
	2012-06-17 07:30:00	-6999	-6999	15.96	-6999	0			2012-06-17 07:30:00	-6999	-6999	15.2767	-6999	0		2012-06-17 07:30:00	-6999	-6999	16.3833	-6999	0.1		2012-06-17 07:30:00	-6999	-6999	20.66	-6999	0		2012-06-17 07:30:00	0.16048	-0.00313	17.2967	1	0		2012-06-17 07:30:00	-6999	-6999	14.9233	-6999	0		2012-07-03 07:30:00	0.22112	-0.16987	18.2567	0	0
	2012-06-17 08:00:00	-6999	-6999	15.4333	-6999	0.4			2012-06-17 08:00:00	-6999	-6999	15.0067	-6999	0.3		2012-06-17 08:00:00	-6999	-6999	15.47	-6999	1.2		2012-06-17 08:00:00	-6999	-6999	20.53	-6999	0		2012-06-17 08:00:00	-6999	-6999	17.0767	-6999	0		2012-06-17 08:00:00	-6999	-6999	14.3733	-6999	0.3		2012-07-03 08:00:00	0.20894	-0.32529	19.9467	0	0
	2012-06-17 08:30:00	-6999	-6999	14.75	-6999	1.3			2012-06-17 08:30:00	-6999	-6999	14.24	-6999	0.8		2012-06-17 08:30:00	-6999	-6999	14.7533	-6999	1.2		2012-06-17 08:30:00	-6999	-6999	20.3167	-6999	1.5		2012-06-17 08:30:00	-6999	-6999	15.76	-6999	0		2012-06-17 08:30:00	-6999	-6999	13.7067	-6999	0.8		2012-07-03 08:30:00	0.2207	-0.473	21.2933	0	0
	2012-06-17 09:00:00	-6999	-6999	14.28	-6999	1.6			2012-06-17 09:00:00	-6999	-6999	13.8533	-6999	1.4		2012-06-17 09:00:00	-6999	-6999	14.1	-6999	3		2012-06-17 09:00:00	-6999	-6999	20.03	-6999	2.5		2012-06-17 09:00:00	-6999	-6999	15.02	-6999	0.4		2012-06-17 09:00:00	-6999	-6999	13.26	-6999	1.6		2012-07-03 09:00:00	0.23142	-0.56454	22.48	0	0
	2012-06-17 09:30:00	-6999	-6999	13.0967	-6999	4.8			2012-06-17 09:30:00	-6999	-6999	13.2367	-6999	3		2012-06-17 09:30:00	-6999	-6999	13.5767	-6999	1		2012-06-17 09:30:00	-6999	-6999	19.68	-6999	1.5		2012-06-17 09:30:00	-6999	-6999	14.4333	-6999	1.8		2012-06-17 09:30:00	-6999	-6999	12.2767	-6999	2.7		2012-07-03 09:30:00	0.18821	-0.61206	23.41	0	0
	2012-06-17 10:00:00	-6999	-6999	12.98	-6999	0.3			2012-06-17 10:00:00	-6999	-6999	12.9233	-6999	0.2		2012-06-17 10:00:00	-6999	-6999	14.0133	-6999	0		2012-06-17 10:00:00	-6999	-6999	19.22	-6999	0		2012-06-17 10:00:00	-6999	-6999	13.32	-6999	1.5		2012-06-17 10:00:00	-6999	-6999	11.9367	-6999	0.1		2012-07-03 10:00:00	0.17983	-0.68693	24.5133	0	0
	2012-06-17 10:30:00	-6999	-6999	13.5467	-6999	0			2012-06-17 10:30:00	-6999	-6999	13.7733	-6999	0.1		2012-06-17 10:30:00	-6999	-6999	13.9967	-6999	0		2012-06-17 10:30:00	-6999	-6999	18.92	-6999	0		2012-06-17 10:30:00	-6999	-6999	13.4267	-6999	0.1		2012-06-17 10:30:00	-6999	-6999	12.54	-6999	0.1		2012-07-03 10:30:00	0.20031	-0.73914	25.19	1	0
	2012-06-17 11:00:00	-6999	-6999	14.2367	-6999	0			2012-06-17 11:00:00	-6999	-6999	14.9767	-6999	0		2012-06-17 11:00:00	0.2567	0.30714	14.5667	2	0		2012-06-17 11:00:00	0.24151	-0.0023	18.9933	2	0		2012-06-17 11:00:00	-6999	-6999	14.45	-6999	0		2012-06-17 11:00:00	-6999	-6999	13.7733	-6999	0		2012-07-03 11:00:00	0.14405	-0.73675	26.53	1	0
	2012-06-17 11:30:00	0.42012	-0.21582	15.2867	0	0			2012-06-17 11:30:00	-6999	-6999	16.1133	-6999	0		2012-06-17 11:30:00	0.29391	-0.08456	15.3833	0	0		2012-06-17 11:30:00	0.4281	0.01209	19.48	1	0		2012-06-17 11:30:00	-6999	-6999	15.36	-6999	0		2012-06-17 11:30:00	-6999	-6999	15.0833	-6999	0		2012-07-03 11:30:00	0.21127	-0.77663	26.66	0	0
	2012-06-17 12:00:00	-6999	-6999	16.2033	-6999	0			2012-06-17 12:00:00	0.31279	-0.80501	17.3567	0	0		2012-06-17 12:00:00	0.26844	-0.04182	16.4	0	0		2012-06-17 12:00:00	0.23499	-0.04364	20.66	0	0		2012-06-17 12:00:00	0.39423	-0.1213	16.7633	0	0		2012-06-17 12:00:00	0.33886	-0.76165	15.94	0	0		2012-07-03 12:00:00	0.26105	-0.95342	26.4333	0	0
	2012-06-17 12:30:00	0.35933	-0.08146	16.8733	0	0			2012-06-17 12:30:00	0.27974	-0.53363	17.7233	0	0		2012-06-17 12:30:00	0.31475	-0.0561	16.96	1	0		2012-06-17 12:30:00	0.19106	-0.00441	22.01	0	0		2012-06-17 12:30:00	0.36261	-0.05794	18.4467	1	0		2012-06-17 12:30:00	0.31504	-0.75231	16.5433	0	0		2012-07-03 12:30:00	0.24057	-0.97034	26.7167	0	0
	2012-06-17 13:00:00	0.37071	-0.16743	17.77	0	0			2012-06-17 13:00:00	0.35555	-0.74059	18.7067	0	0		2012-06-17 13:00:00	0.30806	-0.05828	18.05	1	0		2012-06-17 13:00:00	0.15689	0.03144	22.9133	0	0		2012-06-17 13:00:00	0.28094	-0.11173	19.3267	0	0		2012-06-17 13:00:00	0.2889	-1.07209	17.6267	0	0		2012-07-03 13:00:00	0.27199	-1.05944	27.12	0	0
	2012-06-17 13:30:00	0.38379	-0.10604	18.7367	0	0			2012-06-17 13:30:00	0.37795	-0.70658	19.7233	0	0		2012-06-17 13:30:00	0.262	-0.03257	19.1333	0	0		2012-06-17 13:30:00	0.13653	-0.10616	23.4	0	0		2012-06-17 13:30:00	0.29486	-0.0497	19.1467	0	0		2012-06-17 13:30:00	0.28195	-0.86166	18.65	0	0		2012-07-03 13:30:00	0.17984	-0.82106	27.68	0	0
	2012-06-17 14:00:00	0.35252	-0.08197	19.61	0	0			2012-06-17 14:00:00	0.38853	-0.67528	20.43	0	0		2012-06-17 14:00:00	0.28176	0.01561	19.9533	0	0		2012-06-17 14:00:00	0.15639	0.01016	23.9267	0	0		2012-06-17 14:00:00	0.2263	-0.11714	19.76	0	0		2012-06-17 14:00:00	0.33271	-0.9217	19.2867	0	0		2012-07-03 14:00:00	0.23114	-0.94772	27.6233	0	0
	2012-06-17 14:30:00	0.33742	-0.02149	20.2233	0	0			2012-06-17 14:30:00	0.28146	-0.64364	21.3367	0	0		2012-06-17 14:30:00	0.23292	0.03746	20.7267	0	0		2012-06-17 14:30:00	0.30369	0.04155	24.92	1	0		2012-06-17 14:30:00	0.27385	0.00782	20.97	0	0		2012-06-17 14:30:00	0.36222	-1.06128	19.97	0	0		2012-07-03 14:30:00	0.56262	-1.19323	26.44	1	0
	2012-06-17 15:00:00	0.31164	-0.02316	20.9567	0	0			2012-06-17 15:00:00	0.32888	-0.59061	22.0667	0	0		2012-06-17 15:00:00	0.21649	-0.00552	21.29	0	0		2012-06-17 15:00:00	0.14381	0.06904	26.1567	0	0		2012-06-17 15:00:00	0.26027	-0.03507	21.76	0	0		2012-06-17 15:00:00	0.20647	-0.76062	20.8933	0	0		2012-07-03 15:00:00	0.47116	-0.71342	25.81	0	0
	2012-06-17 15:30:00	0.24175	-0.08335	21.81	0	0			2012-06-17 15:30:00	0.18815	-0.61184	22.73	0	0		2012-06-17 15:30:00	0.1888	0.04178	21.97	0	0		2012-06-17 15:30:00	0.19315	0.07346	26.96	0	0		2012-06-17 15:30:00	0.53226	0.2376	22.4533	2	0		2012-06-17 15:30:00	0.25808	-0.70327	21.73	0	0		2012-07-03 15:30:00	0.45254	-0.57496	25.1567	0	0
	2012-06-17 16:00:00	0.23867	0.01046	21.9967	0	0			2012-06-17 16:00:00	0.28235	-0.47499	23.12	0	0		2012-06-17 16:00:00	0.26755	0.00049	22.31	0	0		2012-06-17 16:00:00	0.23066	0.03526	27.74	0	0		2012-06-17 16:00:00	0.21221	-0.05131	23.0133	0	0		2012-06-17 16:00:00	0.21377	-0.83313	22.2833	0	0		2012-07-03 16:00:00	0.50439	-0.75221	25.23	0	0
	2012-06-17 16:30:00	0.2516	-0.01434	21.8333	0	0			2012-06-17 16:30:00	0.28933	-0.47223	22.16	0	0		2012-06-17 16:30:00	0.2629	0.0091	22.2267	0	0		2012-06-17 16:30:00	0.24097	0.01431	28.38	0	0		2012-06-17 16:30:00	0.26578	-0.12525	23.5167	1	0		2012-06-17 16:30:00	0.21204	-0.36802	21.5167	0	0		2012-07-03 16:30:00	0.53652	-0.75485	25.1567	0	0
	2012-06-17 17:00:00	0.30689	0.01708	22.2533	0	0			2012-06-17 17:00:00	0.33347	-0.58364	22.9033	0	0		2012-06-17 17:00:00	0.24377	-0.02859	22.6567	0	0		2012-06-17 17:00:00	0.20399	0.02628	28.0733	0	0		2012-06-17 17:00:00	0.28439	-0.09807	23.3633	0	0		2012-06-17 17:00:00	0.24613	-0.81806	22.26	0	0		2012-07-03 17:00:00	0.47224	-0.57598	24.9667	0	0
	2012-06-17 17:30:00	0.30211	9e-05	22.5767	0	0			2012-06-17 17:30:00	0.34342	-0.40789	23.2333	0	0		2012-06-17 17:30:00	0.23296	-0.00325	22.8233	0	0		2012-06-17 17:30:00	0.27406	0.04099	28.1533	0	0		2012-06-17 17:30:00	0.38118	0.64458	23.6333	2	0		2012-06-17 17:30:00	0.23595	-0.6118	22.5667	0	0		2012-07-03 17:30:00	0.38143	-0.62407	25.1733	0	0
	2012-06-17 18:00:00	0.32038	0.01699	22.8733	0	0			2012-06-17 18:00:00	0.32529	-0.32366	23.4933	0	0		2012-06-17 18:00:00	0.30497	-7e-05	23.2267	0	0		2012-06-17 18:00:00	0.24797	0.01659	28.4467	0	0		2012-06-17 18:00:00	0.26158	-0.14436	24.1233	1	0		2012-06-17 18:00:00	0.31679	-0.54708	22.8367	0	0		2012-07-03 18:00:00	-6999	-6999	25.2667	-6999	0
	2012-06-17 18:30:00	0.2718	0.01612	23.05	0	0			2012-06-17 18:30:00	0.31122	-0.37793	23.8233	0	0		2012-06-17 18:30:00	0.26116	-0.01281	23.3967	0	0		2012-06-17 18:30:00	0.15512	0.00892	28.4733	0	0		2012-06-17 18:30:00	0.32499	-0.00197	24.39	1	0		2012-06-17 18:30:00	0.2326	-0.40721	22.9867	0	0		2012-07-03 18:30:00	0.13683	-0.25329	25.3633	0	0
	2012-06-17 19:00:00	0.25575	0.0409	23.07	1	0			2012-06-17 19:00:00	0.19151	-0.19639	24.31	0	0		2012-06-17 19:00:00	0.2691	-0.00715	23.4833	1	0		2012-06-17 19:00:00	0.18472	0.01263	28.1633	0	0		2012-06-17 19:00:00	0.29379	0.00712	24.4967	0	0		2012-06-17 19:00:00	0.17164	-0.29508	23.41	0	0		2012-07-03 19:00:00	0.39975	-0.53303	25.2633	1	0
	2012-06-17 19:30:00	0.21757	0.06821	23.1367	2	0			2012-06-17 19:30:00	0.13978	-0.10388	24.4133	0	0		2012-06-17 19:30:00	0.19423	0.00507	23.48	0	0		2012-06-17 19:30:00	0.37395	0.14502	27.5467	2	0		2012-06-17 19:30:00	0.2428	-0.02385	24.6467	0	0		2012-06-17 19:30:00	0.09779	-0.19149	23.3167	0	0		2012-07-03 19:30:00	0.23819	0.00146	25.5367	1	0
	2012-06-17 20:00:00	0.13469	0.13123	22.6433	1	0			2012-06-17 20:00:00	0.08729	-0.02425	22.4867	1	0		2012-06-17 20:00:00	0.1536	-0.0028	23.3267	0	0		2012-06-17 20:00:00	0.2152	0.02981	26.7433	2	0		2012-06-17 20:00:00	0.24022	0.00091	24.4933	0	0		2012-06-17 20:00:00	0.07256	-0.02713	22.77	1	0		2012-07-03 20:00:00	0.14166	0.01457	25.2333	2	0
	2012-06-17 20:30:00	0.09085	-0.08884	21.9867	2	0			2012-06-17 20:30:00	0.04109	0.02477	21.0067	1	0		2012-06-17 20:30:00	0.07885	0.00621	22.9333	2	0		2012-06-17 20:30:00	0.11384	0.00771	25.76	2	0		2012-06-17 20:30:00	0.21075	0.006	24.2633	2	0		2012-06-17 20:30:00	0.0564	-0.02605	21.6867	1	0		2012-07-03 20:30:00	0.18652	-0.0344	23.7833	1	0
	2012-06-17 21:00:00	0.07939	0.22327	20.59	1	0			2012-06-17 21:00:00	0.08243	-0.05465	19.0433	1	0		2012-06-17 21:00:00	0.03755	0.00363	22.1867	1	0		2012-06-17 21:00:00	0.15133	-0.03644	24.65	2	0		2012-06-17 21:00:00	0.08599	-0.00352	23.8033	1	0		2012-06-17 21:00:00	0.03391	0.01966	19.6567	1	0		2012-07-03 21:00:00	0.1299	0.05231	22.8867	1	0
	2012-06-17 21:30:00	0.0352	0.22214	19.5667	1	0			2012-06-17 21:30:00	0.02793	0.01348	17.3167	2	0		2012-06-17 21:30:00	0.1204	0.13444	21.5833	1	0		2012-06-17 21:30:00	0.08902	0.04163	23.53	1	0		2012-06-17 21:30:00	0.1407	-0.0009	23.0167	2	0		2012-06-17 21:30:00	0.06659	0.13104	19.1533	2	0		2012-07-03 21:30:00	0.08329	-0.16861	21.8	1	0
	2012-06-17 22:00:00	0.0551	0.2682	19.2667	1	0			2012-06-17 22:00:00	0.01627	-0.03891	17.6967	1	0		2012-06-17 22:00:00	0.03453	-0.00293	20.8067	2	0		2012-06-17 22:00:00	0.12283	0.00341	22.4867	0	0		2012-06-17 22:00:00	0.09888	0.03238	21.8333	1	0		2012-06-17 22:00:00	0.05669	0.07759	18.13	1	0		2012-07-03 22:00:00	0.05946	-0.05389	22.2233	2	0
	2012-06-17 22:30:00	0.09209	-0.20474	19.4467	2	0			2012-06-17 22:30:00	0.04232	-0.12597	18.05	2	0		2012-06-17 22:30:00	0.08137	-0.0503	20.2067	1	0		2012-06-17 22:30:00	0.06249	0.00443	21.5667	1	0		2012-06-17 22:30:00	0.07437	-0.02572	20.8567	1	0		2012-06-17 22:30:00	0.0916	-0.81597	17.6833	2	0		2012-07-03 22:30:00	0.05609	-0.02996	22.5233	2	0
	2012-06-17 23:00:00	0.08152	0.13439	19.1	1	0			2012-06-17 23:00:00	0.027	0.05853	17.2167	1	0		2012-06-17 23:00:00	0.13068	0.13599	19.86	2	0		2012-06-17 23:00:00	0.06346	0.01582	20.7733	1	0		2012-06-17 23:00:00	0.11389	-0.08739	20.1667	1	0		2012-06-17 23:00:00	0.04444	-0.11605	16.8967	0	0		2012-07-03 23:00:00	0.12031	0.37345	22.6633	1	0
	2012-06-17 23:30:00	0.07152	0.18471	18.2567	1	0			2012-06-17 23:30:00	0.06503	0.03906	16.2233	2	0		2012-06-17 23:30:00	0.08008	-0.00566	19.7567	0	0		2012-06-17 23:30:00	0.16395	-0.00037	20.03	1	0		2012-06-17 23:30:00	0.13608	0.00502	19.2167	2	0		2012-06-17 23:30:00	0.04928	0.14273	16.4533	1	0		2012-07-03 23:30:00	0.04144	-0.02158	21.2467	2	0
	2012-06-18	0.06036	-0.2537	17.45	1	0			2012-06-18	0.05735	-0.50522	14.91	1	0		2012-06-18	0.07042	-0.074	19.44	2	0		2012-06-18	0.19119	0.01692	19.3433	0	0		2012-06-18	0.12372	-0.00066	18.6167	0	0		2012-06-18	0.06893	-0.70636	16.07	1	0		2012-07-04	0.07617	0.30175	20.4767	1	0
	2012-06-18 00:30:00	0.06216	0.04662	16.7667	1	0			2012-06-18 00:30:00	0.06686	-0.02539	15.3967	1	0		2012-06-18 00:30:00	0.13629	0.01369	20.34	1	0		2012-06-18 00:30:00	0.1267	0.00243	18.7533	0	0		2012-06-18 00:30:00	0.12903	-0.00048	18.2667	1	0		2012-06-18 00:30:00	0.07516	-0.32448	15.1467	2	0		2012-07-04 00:30:00	0.05228	-0.09574	20.6833	2	0
	2012-06-18 01:00:00	0.07056	0.38686	16.32	1	0			2012-06-18 01:00:00	0.045	-0.12817	14.6333	1	0		2012-06-18 01:00:00	0.08436	0.03122	20.44	0	0		2012-06-18 01:00:00	0.07531	0.01812	18.1967	2	0		2012-06-18 01:00:00	0.23561	0.0095	17.76	2	0		2012-06-18 01:00:00	0.08164	0.50596	14.51	2	0		2012-07-04 01:00:00	0.06774	-0.22558	19.8933	1	0
	2012-06-18 01:30:00	0.1029	0.19358	16.12	1	0			2012-06-18 01:30:00	0.05522	-0.06579	13.6333	1	0		2012-06-18 01:30:00	0.14417	-0.00971	19.9767	2	0		2012-06-18 01:30:00	0.13346	0.00057	17.7233	0	0		2012-06-18 01:30:00	0.14184	-0.00968	17.0733	2	0		2012-06-18 01:30:00	0.07103	-0.13052	13.84	1	0		2012-07-04 01:30:00	0.07735	0.02426	19.48	2	0
	2012-06-18 02:00:00	0.07962	-0.0484	15.69	2	0			2012-06-18 02:00:00	0.08969	-0.21011	13.2833	2	0		2012-06-18 02:00:00	0.19175	0.01086	20.7	2	0		2012-06-18 02:00:00	0.20926	-0.01904	17.3067	1	0		2012-06-18 02:00:00	0.1065	-0.01251	16.77	2	0		2012-06-18 02:00:00	0.06574	0.10401	13.03	1	0		2012-07-04 02:00:00	0.07521	0.20885	18.7033	0	0
	2012-06-18 02:30:00	0.04942	-0.06926	15.2933	1	0			2012-06-18 02:30:00	0.06166	-0.32649	12.6467	1	0		2012-06-18 02:30:00	0.13372	0.24611	17.64	1	0		2012-06-18 02:30:00	0.13967	0.01731	16.8833	1	0		2012-06-18 02:30:00	0.10549	-0.00155	15.84	2	0		2012-06-18 02:30:00	0.0295	-0.23557	13.0033	2	0		2012-07-04 02:30:00	0.04847	0.16352	19.28	1	0
	2012-06-18 03:00:00	0.10652	0.31842	14.65	1	0			2012-06-18 03:00:00	0.07039	-0.49285	12.05	1	0		2012-06-18 03:00:00	0.15329	-0.00229	16.19	2	0		2012-06-18 03:00:00	0.21157	-0.01528	16.4267	2	0		2012-06-18 03:00:00	0.17228	0.01033	15.8133	1	0		2012-06-18 03:00:00	0.0712	0.0354	12.5667	1	0		2012-07-04 03:00:00	0.05143	0.03705	19.93	1	0
	2012-06-18 03:30:00	0.05255	0.32877	13.8833	1	0			2012-06-18 03:30:00	0.02659	-0.02834	12.1467	2	0		2012-06-18 03:30:00	0.33339	0.09373	17.06	2	0		2012-06-18 03:30:00	0.09378	0.00037	15.98	1	0		2012-06-18 03:30:00	0.08495	0.00747	15.12	1	0		2012-06-18 03:30:00	0.0439	-0.27782	12.01	1	0		2012-07-04 03:30:00	0.05389	0.02805	19.8533	2	0
	2012-06-18 04:00:00	0.11772	0.03344	13.9267	2	0			2012-06-18 04:00:00	0.08688	-0.44192	11.7567	1	0		2012-06-18 04:00:00	0.2199	-0.25683	15.5	1	0		2012-06-18 04:00:00	0.17997	0.0018	15.5633	1	0		2012-06-18 04:00:00	0.06038	-0.00708	14.7867	1	0		2012-06-18 04:00:00	0.02964	0.15928	11.7433	1	0		2012-07-04 04:00:00	0.09967	0.19911	19.6533	1	0
	2012-06-18 04:30:00	-6999	-6999	13.04	-6999	0			2012-06-18 04:30:00	0.05806	-0.2627	11.5867	1	0		2012-06-18 04:30:00	0.11861	0.02252	18.5067	1	0		2012-06-18 04:30:00	0.11134	0.00975	15.1733	1	0		2012-06-18 04:30:00	0.05512	-0.02033	14.7533	1	0		2012-06-18 04:30:00	0.05099	-0.16221	11.4267	1	0		2012-07-04 04:30:00	0.05434	0.01939	18.49	2	0
	2012-06-18 05:00:00	-6999	-6999	12.6833	-6999	0			2012-06-18 05:00:00	0.05588	0.38279	11.1933	1	0		2012-06-18 05:00:00	0.27741	-0.20107	17.5933	2	0		2012-06-18 05:00:00	0.13321	-0.02461	14.8133	1	0		2012-06-18 05:00:00	0.15007	-0.05569	14.05	1	0		2012-06-18 05:00:00	0.07691	-0.52238	10.77	1	0		2012-07-04 05:00:00	0.08404	-0.22995	16.6	2	0
	2012-06-18 05:30:00	-6999	-6999	12.6167	-6999	0			2012-06-18 05:30:00	0.04108	-0.17927	10.8967	1	0		2012-06-18 05:30:00	0.14242	0.38113	14.3033	2	0		2012-06-18 05:30:00	0.11718	-0.00179	14.4867	1	0		2012-06-18 05:30:00	0.13399	-0.00985	13.0633	1	0		2012-06-18 05:30:00	0.20383	1.13861	10.4933	1	0		2012-07-04 05:30:00	0.06691	0.11058	17.38	1	0
	2012-06-18 06:00:00	-6999	-6999	12.5533	-6999	0			2012-06-18 06:00:00	0.01474	-0.0747	10.4433	1	0		2012-06-18 06:00:00	0.0756	0.02217	13.36	2	0		2012-06-18 06:00:00	0.18349	-0.03186	14.17	2	0		2012-06-18 06:00:00	0.11523	0.00813	12.9333	1	0		2012-06-18 06:00:00	0.04929	-0.3356	10.3433	2	0		2012-07-04 06:00:00	0.08746	0.09534	17.33	1	0
	2012-06-18 06:30:00	-6999	-6999	12.5633	-6999	0			2012-06-18 06:30:00	0.05481	0.03225	10.2167	2	0		2012-06-18 06:30:00	0.0951	0.01425	13.45	2	0		2012-06-18 06:30:00	0.14523	-0.01602	13.8933	1	0		2012-06-18 06:30:00	0.15469	0.00786	13.4833	0	0		2012-06-18 06:30:00	0.05726	-0.11965	10.4133	1	0		2012-07-04 06:30:00	0.11799	0.06856	17.1167	1	0
	2012-06-18 07:00:00	-6999	-6999	13.2733	-6999	0			2012-06-18 07:00:00	0.11936	-0.10665	11.5633	1	0		2012-06-18 07:00:00	0.13957	0.34142	14.3167	1	0		2012-06-18 07:00:00	0.12985	-0.0073	13.71	1	0		2012-06-18 07:00:00	0.07406	-0.03865	13.76	1	0		2012-06-18 07:00:00	0.1415	-0.32601	11.2833	2	0		2012-07-04 07:00:00	0.08213	0.00283	17.29	1	0
	2012-06-18 07:30:00	0.14087	0.44904	14.11	1	0			2012-06-18 07:30:00	0.09653	-0.07745	14.81	2	0		2012-06-18 07:30:00	0.10157	-0.0395	16.5533	1	0		2012-06-18 07:30:00	0.16273	0.00876	13.8233	2	0		2012-06-18 07:30:00	0.10122	-0.02699	14.65	1	0		2012-06-18 07:30:00	0.09058	0.78697	13.2333	1	0		2012-07-04 07:30:00	0.16578	-0.17557	17.9733	1	0
	2012-06-18 08:00:00	0.17644	0.10858	14.7233	0	0			2012-06-18 08:00:00	0.11193	-0.03693	16.9267	1	0		2012-06-18 08:00:00	0.13582	0.00204	16.5633	1	0		2012-06-18 08:00:00	0.13628	0.01941	14.3867	0	0		2012-06-18 08:00:00	0.16922	0.05646	16.2767	2	0		2012-06-18 08:00:00	0.15169	0.26436	14.3433	2	0		2012-07-04 08:00:00	0.09931	-0.23793	18.7867	0	0
	2012-06-18 08:30:00	0.18965	0.29058	15.6767	2	0			2012-06-18 08:30:00	0.13898	-0.11425	17.91	2	0		2012-06-18 08:30:00	0.17992	-0.13058	16.6833	1	0		2012-06-18 08:30:00	0.07363	0.02814	15.3533	0	0		2012-06-18 08:30:00	0.16239	-0.03408	18.3033	0	0		2012-06-18 08:30:00	0.09312	-0.55267	16.1133	0	0		2012-07-04 08:30:00	0.19382	-0.48152	20.2833	1	0
	2012-06-18 09:00:00	0.17487	-0.0595	17.5567	1	0			2012-06-18 09:00:00	0.08973	-0.31496	19.22	0	0		2012-06-18 09:00:00	0.14095	0.14524	18.3167	2	0		2012-06-18 09:00:00	0.11415	0.04172	16.68	0	0		2012-06-18 09:00:00	0.17419	-0.08789	20.48	0	0		2012-06-18 09:00:00	0.14838	-0.63714	18.2267	0	0		2012-07-04 09:00:00	0.23159	-0.481	21.47	0	0
	2012-06-18 09:30:00	0.0384	0.0714	19.5467	2	0			2012-06-18 09:30:00	0.13743	-0.57361	20.7667	0	0		2012-06-18 09:30:00	0.12809	-0.01637	20.4567	1	0		2012-06-18 09:30:00	0.18332	0.02743	18.3	0	0		2012-06-18 09:30:00	0.23549	-0.063	22.46	0	0		2012-06-18 09:30:00	0.17999	-0.34167	20.3733	0	0		2012-07-04 09:30:00	0.19258	-0.65568	22.8967	1	0
	2012-06-18 10:00:00	0.14057	-0.01328	21.0967	0	0			2012-06-18 10:00:00	0.20349	-0.63558	21.8133	0	0		2012-06-18 10:00:00	0.18077	-0.0258	22.2233	0	0		2012-06-18 10:00:00	0.16764	0.02853	20.1167	0	0		2012-06-18 10:00:00	0.27853	-0.04461	23.6067	0	0		2012-06-18 10:00:00	0.084	-0.77122	21.49	0	0		2012-07-04 10:00:00	0.14434	-0.57133	24.14	0	0
	2012-06-18 10:30:00	0.12147	-0.04727	21.64	0	0			2012-06-18 10:30:00	0.21832	-0.43827	22.6033	0	0		2012-06-18 10:30:00	0.10765	0.12024	23.0033	1	0		2012-06-18 10:30:00	0.21429	0.06065	22.0467	0	0		2012-06-18 10:30:00	0.28021	0.00441	24.0667	0	0		2012-06-18 10:30:00	0.097	-0.89902	22.17	0	0		2012-07-04 10:30:00	0.14475	-0.6013	25.2467	0	0
	2012-06-18 11:00:00	0.17388	0.04032	22.5933	0	0			2012-06-18 11:00:00	0.20977	-0.53647	23.1233	0	0		2012-06-18 11:00:00	0.16385	-0.02606	23.5533	0	0		2012-06-18 11:00:00	0.26925	0.05981	24.0033	0	0		2012-06-18 11:00:00	0.26007	-0.00868	24.7267	0	0		2012-06-18 11:00:00	0.18516	-0.85955	22.4367	0	0		2012-07-04 11:00:00	0.13113	-0.6401	25.9733	0	0
	2012-06-18 11:30:00	0.0788	-0.06927	23.72	0	0			2012-06-18 11:30:00	-6999	-6999	24.1267	-6999	0		2012-06-18 11:30:00	0.14976	0.08235	24.85	1	0		2012-06-18 11:30:00	0.13845	0.03103	25.92	0	0		2012-06-18 11:30:00	0.37247	-0.11618	25.3367	0	0		2012-06-18 11:30:00	0.14822	-0.89644	23.24	0	0		2012-07-04 11:30:00	0.15619	-0.96207	26.56	1	0
	2012-06-18 12:00:00	0.13232	0.06279	24.8833	0	0			2012-06-18 12:00:00	0.16389	-0.57638	25.2233	0	0		2012-06-18 12:00:00	0.37382	0.0556	25.6133	1	0		2012-06-18 12:00:00	0.22945	-0.01264	27.7633	0	0		2012-06-18 12:00:00	0.24734	-0.01077	25.3833	0	0		2012-06-18 12:00:00	0.13271	-1.09081	24.41	0	0		2012-07-04 12:00:00	0.19176	-0.74889	27.2	1	0
	2012-06-18 12:30:00	0.1569	-0.00016	25.7667	0	0			2012-06-18 12:30:00	0.19254	-0.63859	26.0067	0	0		2012-06-18 12:30:00	0.34015	0.04084	26.2867	0	0		2012-06-18 12:30:00	0.19824	0.02229	29.56	0	0		2012-06-18 12:30:00	0.18658	-0.11781	26.5133	0	0		2012-06-18 12:30:00	0.124	-0.91662	25.44	0	0		2012-07-04 12:30:00	0.30067	-0.93549	26.5067	0	0
	2012-06-18 13:00:00	0.17424	0.00913	26.26	0	0			2012-06-18 13:00:00	0.14778	-0.57112	27.0633	0	0		2012-06-18 13:00:00	0.33681	-0.03139	27.0267	0	0		2012-06-18 13:00:00	0.32015	-0.01585	31.3033	0	0		2012-06-18 13:00:00	0.32811	0.18895	27.1033	0	0		2012-06-18 13:00:00	0.21123	-1.10434	25.9867	0	0		2012-07-04 13:00:00	0.32352	-0.87288	26.31	0	0
	2012-06-18 13:30:00	0.23884	0.03555	26.7533	0	0			2012-06-18 13:30:00	0.23007	-0.56578	27.25	0	0		2012-06-18 13:30:00	0.13658	-0.0372	27.6867	0	0		2012-06-18 13:30:00	0.19272	0.06671	32.9667	0	0		2012-06-18 13:30:00	0.36307	-0.20881	27.79	1	0		2012-06-18 13:30:00	0.17519	-1.27529	26.6967	0	0		2012-07-04 13:30:00	0.23772	-1.0067	26.6733	0	0
	2012-06-18 14:00:00	0.18412	0.03246	27.3967	0	0			2012-06-18 14:00:00	-6999	-6999	27.58	-6999	0		2012-06-18 14:00:00	0.52268	-0.05449	27.8533	1	0		2012-06-18 14:00:00	0.21316	-0.01279	34.3433	0	0		2012-06-18 14:00:00	0.277	-0.0571	27.9267	0	0		2012-06-18 14:00:00	0.14472	-1.17364	26.9233	0	0		2012-07-04 14:00:00	0.21537	-0.7346	27.25	1	0
	2012-06-18 14:30:00	0.19867	0.11415	27.2767	1	0			2012-06-18 14:30:00	0.18072	-0.49829	26.1633	0	0		2012-06-18 14:30:00	0.21765	-0.00312	27.2167	0	0		2012-06-18 14:30:00	0.29518	0.03083	35.1467	1	0		2012-06-18 14:30:00	0.28034	0.01121	27.7733	0	0		2012-06-18 14:30:00	0.14616	-0.38195	26.42	0	0		2012-07-04 14:30:00	0.20126	-0.8922	27.88	0	0
	2012-06-18 15:00:00	0.19744	0.0206	26.14	1	0			2012-06-18 15:00:00	0.16536	-0.32262	24.97	0	0		2012-06-18 15:00:00	0.40137	-0.12256	27.29	1	0		2012-06-18 15:00:00	0.51272	-0.11204	34.34	1	0		2012-06-18 15:00:00	0.31625	-0.0113		0	0		2012-06-18 15:00:00	0.14198	-0.20149	25.43	0	0		2012-07-04 15:00:00	0.19356	-0.80234	28.4467	0	0
	2012-06-18 15:30:00	0.37344	-0.06216	27.0467	0	0			2012-06-18 15:30:00	0.33982	-0.65164	26.6967	0	0		2012-06-18 15:30:00	0.27473	-0.00956	28.2333	0	0		2012-06-18 15:30:00	0.52269	-0.01556	33.0967	1	0		2012-06-18 15:30:00	0.21447	-0.10611	27.53	0	0		2012-06-18 15:30:00	0.25586	-0.73211	26.3767	0	0		2012-07-04 15:30:00	0.18511	-0.87377	28.9867	0	0
	2012-06-18 16:00:00	0.4352	-0.01491	26.3633	0	0			2012-06-18 16:00:00	0.39495	-0.61563	27.3733	0	0		2012-06-18 16:00:00	0.37145	0.00658	27.5167	0	0		2012-06-18 16:00:00	0.49685	-0.01209	33.1333	1	0		2012-06-18 16:00:00	0.45992	-0.02232	28.0733	0	0		2012-06-18 16:00:00	0.31087	-0.62405	26.6967	0	0		2012-07-04 16:00:00	0.1297	-0.32061	27.4733	0	0
	2012-06-18 16:30:00	0.35392	-0.02931	26.32	0	0			2012-06-18 16:30:00	0.25302	-0.45801	26.3233	0	0		2012-06-18 16:30:00	0.34193	0.00518	27.38	0	0		2012-06-18 16:30:00	0.38181	0.00191	33.48	0	0		2012-06-18 16:30:00	0.37577	-0.04182	27.77	0	0		2012-06-18 16:30:00	0.26666	-0.51349	26.06	0	0		2012-07-04 16:30:00	0.1603	-0.26403	26.3633	0	0
	2012-06-18 17:00:00	0.3231	-0.0047	26.34	0	0			2012-06-18 17:00:00	0.20177	-0.35005	25.72	1	0		2012-06-18 17:00:00	0.30815	-0.00493	27.42	0	0		2012-06-18 17:00:00	0.35355	-0.00215	32.9467	0	0		2012-06-18 17:00:00	0.31695	-0.12094	27.7433	0	0		2012-06-18 17:00:00	0.29777	-0.40234	25.56	0	0		2012-07-04 17:00:00	0.19825	-0.26482	26.89	0	0
	2012-06-18 17:30:00	0.27377	0.02051	25.98	0	0			2012-06-18 17:30:00	0.27011	-0.3373	25.14	0	0		2012-06-18 17:30:00	0.45329	0.03174	27.55	0	0		2012-06-18 17:30:00	0.42527	-0.01065	32.09	0	0		2012-06-18 17:30:00	0.2731	-0.08989	27.1867	0	0		2012-06-18 17:30:00	0.29727	-0.21855	25.27	0	0		2012-07-04 17:30:00	0.23013	-0.35593	26.5233	0	0
	2012-06-18 18:00:00	0.34352	-0.0037	26.7467	0	0			2012-06-18 18:00:00	0.32503	-0.51374	26.8333	0	0		2012-06-18 18:00:00	0.33905	-0.01598	27.8333	0	0		2012-06-18 18:00:00	0.40795	-0.00319	31.2367	0	0		2012-06-18 18:00:00	0.33828	-0.07369	27.13	0	0		2012-06-18 18:00:00	0.30683	-0.68396	26.5667	0	0		2012-07-04 18:00:00	0.30553	-0.42342	26.0533	0	0
	2012-06-18 18:30:00	0.28747	-0.03329	26.5933	0	0			2012-06-18 18:30:00	0.26375	-0.40138	27.1367	0	0		2012-06-18 18:30:00	0.36572	-0.01249	27.66	0	0		2012-06-18 18:30:00	0.54665	0.00193	30.51	0	0		2012-06-18 18:30:00	0.28156	0.02215	27.5833	0	0		2012-06-18 18:30:00	0.25214	-0.3026	26.3167	0	0		2012-07-04 18:30:00	0.30381	-0.40555	27.0533	0	0
	2012-06-18 19:00:00	0.33134	-0.00334	26.76	1	0			2012-06-18 19:00:00	0.2621	-0.16723	26.6633	1	0		2012-06-18 19:00:00	0.39862	0.00113	27.0267	1	0		2012-06-18 19:00:00	0.47583	-0.00164	29.8	0	0		2012-06-18 19:00:00	0.29916	-0.03592	27.0233	0	0		2012-06-18 19:00:00	0.26362	-0.38901	25.8167	0	0		2012-07-04 19:00:00	0.35054	-0.25729	25.85	0	0
	2012-06-18 19:30:00	0.68783	0.17993	24.0067	0	0			2012-06-18 19:30:00	0.87242	0.20192	23.7933	0	0		2012-06-18 19:30:00	0.69113	-0.00644	23.4367	0	0		2012-06-18 19:30:00	-6999	-6999	29.14	-6999	0		2012-06-18 19:30:00	0.87335	-0.04974	25.9633	2	0		2012-06-18 19:30:00	0.57753	0.27906	23.2633	1	0		2012-07-04 19:30:00	0.34089	-0.13727	25.29	2	0
	2012-06-18 20:00:00	0.71127	0.19742	21.61	0	0			2012-06-18 20:00:00	1.03768	0.28332	21.7133	0	0		2012-06-18 20:00:00	0.51521	0.00669	21.6133	0	0		2012-06-18 20:00:00	0.71915	-0.00481	28.35	0	0		2012-06-18 20:00:00	0.75023	-0.03391	22.6233	0	0		2012-06-18 20:00:00	0.66452	0.22321	21	0	0		2012-07-04 20:00:00	0.34287	-0.05784	25.11	1	0
	2012-06-18 20:30:00	0.55489	0.20927	21.1633	0	0			2012-06-18 20:30:00	0.7818	0.274	21.3567	0	0		2012-06-18 20:30:00	0.43431	0.0018	21.3867	0	0		2012-06-18 20:30:00	0.603	0.00046	27.3533	0	0		2012-06-18 20:30:00	0.7783	-0.04184	21.9267	0	0		2012-06-18 20:30:00	0.6126	0.26066	20.5867	0	0		2012-07-04 20:30:00	0.19331	0.0302	24.3933	1	0
	2012-06-18 21:00:00	0.38281	0.19665	21.0667	0	0			2012-06-18 21:00:00	0.49995	0.23281	20.9267	0	0		2012-06-18 21:00:00	0.32022	-0.00746	21.25	0	0		2012-06-18 21:00:00	0.43763	0.00022	26.3533	0	0		2012-06-18 21:00:00	0.46743	0.01494	21.4867	1	0		2012-06-18 21:00:00	0.40086	0.27269	20.33	0	0		2012-07-04 21:00:00	0.1657	0.11132	23.19	0	0
	2012-06-18 21:30:00	0.34547	0.18149	21.1433	0	0			2012-06-18 21:30:00	0.43547	0.25825	20.8933	0	0		2012-06-18 21:30:00	0.29138	0.00854	21.5267	1	0		2012-06-18 21:30:00	0.34011	0.00284	25.4633	1	0		2012-06-18 21:30:00	0.13277	-0.01873	21.0667	2	0		2012-06-18 21:30:00	0.32317	0.30764	20.2567	0	0		2012-07-04 21:30:00	0.19745	0.2185	22.7233	0	0
	2012-06-18 22:00:00	0.3425	0.19947	21.52	0	0			2012-06-18 22:00:00	0.52647	0.34985	21.25	0	0		2012-06-18 22:00:00	0.28079	-0.09756	21.9433	2	0		2012-06-18 22:00:00	0.50209	0.07618	24.71	1	0		2012-06-18 22:00:00	0.34201	-0.0415	21.13	2	0		2012-06-18 22:00:00	0.39697	0.30066	20.6967	0	0		2012-07-04 22:00:00	0.14858	0.19967	22.1833	0	0
	2012-06-18 22:30:00	0.50912	0.18599	20.8033	0	0			2012-06-18 22:30:00	0.43602	0.20549	20.5733	0	0		2012-06-18 22:30:00	0.61424	-0.07854	20.6933	1	0		2012-06-18 22:30:00	0.67723	2.36458	24.0733	1	0		2012-06-18 22:30:00	0.36304	-0.01311	21.3267	2	0		2012-06-18 22:30:00	0.45494	0.26267	19.97	0	0		2012-07-04 22:30:00	0.1603	0.17511	21.79	0	0
	2012-06-18 23:00:00	0.47927	0.24468	20.8633	0	0			2012-06-18 23:00:00	0.79416	0.42091	20.92	0	0		2012-06-18 23:00:00	0.60443	0.01325	21.1133	2	0		2012-06-18 23:00:00	0.582	-0.32303	23.3667	1	0		2012-06-18 23:00:00	0.41784	-6e-05	21	2	0		2012-06-18 23:00:00	0.42926	1.06522	20.2	1	0		2012-07-04 23:00:00	0.24725	0.25405	21.4233	0	0
	2012-06-18 23:30:00	0.48315	0.18735	20.9467	0	0			2012-06-18 23:30:00	0.65995	0.30755	20.96	0	0		2012-06-18 23:30:00	0.40977	-0.00341	21.12	0	0		2012-06-18 23:30:00	0.99389	-0.41013	22.66	2	0		2012-06-18 23:30:00	0.71521	0.04534	21.3733	1	0		2012-06-18 23:30:00	0.47052	0.24059	20.2833	0	0		2012-07-04 23:30:00	0.17057	0.14193	21.5833	0	0
	2012-06-19	0.25046	0.14694	20.8733	0	0			2012-06-19	0.38006	0.26088	20.69	0	0		2012-06-19	0.24722	0.00615	21.0033	0	0		2012-06-19	0.27229	0.01418	21.98	1	0		2012-06-19	0.57226	-0.01402	21.1467	2	0		2012-06-19	0.31681	0.17011	20.1633	0	0		2012-07-05	0.15366	0.13141	21.6	0	0
	2012-06-19 00:30:00	0.1332	0.07843	20.4167	0	0			2012-06-19 00:30:00	0.38724	0.22798	20.8667	0	0		2012-06-19 00:30:00	0.14453	-0.03748	20.4233	2	0		2012-06-19 00:30:00	0.5647	0.0107	21.53	0	0		2012-06-19 00:30:00	0.48995	-0.06058	21.0633	2	0		2012-06-19 00:30:00	0.22086	0.19138	19.9867	0	0		2012-07-05 00:30:00	0.14467	0.13243	21.4667	0	0
	2012-06-19 01:00:00	0.17741	0.28	18.8767	1	0			2012-06-19 01:00:00	0.21975	0.05685	19.18	2	0		2012-06-19 01:00:00	0.37444	0.03168	18.8267	1	0		2012-06-19 01:00:00	0.49657	0.01104	21.2067	0	0		2012-06-19 01:00:00	0.61672	-0.10883	21	1	0		2012-06-19 01:00:00	0.19331	0.02707	18.5533	1	0		2012-07-05 01:00:00	0.13102	0.1125	20.9133	0	0
	2012-06-19 01:30:00	0.11356	0.1262	18.1667	1	0			2012-06-19 01:30:00	0.07884	-0.00261	17.97	2	0		2012-06-19 01:30:00	0.2144	-0.0087	18.8267	2	0		2012-06-19 01:30:00	0.43465	0.00698	20.8333	0	0		2012-06-19 01:30:00	0.26947	0.02373	20.64	2	0		2012-06-19 01:30:00	0.08231	0.04606	17.8933	1	0		2012-07-05 01:30:00	0.12591	0.11188	20.3167	0	0
	2012-06-19 02:00:00	0.07725	0.03253	17.3133	1	0			2012-06-19 02:00:00	0.08058	0.01729	17.0133	2	0		2012-06-19 02:00:00	0.36612	0.09116	18.6333	1	0		2012-06-19 02:00:00	0.48869	0.01224	20.4267	0	0		2012-06-19 02:00:00	0.13071	-0.00344	19.67	0	0		2012-06-19 02:00:00	0.13688	-0.03164	16.5867	2	0		2012-07-05 02:00:00	0.24172	0.26763	20.5	0	0
	2012-06-19 02:30:00	0.02019	0.05197	17.2033	1	0			2012-06-19 02:30:00	0.0265	0.03677	15.9567	1	0		2012-06-19 02:30:00	0.22823	-0.03378	18.1667	1	0		2012-06-19 02:30:00	0.54408	0.18617	20.04	1	0		2012-06-19 02:30:00	0.27781	-0.03284	18.8767	2	0		2012-06-19 02:30:00	0.18638	-0.71215	16.6133	2	0		2012-07-05 02:30:00	0.34507	0.18118	21.7467	0	0
	2012-06-19 03:00:00	0.04774	0.02397	17.32	2	0			2012-06-19 03:00:00	0.04364	-0.25838	15.2267	1	0		2012-06-19 03:00:00	0.16015	0.02779	17.6867	1	0		2012-06-19 03:00:00	0.21522	-0.01465	19.6333	1	0		2012-06-19 03:00:00	0.24836	0.06015	18.2	1	0		2012-06-19 03:00:00	0.07005	0.00875	16.0667	2	0		2012-07-05 03:00:00	0.34211	0.16669	21.1667	0	0
	2012-06-19 03:30:00	0.04835	0.13006	16.46	1	0			2012-06-19 03:30:00	0.03766	-0.20739	14.2833	1	0		2012-06-19 03:30:00	0.09406	-0.01463	18.0433	1	0		2012-06-19 03:30:00	0.10216	-0.00663	19.0967	2	0		2012-06-19 03:30:00	0.10957	-0.00418	16.96	1	0		2012-06-19 03:30:00	0.03956	-0.0276	14.8333	2	0		2012-07-05 03:30:00	0.31542	0.19225	19.9633	0	0
	2012-06-19 04:00:00	0.10747	0.30032	16.6067	1	0			2012-06-19 04:00:00	0.08244	-0.13597	12.38	1	0		2012-06-19 04:00:00	0.05703	0.00893	17.01	1	0		2012-06-19 04:00:00	0.06846	0.00109	18.5067	0	0		2012-06-19 04:00:00	0.13058	-0.02955	16.7833	2	0		2012-06-19 04:00:00	0.0616	-0.15087	13.8933	1	0		2012-07-05 04:00:00	0.27667	0.15823	18.8367	0	0
	2012-06-19 04:30:00	0.08316	0.02805	16.35	2	0			2012-06-19 04:30:00	0.05418	-0.09554	12.4333	2	0		2012-06-19 04:30:00	0.10764	0.01168	17.1267	2	0		2012-06-19 04:30:00	0.08447	0.00217	17.9467	2	0		2012-06-19 04:30:00	0.11299	0.01969	16.2567	0	0		2012-06-19 04:30:00	0.06405	-0.64075	13.5133	1	0		2012-07-05 04:30:00	0.27691	0.17071	18.65	0	0
	2012-06-19 05:00:00	0.07817	0.27301	15.9933	1	0			2012-06-19 05:00:00	0.06841	-0.11528	12.2633	1	0		2012-06-19 05:00:00	0.11652	-0.02186	17.2933	2	0		2012-06-19 05:00:00	0.15658	-0.00504	17.4467	1	0		2012-06-19 05:00:00	0.07601	0.04099	15.0167	1	0		2012-06-19 05:00:00	0.03969	0.13022	12.7967	1	0		2012-07-05 05:00:00	0.22759	0.17146	18.1567	1	0
	2012-06-19 05:30:00	0.10019	-0.44762	15.8967	2	0			2012-06-19 05:30:00	0.0697	-0.29779	12.06	2	0		2012-06-19 05:30:00	0.14334	-0.03213	17.8233	2	0		2012-06-19 05:30:00	0.14489	-0.00644	16.9833	1	0		2012-06-19 05:30:00	0.12415	0.01773	14.6533	1	0		2012-06-19 05:30:00	0.07212	-0.15842	12.6133	1	0		2012-07-05 05:30:00	0.10289	0.11009	18.01	0	0
	2012-06-19 06:00:00	0.08974	0.27029	15.0033	1	0			2012-06-19 06:00:00	0.04758	-0.04846	12.3	1	0		2012-06-19 06:00:00	0.16403	0.06126	17.77	1	0		2012-06-19 06:00:00	0.12142	-0.0115	16.5533	1	0		2012-06-19 06:00:00	0.02702	-0.01246	14.6167	2	0		2012-06-19 06:00:00	0.12718	-0.07988	12.04	2	0		2012-07-05 06:00:00	0.18399	-0.09529	17.96	2	0
	2012-06-19 06:30:00	0.0855	0.30666	15.1233	2	0			2012-06-19 06:30:00	0.0485	-0.32016	11.9833	1	0		2012-06-19 06:30:00	0.15188	-0.01002	18.5	1	0		2012-06-19 06:30:00	0.1664	-0.00062	16.1833	1	0		2012-06-19 06:30:00	0.08522	0.00356	14.8267	2	0		2012-06-19 06:30:00	0.04529	0.0509	12.0767	1	0		2012-07-05 06:30:00	0.09378	-0.01049	17.3467	2	0
	2012-06-19 07:00:00	0.06995	0.04407	15.2533	2	0			2012-06-19 07:00:00	0.06772	-0.167	12.5367	1	0		2012-06-19 07:00:00	0.17044	-0.00593	18.95	1	0		2012-06-19 07:00:00	0.2032	-0.02662	15.88	1	0		2012-06-19 07:00:00	0.14983	0.01069	15.2533	1	0		2012-06-19 07:00:00	0.0589	-0.03768	12.1267	2	0		2012-07-05 07:00:00	0.07658	0.00754	16.8967	2	0
	2012-06-19 07:30:00	0.0986	0.40531	16.51	1	0			2012-06-19 07:30:00	0.05275	0.15345	14.7033	1	0		2012-06-19 07:30:00	0.07282	0.01063	18.7133	2	0		2012-06-19 07:30:00	0.08356	-0.01177	15.8067	1	0		2012-06-19 07:30:00	0.13251	-0.00673	16.2667	2	0		2012-06-19 07:30:00	0.06205	0.08919	13.7867	2	0		2012-07-05 07:30:00	0.07383	-0.08392	17.8467	1	0
	2012-06-19 08:00:00	0.22112	0.01151	19.4567	2	0			2012-06-19 08:00:00	0.06765	-0.03697	18.7333	1	0		2012-06-19 08:00:00	0.16249	-0.0321	19.3333	0	0		2012-06-19 08:00:00	0.25231	0.00839	16.17	2	0		2012-06-19 08:00:00	0.05281	-0.12145	18.7333	0	0		2012-06-19 08:00:00	0.11377	-0.60535	17.5833	1	0		2012-07-05 08:00:00	0.15849	-0.28035	18.73	0	0
	2012-06-19 08:30:00	0.14966	-0.07708	19.7833	0	0			2012-06-19 08:30:00	0.19252	-0.15738	21.1533	1	0		2012-06-19 08:30:00	0.21398	-0.03514	20.2	1	0		2012-06-19 08:30:00	0.12993	-0.05449	17.0267	1	0		2012-06-19 08:30:00	0.2219	-0.21806	19.81	1	0		2012-06-19 08:30:00	0.17644	-0.52834	19.5233	0	0		2012-07-05 08:30:00	0.23526	-0.37522	19.7233	0	0
	2012-06-19 09:00:00	0.18111	-0.11679	20.79	1	0			2012-06-19 09:00:00	0.27134	-0.7117	21.3133	0	0		2012-06-19 09:00:00	0.20166	-0.07909	21.2367	0	0		2012-06-19 09:00:00	0.24314	0.0183	18.2367	0	0		2012-06-19 09:00:00	0.26755	0.00475	20.1433	0	0		2012-06-19 09:00:00	0.25091	-0.84355	20.0033	0	0		2012-07-05 09:00:00	0.19754	-0.51513	21.2	0	0
	2012-06-19 09:30:00	0.23752	-0.14334	20.8867	0	0			2012-06-19 09:30:00	0.36137	-0.73034	21.9467	0	0		2012-06-19 09:30:00	0.15296	-0.01654	21.2133	0	0		2012-06-19 09:30:00	0.20776	-0.00988	19.6	0	0		2012-06-19 09:30:00	0.37468	-0.02677	21.0333	0	0		2012-06-19 09:30:00	0.26555	-0.81344	20.6667	0	0		2012-07-05 09:30:00	0.25302	-0.41421	23.2933	1	0
	2012-06-19 10:00:00	0.24114	-0.03921	21.6767	0	0			2012-06-19 10:00:00	0.29122	-0.88797	22.3867	0	0		2012-06-19 10:00:00	0.13878	-0.02179	21.77	0	0		2012-06-19 10:00:00	0.19958	-0.04489	21.1233	0	0		2012-06-19 10:00:00	0.33682	0.06288	21.85	0	0		2012-06-19 10:00:00	0.32503	-1.12557	21.2233	0	0		2012-07-05 10:00:00	0.09937	-0.6346	24.4	0	0
	2012-06-19 10:30:00	0.2796	-0.04049	22.3633	0	0			2012-06-19 10:30:00	0.37037	-0.75137	22.9567	0	0		2012-06-19 10:30:00	0.20333	-0.03193	22.2233	0	0		2012-06-19 10:30:00	0.15787	-0.01721	22.7333	0	0		2012-06-19 10:30:00	0.21405	-0.01219	22.4633	0	0		2012-06-19 10:30:00	0.29871	-0.99631	21.8667	0	0		2012-07-05 10:30:00	0.12312	-0.7919	24.8467	0	0
	2012-06-19 11:00:00	0.17721	-0.09486	22.7533	0	0			2012-06-19 11:00:00	0.35213	-0.8849	23.69	0	0		2012-06-19 11:00:00	0.19928	-0.03759	22.89	0	0		2012-06-19 11:00:00	0.23447	0.0081	24.41	0	0		2012-06-19 11:00:00	0.35916	-0.0726	23.37	0	0		2012-06-19 11:00:00	0.27067	-1.02107	22.34	0	0		2012-07-05 11:00:00	0.25417	-0.77493	24.9733	0	0
	2012-06-19 11:30:00	0.22227	-0.06391	23.41	0	0			2012-06-19 11:30:00	0.30013	-0.73043	24.0533	0	0		2012-06-19 11:30:00	0.27802	-0.04059	23.4733	0	0		2012-06-19 11:30:00	0.24571	0.00446	26.1733	0	0		2012-06-19 11:30:00	0.34904	-0.09326	24.22	0	0		2012-06-19 11:30:00	0.20424	-0.94525	22.88	0	0		2012-07-05 11:30:00	0.42374	-0.97288	25.1167	0	0
	2012-06-19 12:00:00	0.30496	0.01049	24.1167	0	0			2012-06-19 12:00:00	0.33331	-0.60947	24.3833	0	0		2012-06-19 12:00:00	-6999	-6999	24.08	-6999	0		2012-06-19 12:00:00	0.30451	-0.01538	27.8433	0	0		2012-06-19 12:00:00	0.25591	-0.06302	24.3367	0	0		2012-06-19 12:00:00	0.28628	-1.25337	23.4233	0	0		2012-07-05 12:00:00	0.58211	-1.13228	25.4333	0	0
	2012-06-19 12:30:00	0.23282	0.01168	24.5867	0	0			2012-06-19 12:30:00	0.36812	-0.68918	24.9767	0	0		2012-06-19 12:30:00	0.26087	-0.07267	24.72	0	0		2012-06-19 12:30:00	0.36551	-0.02198	29.3667	1	0		2012-06-19 12:30:00	0.45325	-0.10615	25.37	0	0		2012-06-19 12:30:00	0.19988	-1.0602	24.0333	0	0		2012-07-05 12:30:00	0.72323	-1.02535	25.65	0	0
	2012-06-19 13:00:00	0.28237	-0.02765	25.07	0	0			2012-06-19 13:00:00	0.28056	-0.63944	25.4733	0	0		2012-06-19 13:00:00	0.11009	0.00291	25.02	0	0		2012-06-19 13:00:00	0.28646	-0.02751	30.8067	0	0		2012-06-19 13:00:00	0.37682	-0.02963	25.9167	0	0		2012-06-19 13:00:00	0.22941	-1.0034	24.42	0	0		2012-07-05 13:00:00	0.58062	-0.99798	26.1133	1	0
	2012-06-19 13:30:00	0.29148	0.02269	25.3967	0	0			2012-06-19 13:30:00	0.36424	-0.69066	25.8833	0	0		2012-06-19 13:30:00	0.19359	-0.03455	25.3433	0	0		2012-06-19 13:30:00	0.32965	-0.03426	32.0933	0	0		2012-06-19 13:30:00	0.42392	-0.06269	26.1167	0	0		2012-06-19 13:30:00	0.23093	-0.98117	24.73	0	0		2012-07-05 13:30:00	0.61924	-0.97591	26.3667	0	0
	2012-06-19 14:00:00	0.15569	-0.01784	25.9067	0	0			2012-06-19 14:00:00	0.39341	-0.71604	26.48	0	0		2012-06-19 14:00:00	0.2577	-0.0404	25.8733	0	0		2012-06-19 14:00:00	0.29557	-0.02993	33.2533	0	0		2012-06-19 14:00:00	0.44847	-0.03873	26.6933	0	0		2012-06-19 14:00:00	0.21344	-1.00202	25.12	0	0		2012-07-05 14:00:00	0.55116	-1.0286	26.6933	0	0
	2012-06-19 14:30:00	0.30926	0.01302	26.5867	0	0			2012-06-19 14:30:00	0.27853	-0.50584	26.83	0	0		2012-06-19 14:30:00	0.23992	7e-05	26.5133	0	0		2012-06-19 14:30:00	0.32576	-0.05052	34.2667	0	0		2012-06-19 14:30:00	0.316	-0.09725	26.62	0	0		2012-06-19 14:30:00	0.26313	-1.11362	25.7767	0	0		2012-07-05 14:30:00	0.40262	-0.8613	27.2433	0	0
	2012-06-19 15:00:00	0.30031	0.00266	26.6833	0	0			2012-06-19 15:00:00	0.27173	-0.56669	27.32	0	0		2012-06-19 15:00:00	0.30251	-0.13115	26.83	0	0		2012-06-19 15:00:00	0.27365	-0.04218	35.0933	0	0		2012-06-19 15:00:00	0.36639	-0.10668	27.1933	0	0		2012-06-19 15:00:00	0.17135	-1.02054	26.28	0	0		2012-07-05 15:00:00	0.47557	-1.02788	27.6633	0	0
	2012-06-19 15:30:00	0.26605	0.00219	26.8467	0	0			2012-06-19 15:30:00	0.32066	-0.56311	27.5267	0	0		2012-06-19 15:30:00	0.28577	-0.04312	27.05	0	0		2012-06-19 15:30:00	0.35177	-0.02828	35.7367	0	0		2012-06-19 15:30:00	0.40009	-0.12225	27.4	0	0		2012-06-19 15:30:00	0.26835	-1.13457	26.4767	0	0		2012-07-05 15:30:00	0.43025	-0.82012	27.8667	0	0
	2012-06-19 16:00:00	0.32444	-0.03124	27.17	0	0			2012-06-19 16:00:00	0.28398	-0.49189	27.52	0	0		2012-06-19 16:00:00	0.3008	-0.04356	27.13	0	0		2012-06-19 16:00:00	0.4041	-0.02836	36.1333	1	0		2012-06-19 16:00:00	0.23349	-0.03239	27.69	0	0		2012-06-19 16:00:00	0.21209	-1.04765	26.8433	0	0		2012-07-05 16:00:00	0.37238	-0.89132	27.9233	0	0
	2012-06-19 16:30:00	-6999	-6999	27.3533	-6999	0			2012-06-19 16:30:00	0.22936	-0.54601	27.7533	0	0		2012-06-19 16:30:00	0.19855	-0.06077	27.56	0	0		2012-06-19 16:30:00	0.51471	-0.09142	36.37	1	0		2012-06-19 16:30:00	0.27142	-0.0524	27.8333	0	0		2012-06-19 16:30:00	0.30106	-1.08653	27.1567	0	0		2012-07-05 16:30:00	0.42188	-0.86598	27.7133	1	0
	2012-06-19 17:00:00	0.34942	0.00383	27.5067	0	0			2012-06-19 17:00:00	0.38401	-0.34062	27.82	0	0		2012-06-19 17:00:00	0.17128	-0.03795	27.9433	0	0		2012-06-19 17:00:00	0.42113	-0.03421	36.42	1	0		2012-06-19 17:00:00	-6999	-6999	27.9167	-6999	0		2012-06-19 17:00:00	0.31394	-0.96038	27.1567	0	0		2012-07-05 17:00:00	0.41325	-0.89916	27.8533	1	0
	2012-06-19 17:30:00	0.36656	0.00672	27.5467	0	0			2012-06-19 17:30:00	0.20232	-0.2861	28.0367	0	0		2012-06-19 17:30:00	0.168	-0.0495	27.8767	0	0		2012-06-19 17:30:00	0.4301	-0.03217	36.2567	1	0		2012-06-19 17:30:00	0.27847	-0.08182	28.0633	0	0		2012-06-19 17:30:00	0.26063	-0.76663	27.4133	0	0		2012-07-05 17:30:00	0.29538	-0.56841	27.5267	0	0
	2012-06-19 18:00:00	0.34139	0.05852	27.49	0	0			2012-06-19 18:00:00	0.28502	-0.2859	27.9533	0	0		2012-06-19 18:00:00	0.22997	-0.02907	27.7367	0	0		2012-06-19 18:00:00	-6999	-6999	35.9733	-6999	0		2012-06-19 18:00:00	0.35985	-0.21763	28.09	1	0		2012-06-19 18:00:00	0.25034	-0.63071	27.2133	0	0		2012-07-05 18:00:00	0.2674	-0.4444	27.1367	0	0
	2012-06-19 18:30:00	0.24733	0.0768	27.3467	0	0			2012-06-19 18:30:00	0.30512	-0.27662	27.7633	0	0		2012-06-19 18:30:00	0.20461	-0.04608	27.6667	0	0		2012-06-19 18:30:00	0.31945	-0.03625	35.39	1	0		2012-06-19 18:30:00	0.33329	-0.03448	27.81	0	0		2012-06-19 18:30:00	0.25169	-0.61315	27.1567	0	0		2012-07-05 18:30:00	0.17121	-0.26061	26.5433	0	0
	2012-06-19 19:00:00	0.30801	0.09066	27.0233	1	0			2012-06-19 19:00:00	0.18804	0.04913	26.2733	1	0		2012-06-19 19:00:00	0.27704	-0.04991	27.7367	0	0		2012-06-19 19:00:00	0.37319	-0.03287	34.79	1	0		2012-06-19 19:00:00	0.32111	-0.0805	27.75	0	0		2012-06-19 19:00:00	0.14835	-0.11181	25.9267	1	0		2012-07-05 19:00:00	0.18272	-0.22204	25.88	1	0
	2012-06-19 19:30:00	0.29028	0.08876	26.76	0	0			2012-06-19 19:30:00	0.13318	0.00412	25.27	1	0		2012-06-19 19:30:00	0.26569	-0.02476	27.19	0	0		2012-06-19 19:30:00	0.37127	-0.01644	33.96	1	0		2012-06-19 19:30:00	0.22821	-0.03484	27.4233	0	0		2012-06-19 19:30:00	0.15624	0.03094	25.3233	0	0		2012-07-05 19:30:00	0.16864	-0.03188	25.13	2	0
	2012-06-19 20:00:00	0.25857	0.11061	26.4633	0	0			2012-06-19 20:00:00	0.1525	0.05119	24.9	0	0		2012-06-19 20:00:00	0.27514	0.00222	27.2333	0	0		2012-06-19 20:00:00	0.26621	-0.00411	33.1233	0	0		2012-06-19 20:00:00	0.28706	-0.02659	27.1433	0	0		2012-06-19 20:00:00	0.12712	0.00776	25.1333	0	0		2012-07-05 20:00:00	0.23625	0.12117	24.4767	0	0
	2012-06-19 20:30:00	0.19292	0.12617	25.9433	0	0			2012-06-19 20:30:00	0.17384	0.18217	24.5967	0	0		2012-06-19 20:30:00	0.20686	-0.01248	26.7033	1	0		2012-06-19 20:30:00	0.18092	-0.01385	32.1067	1	0		2012-06-19 20:30:00	0.1571	-0.01566	26.2167	0	0		2012-06-19 20:30:00	0.09827	0.03861	24.8367	1	0		2012-07-05 20:30:00	0.25242	0.20947	24.5033	0	0
	2012-06-19 21:00:00	0.09015	0.14584	25.76	1	0			2012-06-19 21:00:00	0.05364	-0.08199	22.4433	1	0		2012-06-19 21:00:00	0.11035	-0.01107	26.4333	2	0		2012-06-19 21:00:00	0.15783	-0.00324	30.9033	2	0		2012-06-19 21:00:00	0.15228	-0.00682	25.8167	1	0		2012-06-19 21:00:00	0.08777	0.11335	24.05	1	0		2012-07-05 21:00:00	0.72859	0.2497	22.4833	0	0
	2012-06-19 21:30:00	0.08738	0.18284	25.2433	1	0			2012-06-19 21:30:00	0.05577	0.00389	21.3533	2	0		2012-06-19 21:30:00	0.03254	-0.0021	25.7433	1	0		2012-06-19 21:30:00	0.13603	0.00109	29.6967	1	0		2012-06-19 21:30:00	0.11067	0.01834	25.6467	1	0		2012-06-19 21:30:00	0.0466	0.07793	22.2267	1	0		2012-07-05 21:30:00	0.77353	0.26467	20.6467	1	0
	2012-06-19 22:00:00	0.01765	0.03098	23.4767	2	0			2012-06-19 22:00:00	0.07017	-0.16051	20.4467	1	0		2012-06-19 22:00:00	0.04665	0.0016	24.5633	1	0		2012-06-19 22:00:00	0.16665	-0.00694	28.6133	1	0		2012-06-19 22:00:00	0.09911	0.00575	25.3	1	0		2012-06-19 22:00:00	0.02295	0.10629	20.49	1	0		2012-07-05 22:00:00	0.75416	0.23249	19.9633	1	0
	2012-06-19 22:30:00	0.03281	0.17237	22.51	1	0			2012-06-19 22:30:00	0.04062	-0.04368	20.5833	0	0		2012-06-19 22:30:00	0.07056	-0.00407	23.6933	2	0		2012-06-19 22:30:00	0.1732	0.01341	27.6833	1	0		2012-06-19 22:30:00	0.11541	0.01097	25.05	0	0		2012-06-19 22:30:00	0.05347	-0.14676	20.3233	1	0		2012-07-05 22:30:00	0.7143	0.21107	19.2533	0	0
	2012-06-19 23:00:00	0.05089	-0.17812	21.3333	1	0			2012-06-19 23:00:00	0.04275	0.03026	20.1767	1	0		2012-06-19 23:00:00	0.05636	-0.0227	22.4	2	0		2012-06-19 23:00:00	0.22677	-0.00467	26.7733	0	0		2012-06-19 23:00:00	0.05583	0.00084	23.7867	2	0		2012-06-19 23:00:00	0.04705	-0.28675	19.79	1	0		2012-07-05 23:00:00	0.85353	0.24682	18.5133	1	0
	2012-06-19 23:30:00	0.03228	0.51164	20.75	2	0			2012-06-19 23:30:00	0.05343	0.19149	17.3933	1	0		2012-06-19 23:30:00	0.10056	-0.0031	21.6	0	0		2012-06-19 23:30:00	0.17267	0.00193	25.8833	0	0		2012-06-19 23:30:00	0.15215	-0.12912	22.5933	1	0		2012-06-19 23:30:00	0.09539	0.30695	19.3833	1	0		2012-07-05 23:30:00	0.63682	0.21206	18.17	0	0
	2012-06-20	-6999	-6999	20.7867	-6999	0			2012-06-20	0.04967	-0.17531	17.1533	2	0		2012-06-20	0.12268	-0.00692	21.1367	0	0		2012-06-20	0.16819	-0.00044	25.0667	0	0		2012-06-20	0.15553	0.04848	22.0233	1	0		2012-06-20	0.05638	-0.01851	18.52	1	0		2012-07-06	0.5817	0.21282	17.61	1	0
	2012-06-20 00:30:00	0.11146	0.24635	21.3367	0	0			2012-06-20 00:30:00	0.06452	0.30789	18.5833	1	0		2012-06-20 00:30:00	0.11866	-0.00313	20.89	0	0		2012-06-20 00:30:00	0.21106	-0.00112	24.3467	0	0		2012-06-20 00:30:00	0.09866	-0.0052	21.77	2	0		2012-06-20 00:30:00	0.0836	-0.39641	18.6133	2	0		2012-07-06 00:30:00	0.5019	0.2087	16.9667	0	0
	2012-06-20 01:00:00	0.08685	0.06303	21.06	2	0			2012-06-20 01:00:00	0.06959	0.13152	19.3667	1	0		2012-06-20 01:00:00	0.07214	-0.02802	20.37	2	0		2012-06-20 01:00:00	0.26004	0.00161	23.73	0	0		2012-06-20 01:00:00	0.14696	0.00725	21.8267	0	0		2012-06-20 01:00:00	0.09817	0.62061	18.17	1	0		2012-07-06 01:00:00	0.5468	0.20021	16.4933	0	0
	2012-06-20 01:30:00	0.09391	0.18835	20.9533	0	0			2012-06-20 01:30:00	0.07697	0.18971	18.8033	0	0		2012-06-20 01:30:00	0.05744	0.00354	20.4167	1	0		2012-06-20 01:30:00	0.2759	0.0039	23.1733	0	0		2012-06-20 01:30:00	0.14974	0.00794	21.13	1	0		2012-06-20 01:30:00	0.05242	0.17588	18.59	1	0		2012-07-06 01:30:00	0.45045	0.16313	16.1	0	0
	2012-06-20 02:00:00	0.14839	0.24913	21.18	1	0			2012-06-20 02:00:00	0.04577	0.15435	19	1	0		2012-06-20 02:00:00	0.08708	0.02259	20.8967	1	0		2012-06-20 02:00:00	0.25346	0.00173	22.69	0	0		2012-06-20 02:00:00	0.08214	0.04389	20.5333	1	0		2012-06-20 02:00:00	0.07931	-0.03626	19.22	2	0		2012-07-06 02:00:00	0.3901	0.38811	15.7267	1	0
	2012-06-20 02:30:00	0.1881	1.07993	19.9	1	0			2012-06-20 02:30:00	0.04856	-0.49968	18.41	1	0		2012-06-20 02:30:00	0.1148	0.01659	21.21	0	0		2012-06-20 02:30:00	0.19654	0.0009	22.3867	0	0		2012-06-20 02:30:00	0.13421	0.00357	20.25	1	0		2012-06-20 02:30:00	0.18648	0.23991	17.6833	1	0		2012-07-06 02:30:00	0.44877	0.09735	15.11	1	0
	2012-06-20 03:00:00	0.08703	0.18132	17.8367	1	0			2012-06-20 03:00:00	0.086	0.19354	17.28	1	0		2012-06-20 03:00:00	0.29051	0.01915	20.7033	2	0		2012-06-20 03:00:00	0.1916	-0.00037	22.16	0	0		2012-06-20 03:00:00	0.16743	0.01383	20.1	1	0		2012-06-20 03:00:00	0.11079	-0.33967	16.5167	1	0		2012-07-06 03:00:00	-6999	-6999	14.6333	-6999	0
	2012-06-20 03:30:00	0.07526	0.0114	18.1933	2	0			2012-06-20 03:30:00	0.04224	0.00693	17.7233	1	0		2012-06-20 03:30:00	0.23766	0.70419	21.0167	2	0		2012-06-20 03:30:00	0.18617	0.00014	21.88	0	0		2012-06-20 03:30:00	0.16702	0.01657	20.3667	1	0		2012-06-20 03:30:00	0.0947	-0.13172	16.6367	2	0		2012-07-06 03:30:00	-6999	-6999	14.3367	-6999	0
	2012-06-20 04:00:00	0.08859	0.06453	18.1033	1	0			2012-06-20 04:00:00	0.03358	-0.1832	16.3867	1	0		2012-06-20 04:00:00	0.22438	0.03805	19.63	1	0		2012-06-20 04:00:00	0.28285	0.00629	21.5533	0	0		2012-06-20 04:00:00	0.11725	0.00401	20.0633	0	0		2012-06-20 04:00:00	0.05733	0.54987	16.9	1	0		2012-07-06 04:00:00	-6999	-6999	14.0767	-6999	0.9
	2012-06-20 04:30:00	0.10034	-0.02156	17.8433	1	0			2012-06-20 04:30:00	0.07402	0.07298	16.6833	1	0		2012-06-20 04:30:00	0.51015	0.17834	19.7233	1	0		2012-06-20 04:30:00	0.15849	-0.27152	21.2133	2	0		2012-06-20 04:30:00	0.21525	0.03437	18.76	1	0		2012-06-20 04:30:00	0.06195	0.47496	17.11	1	0		2012-07-06 04:30:00	-6999	-6999	13.9	-6999	0.8
	2012-06-20 05:00:00	0.06288	0.17322	17.7133	1	0			2012-06-20 05:00:00	0.06077	-0.04328	16.0033	1	0		2012-06-20 05:00:00	0.22599	0.03005	19.8267	1	0		2012-06-20 05:00:00	0.21217	-0.0206	20.8767	2	0		2012-06-20 05:00:00	0.23593	-0.00282	18.04	1	0		2012-06-20 05:00:00	0.04867	0.08486	16.0633	0	0		2012-07-06 05:00:00	-6999	-6999	13.7967	-6999	0.9
	2012-06-20 05:30:00	0.05173	0.29049	16.94	0	0			2012-06-20 05:30:00	0.07808	-0.34206	14.1767	1	0		2012-06-20 05:30:00	0.12939	0.04724	20.16	1	0		2012-06-20 05:30:00	0.10344	0.00557	20.4433	1	0		2012-06-20 05:30:00	0.17063	-0.0161	17.77	2	0		2012-06-20 05:30:00	0.08124	-0.10518	15.15	2	0		2012-07-06 05:30:00	-6999	-6999	13.6867	-6999	1
	2012-06-20 06:00:00	0.07193	0.54223	16.5933	1	0			2012-06-20 06:00:00	0.05202	-0.04111	12.41	2	0		2012-06-20 06:00:00	0.08034	-0.01735	20.1467	2	0		2012-06-20 06:00:00	0.15633	0.00732	19.9333	0	0		2012-06-20 06:00:00	0.20603	-0.15819	17.44	2	0		2012-06-20 06:00:00	0.07517	0.11239	14.21	2	0		2012-07-06 06:00:00	-6999	-6999	13.6567	-6999	0.7
	2012-06-20 06:30:00	0.05021	0.02158	15.87	1	0			2012-06-20 06:30:00	0.07147	0.08144	13.91	1	0		2012-06-20 06:30:00	0.08801	-0.0109	19.88	2	0		2012-06-20 06:30:00	0.12849	-0.00012	19.4833	0	0		2012-06-20 06:30:00	0.10522	0.12997	18.5867	1	0		2012-06-20 06:30:00	0.06456	-0.04864	14.0167	2	0		2012-07-06 06:30:00	-6999	-6999	13.6633	-6999	1.3
	2012-06-20 07:00:00	0.03923	-0.04887	17.1233	2	0			2012-06-20 07:00:00	0.026	-0.12038	14.67	2	0		2012-06-20 07:00:00	0.09675	0.05494	19.81	1	0		2012-06-20 07:00:00	0.13831	0.00992	19.1667	2	0		2012-06-20 07:00:00	0.18017	-0.11007	20.25	2	0		2012-06-20 07:00:00	0.12144	0.58427	15.3433	1	0		2012-07-06 07:00:00	-6999	-6999	13.73	-6999	1.3
	2012-06-20 07:30:00	0.0781	0.09105	19.1233	1	0			2012-06-20 07:30:00	0.11752	1.06724	17.0933	1	0		2012-06-20 07:30:00	0.10174	-0.05699	20.04	1	0		2012-06-20 07:30:00	0.15866	0.00018	19.05	0	0		2012-06-20 07:30:00	0.14804	-0.01275	20.8067	0	0		2012-06-20 07:30:00	0.07055	-0.26377	16.2533	1	0		2012-07-06 07:30:00	-6999	-6999	13.66	-6999	0.9
	2012-06-20 08:00:00	0.1215	-0.0209	19.7433	2	0			2012-06-20 08:00:00	0.06776	-0.19026	20.5933	1	0		2012-06-20 08:00:00	0.17109	-0.00826	21.0833	0	0		2012-06-20 08:00:00	0.28528	-0.05894	19.3	1	0		2012-06-20 08:00:00	0.05561	0.00017	21.5833	0	0		2012-06-20 08:00:00	0.09735	-0.3473	19.6567	1	0		2012-07-06 08:00:00	-6999	-6999	13.8067	-6999	0.4
	2012-06-20 08:30:00	0.11257	-0.01586	20.9133	0	0			2012-06-20 08:30:00	0.16408	-0.56541	21.54	1	0		2012-06-20 08:30:00	0.10324	0.01285	22.08	0	0		2012-06-20 08:30:00	0.16805	-0.03477	19.9267	0	0		2012-06-20 08:30:00	0.17856	0.03805	22.2867	0	0		2012-06-20 08:30:00	0.16922	-0.97344	20.7767	0	0		2012-07-06 08:30:00	-6999	-6999	14.01	-6999	0.5
	2012-06-20 09:00:00	0.12961	0.01566	21.7133	0	0			2012-06-20 09:00:00	0.1763	-0.47496	22.01	0	0		2012-06-20 09:00:00	0.18362	0.00606	22.2733	0	0		2012-06-20 09:00:00	0.22155	0.05147	20.8067	1	0		2012-06-20 09:00:00	0.18991	-0.07451	22.5733	0	0		2012-06-20 09:00:00	0.1571	-0.86438	21.1833	0	0		2012-07-06 09:00:00	-6999	-6999	14.1467	-6999	0.1
	2012-06-20 09:30:00	0.18046	0.14639	22.07	2	0			2012-06-20 09:30:00	0.22596	-0.65702	22.44	0	0		2012-06-20 09:30:00	0.202	-0.01913	22.4233	0	0		2012-06-20 09:30:00	0.15818	-0.02962	21.8833	0	0		2012-06-20 09:30:00	0.22897	-0.04906	22.8633	0	0		2012-06-20 09:30:00	0.13815	-0.65647	21.4367	0	0		2012-07-06 09:30:00	-6999	-6999	14.39	-6999	0.1
	2012-06-20 10:00:00	0.23128	-0.02184	22.8067	0	0			2012-06-20 10:00:00	0.23771	-0.64362	23.03	0	0		2012-06-20 10:00:00	0.21466	-0.04112	22.91	0	0		2012-06-20 10:00:00	0.19583	-0.11453	23.1433	0	0		2012-06-20 10:00:00	0.36577	-0.0668	23.5467	0	0		2012-06-20 10:00:00	0.16645	-0.97715	22.4333	0	0		2012-07-06 10:00:00	-6999	-6999	14.8767	-6999	0
	2012-06-20 10:30:00	0.18482	-0.01665	23.7	0	0			2012-06-20 10:30:00	0.25503	-0.99103	23.7567	1	0		2012-06-20 10:30:00	0.10504	-0.03931	23.66	0	0		2012-06-20 10:30:00	0.23506	-0.05033	24.53	0	0		2012-06-20 10:30:00	0.2617	-0.00605	23.69	0	0		2012-06-20 10:30:00	0.14168	-1.18453	23.1767	0	0		2012-07-06 10:30:00	-6999	-6999	15.29	-6999	0
	2012-06-20 11:00:00	0.17924	-0.04415	24.43	0	0			2012-06-20 11:00:00	0.17741	-0.64874	24.4933	0	0		2012-06-20 11:00:00	0.24954	-0.03224	24.3733	0	0		2012-06-20 11:00:00	0.22189	-0.01125	25.97	0	0		2012-06-20 11:00:00	0.29146	0.01595	24.3033	0	0		2012-06-20 11:00:00	0.15802	-1.26323	23.88	0	0		2012-07-06 11:00:00	0.23156	-0.37339	15.8733	1	0
	2012-06-20 11:30:00	0.21278	-0.02458	25.0833	0	0			2012-06-20 11:30:00	0.24989	-0.60667	25.16	0	0		2012-06-20 11:30:00	0.15596	-0.02691	24.8567	0	0		2012-06-20 11:30:00	0.34073	-0.13037	27.44	0	0		2012-06-20 11:30:00	0.23208	-0.01225	25.11	0	0		2012-06-20 11:30:00	0.24746	-1.22609	24.5	0	0		2012-07-06 11:30:00	0.24856	-0.92259	16.6467	0	0
	2012-06-20 12:00:00	0.20518	-0.04406	25.62	0	0			2012-06-20 12:00:00	0.12717	-0.6229	25.5933	1	0		2012-06-20 12:00:00	0.26322	-0.02919	25.47	0	0		2012-06-20 12:00:00	0.28989	-0.08437	28.9367	0	0		2012-06-20 12:00:00	0.28384	-0.00567	25.8867	0	0		2012-06-20 12:00:00	0.18692	-1.11847	25.18	0	0		2012-07-06 12:00:00	0.1871	-0.67141	17.12	0	0
	2012-06-20 12:30:00	0.13211	-0.07557	26.2067	0	0			2012-06-20 12:30:00	0.29209	-0.52277	26.1967	0	0		2012-06-20 12:30:00	0.2471	-0.04723	26.3267	0	0		2012-06-20 12:30:00	0.2233	-0.0301	30.36	0	0		2012-06-20 12:30:00	0.34341	0.02019	26.4467	0	0		2012-06-20 12:30:00	0.14878	-1.40226	25.8767	0	0		2012-07-06 12:30:00	0.31308	-0.90455	18.0667	1	0
	2012-06-20 13:00:00	0.26664	-0.01408	26.8333	0	0			2012-06-20 13:00:00	0.30412	-0.63448	26.85	0	0		2012-06-20 13:00:00	0.20963	-0.09561	26.9433	0	0		2012-06-20 13:00:00	0.27759	-0.04895	31.69	0	0		2012-06-20 13:00:00	0.31681	-0.12146	27.0067	0	0		2012-06-20 13:00:00	0.25161	-1.4749	26.2633	0	0		2012-07-06 13:00:00	0.25094	-0.80525	19.1067	0	0
	2012-06-20 13:30:00	0.20975	-0.00801	27.3933	0	0			2012-06-20 13:30:00	0.27348	-0.5395	27.1267	0	0		2012-06-20 13:30:00	0.24185	-0.046	27.4667	0	0		2012-06-20 13:30:00	0.21719	-0.03337	32.9233	0	0		2012-06-20 13:30:00	0.31613	-0.22839	27.8233	1	0		2012-06-20 13:30:00	0.14966	-1.16548	26.6333	0	0		2012-07-06 13:30:00	0.24745	-0.88147	19.9333	0	0
	2012-06-20 14:00:00	0.37485	0.00558	27.8833	0	0			2012-06-20 14:00:00	0.31654	-0.59314	27.7367	0	0		2012-06-20 14:00:00	0.24708	-0.04204	27.87	0	0		2012-06-20 14:00:00	0.35394	-0.0633	34	0	0		2012-06-20 14:00:00	0.38488	-0.03834	28.2267	0	0		2012-06-20 14:00:00	0.17702	-0.95721	27.0667	0	0		2012-07-06 14:00:00	0.19472	-0.84601	20.8833	0	0
	2012-06-20 14:30:00	0.34217	-0.0071	27.97	0	0			2012-06-20 14:30:00	0.23559	-0.50346	28.06	0	0		2012-06-20 14:30:00	0.21042	-0.04575	28.29	0	0		2012-06-20 14:30:00	0.32423	-0.03248	34.8867	0	0		2012-06-20 14:30:00	0.46957	-0.04731	29.0033	0	0		2012-06-20 14:30:00	0.14913	-1.20669	27.4233	0	0		2012-07-06 14:30:00	0.122	-0.98235	21.2933	0	0
	2012-06-20 15:00:00	0.33918	0.02782	27.9933	0	0			2012-06-20 15:00:00	0.38034	-0.58446	28.25	0	0		2012-06-20 15:00:00	0.23421	-0.04687	28.4333	0	0		2012-06-20 15:00:00	0.38177	-0.06552	35.6167	0	0		2012-06-20 15:00:00	0.60579	-0.0751	28.91	0	0		2012-06-20 15:00:00	0.33841	-1.20904	27.6533	0	0		2012-07-06 15:00:00	0.28918	-0.8261	21.79	1	0
	2012-06-20 15:30:00	0.33693	0.01901	28.37	0	0			2012-06-20 15:30:00	0.33327	-0.61133	28.4533	0	0		2012-06-20 15:30:00	0.25683	-0.01582	28.6433	0	0		2012-06-20 15:30:00	0.37575	-0.0344	36.1033	0	0		2012-06-20 15:30:00	0.47185	-0.23269	29.08	0	0		2012-06-20 15:30:00	0.28744	-1.02012	27.79	0	0		2012-07-06 15:30:00	0.27694	-0.99057	22.0167	0	0
	2012-06-20 16:00:00	0.29811	0.05165	28.44	0	0			2012-06-20 16:00:00	0.30834	-0.61496	28.56	0	0		2012-06-20 16:00:00	0.15995	-0.02449	28.64	0	0		2012-06-20 16:00:00	0.36914	-0.05055	36.42	0	0		2012-06-20 16:00:00	0.56654	-0.0402	29.1233	0	0		2012-06-20 16:00:00	0.22855	-1.02023	27.9633	0	0		2012-07-06 16:00:00	0.2388	-0.73614	22.1167	0	0
	2012-06-20 16:30:00	0.34605	0.04257	28.4233	0	0			2012-06-20 16:30:00	0.36032	-0.60072	28.5433	0	0		2012-06-20 16:30:00	0.27995	-0.03118	28.8233	0	0		2012-06-20 16:30:00	0.30222	-0.04492	36.6133	0	0		2012-06-20 16:30:00	0.45623	-0.04086	29.4	0	0		2012-06-20 16:30:00	0.26219	-0.91157	27.9867	0	0		2012-07-06 16:30:00	0.26567	-0.88397	22.3767	1	0
	2012-06-20 17:00:00	0.29675	0.04817	28.7133	0	0			2012-06-20 17:00:00	0.2994	-0.48659	28.75	0	0		2012-06-20 17:00:00	0.2181	-0.03771	29.0767	0	0		2012-06-20 17:00:00	0.3348	-0.0442	36.67	0	0		2012-06-20 17:00:00	0.3866	-0.04375	29.3533	0	0		2012-06-20 17:00:00	0.2976	-1.05954	28.1833	0	0		2012-07-06 17:00:00	0.07566	-0.66768	22.9133	0	0
	2012-06-20 17:30:00	0.26744	0.00812	28.9733	0	0			2012-06-20 17:30:00	0.27394	-0.46992	29.0433	0	0		2012-06-20 17:30:00	0.24607	-0.00302	29.1767	0	0		2012-06-20 17:30:00	0.32027	-0.04968	36.54	0	0		2012-06-20 17:30:00	0.39937	-0.02319	29.3567	0	0		2012-06-20 17:30:00	0.29948	-1.02833	28.4467	0	0		2012-07-06 17:30:00	0.16248	-0.55478	23.1433	0	0
	2012-06-20 18:00:00	0.30992	0.07175	28.9667	0	0			2012-06-20 18:00:00	0.16989	-0.34701	29.2033	1	0		2012-06-20 18:00:00	0.23583	-0.0403	29.3167	0	0		2012-06-20 18:00:00	0.31722	-0.04808	36.25	0	0		2012-06-20 18:00:00	0.27159	0.09001	29.4133	2	0		2012-06-20 18:00:00	0.17893	-0.5936	28.6133	0	0		2012-07-06 18:00:00	0.16995	-0.54838	23.2533	0	0
	2012-06-20 18:30:00	0.24795	0.01853	29.0167	0	0			2012-06-20 18:30:00	0.17373	-0.14053	29.1333	0	0		2012-06-20 18:30:00	0.17495	-0.01005	29.3033	0	0		2012-06-20 18:30:00	0.15731	-0.02712	35.83	0	0		2012-06-20 18:30:00	0.21788	-0.02822		0	0		2012-06-20 18:30:00	0.16855	-0.44014	28.3433	0	0		2012-07-06 18:30:00	0.15176	-0.35845	23.1867	0	0
	2012-06-20 19:00:00	0.2645	0.09075	28.9033	1	0			2012-06-20 19:00:00	0.15432	-0.11643	28.9733	1	0		2012-06-20 19:00:00	0.12403	0.00292	29.37	0	0		2012-06-20 19:00:00	0.2042	-0.03981	35.32	0	0		2012-06-20 19:00:00	0.28664	-0.03302		0	0		2012-06-20 19:00:00	0.21801	-0.41006	28.43	0	0		2012-07-06 19:00:00	0.10034	-0.24262	23.5367	0	0
	2012-06-20 19:30:00	0.15528	0.06667	28.8033	2	0			2012-06-20 19:30:00	0.09172	-0.01504	28.5367	2	0		2012-06-20 19:30:00	0.10464	-0.01242	29.3867	0	0		2012-06-20 19:30:00	0.24013	-0.02965	34.65	0	0		2012-06-20 19:30:00	0.19624	-0.03043		0	0		2012-06-20 19:30:00	0.09014	-0.15571	28.35	0	0		2012-07-06 19:30:00	0.08899	-0.19497	24.4967	1	0
	2012-06-20 20:00:00	0.09899	0.06874	28.8833	0	0			2012-06-20 20:00:00	0.03223	0.04085	27.4033	1	0		2012-06-20 20:00:00	0.05009	-0.01412	29.3233	0	0		2012-06-20 20:00:00	0.14269	-0.01489	33.81	0	0		2012-06-20 20:00:00	0.17051	-0.03335	28.8833	0	0		2012-06-20 20:00:00	0.06094	-0.02167	28.5033	1	0		2012-07-06 20:00:00	0.02364	-0.07075	24.0167	1	0
	2012-06-20 20:30:00	0.06325	-0.07997	27.3	1	0			2012-06-20 20:30:00	0.03072	0.0112	22.86	1	0		2012-06-20 20:30:00	0.10427	-0.00137	28.8167	2	0		2012-06-20 20:30:00	0.12193	0.00958	32.8067	1	0		2012-06-20 20:30:00	0.11424	-0.01803	28.5333	1	0		2012-06-20 20:30:00	0.11032	0.12905	25.77	1	0		2012-07-06 20:30:00	0.1039	-0.01532	22.04	2	0
	2012-06-20 21:00:00	0.04123	0.17712	25.1533	1	0			2012-06-20 21:00:00	0.03067	-0.12384	20.6	1	0		2012-06-20 21:00:00	0.17344	0.01374	27.7767	1	0		2012-06-20 21:00:00	0.10542	-0.00545	31.6633	1	0		2012-06-20 21:00:00	0.1049	-0.00456	27.9367	0	0		2012-06-20 21:00:00	0.02058	0.01719	23.17	2	0		2012-07-06 21:00:00	0.07507	0.00323	20.9033	2	0
	2012-06-20 21:30:00	0.04432	0.02668	24.1833	1	0			2012-06-20 21:30:00	0.03703	-0.10786	19.8333	2	0		2012-06-20 21:30:00	0.09347	0.00502	25.96	1	0		2012-06-20 21:30:00	0.17787	-0.00261	30.4367	0	0		2012-06-20 21:30:00	0.09169	0.00132	27.4567	2	0		2012-06-20 21:30:00	0.04404	-0.12699	22.1967	2	0		2012-07-06 21:30:00	0.04264	-0.15702	20.2033	1	0
	2012-06-20 22:00:00	0.05836	0.27065	23.8167	1	0			2012-06-20 22:00:00	0.03912	-0.07963	19.17	2	0		2012-06-20 22:00:00	0.12895	0.00517	24.8833	1	0		2012-06-20 22:00:00	0.19033	0.00438	29.2533	0	0		2012-06-20 22:00:00	0.14589	-0.0449	26.45	2	0		2012-06-20 22:00:00	0.04161	-0.11786	21.41	1	0		2012-07-06 22:00:00	0.06912	-0.30154	18.8133	2	0
	2012-06-20 22:30:00	0.08248	-0.0706	23.3533	2	0			2012-06-20 22:30:00	0.07433	0.1938	19.3067	1	0		2012-06-20 22:30:00	0.12077	-0.00777	24.0833	1	0		2012-06-20 22:30:00	0.25819	-0.02211	28.19	2	0		2012-06-20 22:30:00	0.23132	-0.03696	24.97	2	0		2012-06-20 22:30:00	0.0443	-0.08208	21.7167	1	0		2012-07-06 22:30:00	0.1045	0.01857	18.9433	1	0
	2012-06-20 23:00:00	0.12032	0.29206	23.21	0	0			2012-06-20 23:00:00	0.07703	0.22689	21.1867	1	0		2012-06-20 23:00:00	0.11639	-0.03849	23.35	2	0		2012-06-20 23:00:00	0.26638	0.00255	27.2533	0	0		2012-06-20 23:00:00	0.24076	0.00756	24.4	0	0		2012-06-20 23:00:00	0.03807	-0.00479	20.3267	1	0		2012-07-06 23:00:00	0.03417	0.27264	17.8367	0	0
	2012-06-20 23:30:00	0.07111	0.165	23.24	0	0			2012-06-20 23:30:00	0.10615	0.41778	21.1367	0	0		2012-06-20 23:30:00	0.08766	-0.00248	22.8767	0	0		2012-06-20 23:30:00	0.25651	-0.00043	26.43	0	0		2012-06-20 23:30:00	0.21264	0.00472	24.3533	1	0		2012-06-20 23:30:00	0.05303	-0.40669	20.5767	2	0		2012-07-06 23:30:00	0.04002	-0.00306	18.3467	2	0
	2012-06-21	0.07734	0.13033	23.2667	0	0			2012-06-21	0.09192	0.27242	21.8167	1	0		2012-06-21	0.08741	-0.03941	22.3367	2	0		2012-06-21	0.24325	0.00595	25.6967	0	0		2012-06-21	0.16793	0.00867	23.0067	1	0		2012-06-21	0.0504	0.19528	20.0367	1	0		2012-07-07	0.05866	0.25894	17.8067	1	0
	2012-06-21 00:30:00	0.07225	0.16249	22.96	0	0			2012-06-21 00:30:00	0.10253	0.18609	21.67	0	0		2012-06-21 00:30:00	0.0601	0.00402	21.7333	1	0		2012-06-21 00:30:00	0.25988	0.00336	25.0433	0	0		2012-06-21 00:30:00	0.12543	0.00809	22.7933	1	0		2012-06-21 00:30:00	0.01735	0.00465	20.1033	1	0		2012-07-07 00:30:00	0.09376	0.64178	17.5967	1	0
	2012-06-21 01:00:00	0.11831	0.73215	21.29	1	0			2012-06-21 01:00:00	0.15339	-0.32667	20.7233	1	0		2012-06-21 01:00:00	0.09519	0.00168	21.83	1	0		2012-06-21 01:00:00	0.25719	-0.00242	24.4867	1	0		2012-06-21 01:00:00	0.16744	0.00285	22.2	0	0		2012-06-21 01:00:00	0.48337	3.1589	19.56	1	0		2012-07-07 01:00:00	0.0712	0.07757	17.5533	1	0
	2012-06-21 01:30:00	0.05942	0.0039	18.81	2	0			2012-06-21 01:30:00	0.04496	0.04075	17.8233	1	0		2012-06-21 01:30:00	0.18005	-0.04348	21.0567	2	0		2012-06-21 01:30:00	0.25219	0.00427	24.0433	0	0		2012-06-21 01:30:00	0.0681	0.01842	21.33	2	0		2012-06-21 01:30:00	0.05536	-0.03023	17.1833	1	0		2012-07-07 01:30:00	0.19219	1.109	16.98	1	0
	2012-06-21 02:00:00	0.05258	0.03695	18.2267	1	0			2012-06-21 02:00:00	0.03723	-0.02284	17.1133	2	0		2012-06-21 02:00:00	0.23523	0.04276	21.0367	1	0		2012-06-21 02:00:00	0.29147	0.00875	23.69	0	0		2012-06-21 02:00:00	0.14012	-0.02111	21.31	2	0		2012-06-21 02:00:00	0.0648	0.11825	16.7933	1	0		2012-07-07 02:00:00	0.02965	0.54755	15.1667	0	0
	2012-06-21 02:30:00	0.11042	-0.10935	18.4	2	0			2012-06-21 02:30:00	0.06863	-0.01301	17.23	2	0		2012-06-21 02:30:00	0.13099	0.19499	20.69	2	0		2012-06-21 02:30:00	0.35354	0.01251	23.4133	0	0		2012-06-21 02:30:00	0.13077	0.00303	20.66	1	0		2012-06-21 02:30:00	0.14408	0.79107	16.49	1	0		2012-07-07 02:30:00	0.1008	-0.83907	14.2567	2	0
	2012-06-21 03:00:00	0.11315	-0.2049	18.3233	1	0			2012-06-21 03:00:00	0.06776	0.04085	17.13	0	0		2012-06-21 03:00:00	0.09033	-0.0205	19.98	2	0		2012-06-21 03:00:00	0.25631	0.00555	23.18	0	0		2012-06-21 03:00:00	0.19588	0.03545	20.4267	0	0		2012-06-21 03:00:00	0.23865	0.62154	16.9567	2	0		2012-07-07 03:00:00	0.07888	0.10787	15.3967	1	0
	2012-06-21 03:30:00	0.0701	0.11017	17.9733	1	0			2012-06-21 03:30:00	0.0897	-0.0473	16.1067	1	0		2012-06-21 03:30:00	0.12353	0.02329	19.4767	1	0		2012-06-21 03:30:00	0.23171	0.00155	23.0033	0	0		2012-06-21 03:30:00	0.21195	0.04311	20.0233	1	0		2012-06-21 03:30:00	0.12573	0.73596	16.5567	1	0		2012-07-07 03:30:00	0.07272	0.08759	15.72	0	0
	2012-06-21 04:00:00	0.0634	-0.03686	17.76	2	0			2012-06-21 04:00:00	0.0478	0.13586	16.11	1	0		2012-06-21 04:00:00	0.25481	0.03351	18.83	2	0		2012-06-21 04:00:00	0.10209	-0.00352	22.84	2	0		2012-06-21 04:00:00	0.26334	0.0298	19.8567	0	0		2012-06-21 04:00:00	-6999	-6999	16.3067	-6999	0		2012-07-07 04:00:00	0.07138	0.06933	15.56	1	0
	2012-06-21 04:30:00	0.08365	0.05479	18.1133	0	0			2012-06-21 04:30:00	0.06708	0.04837	15.4267	2	0		2012-06-21 04:30:00	0.21277	-0.09928	18.9533	2	0		2012-06-21 04:30:00	0.13112	-0.03477	22.5567	2	0		2012-06-21 04:30:00	0.21911	5e-05	18.85	0	0		2012-06-21 04:30:00	0.0775	-0.0774	16.2233	1	0		2012-07-07 04:30:00	0.11519	0.23309	14.7033	0	0
	2012-06-21 05:00:00	0.07584	0.106	17.93	1	0			2012-06-21 05:00:00	0.03947	-0.16705	15.5333	1	0		2012-06-21 05:00:00	0.11592	0.03796	19.0233	1	0		2012-06-21 05:00:00	0.05933	-0.00388	22.15	0	0		2012-06-21 05:00:00	0.31604	0.00187	18.6833	0	0		2012-06-21 05:00:00	0.07054	0.2285	16.1933	0	0		2012-07-07 05:00:00	0.07575	0.08904	14.4967	0	0
	2012-06-21 05:30:00	0.09433	0.12542	17.5433	0	0			2012-06-21 05:30:00	0.03465	-0.22705	14.26	1	0		2012-06-21 05:30:00	0.11438	0.02219	18.6333	1	0		2012-06-21 05:30:00	0.0995	-0.00354	21.7067	1	0		2012-06-21 05:30:00	0.30446	0.00191	17.88	0	0		2012-06-21 05:30:00	0.05286	0.09128	16.2267	0	0		2012-07-07 05:30:00	0.0778	0.0873	14.4	0	0
	2012-06-21 06:00:00	0.07559	0.24759	17.2867	0	0			2012-06-21 06:00:00	0.05989	0.00688	12.7767	2	0		2012-06-21 06:00:00	0.06112	-0.00305	18.0233	2	0		2012-06-21 06:00:00	0.04863	-0.00255	21.2467	2	0		2012-06-21 06:00:00	0.16351	0.07155	16.5333	2	0		2012-06-21 06:00:00	0.06684	-0.45767	15.1633	1	0		2012-07-07 06:00:00	0.06683	0.08562	14.44	0	0
	2012-06-21 06:30:00	0.0264	-0.04534	17.21	1	0			2012-06-21 06:30:00	0.07924	-0.30807	13.4567	1	0		2012-06-21 06:30:00	0.21054	0.11504	18.3567	1	0		2012-06-21 06:30:00	0.09485	-0.00796	20.7933	1	0		2012-06-21 06:30:00	0.23085	-0.39897	17.92	2	0		2012-06-21 06:30:00	0.07826	-0.34273	14.1967	1	0		2012-07-07 06:30:00	0.06925	0.04193	14.5467	1	0
	2012-06-21 07:00:00	0.08025	-0.06763	16.99	2	0			2012-06-21 07:00:00	0.08415	-0.00322	13.94	2	0		2012-06-21 07:00:00	-6999	-6999	19.11	-6999	0		2012-06-21 07:00:00	0.0936	0.00218	20.3967	2	0		2012-06-21 07:00:00	0.18798	0.17957	18.0333	1	0		2012-06-21 07:00:00	0.0433	0.18264	14.1567	2	0		2012-07-07 07:00:00	0.06767	-0.02817	14.9367	2	0
	2012-06-21 07:30:00	0.12325	0.10176	16.9933	1	0			2012-06-21 07:30:00	0.2431	0.10005	15.9267	2	0		2012-06-21 07:30:00	0.14419	0.07179	20.4233	1	0		2012-06-21 07:30:00	0.1947	-0.02693	20.1867	1	0		2012-06-21 07:30:00	0.23951	0.02637	17.8867	1	0		2012-06-21 07:30:00	0.35797	-1.74426	14.98	2	0		2012-07-07 07:30:00	0.13392	-0.19329	15.4167	1	0
	2012-06-21 08:00:00	0.22218	-0.16488	17.8567	1	0			2012-06-21 08:00:00	0.1492	-0.04491	18.84	2	0		2012-06-21 08:00:00	0.2277	0.45555	20.9833	1	0		2012-06-21 08:00:00	0.16188	-0.02211	20.4067	0	0		2012-06-21 08:00:00	0.15374	0.00523	19.6067	0	0		2012-06-21 08:00:00	0.12034	-0.26646	17.34	0	0		2012-07-07 08:00:00	0.16342	-0.30138	15.3867	0	0
	2012-06-21 08:30:00	0.19296	-0.02725	18.9333	1	0			2012-06-21 08:30:00	0.19007	-0.53212	20.2767	1	0		2012-06-21 08:30:00	0.13398	0.02752	21.32	0	0		2012-06-21 08:30:00	0.18842	-0.06635	21.0467	1	0		2012-06-21 08:30:00	0.22339	0.10338	21.71	2	0		2012-06-21 08:30:00	0.15375	-0.6791	18.62	1	0		2012-07-07 08:30:00	0.17539	-0.40369	16.44	0	0
	2012-06-21 09:00:00	0.21554	0.03664	20.2533	2	0			2012-06-21 09:00:00	0.14801	-0.45368	21.05	0	0		2012-06-21 09:00:00	0.12222	0.13107	22.12	2	0		2012-06-21 09:00:00	0.12292	-0.00194	21.9	0	0		2012-06-21 09:00:00	0.1449	-0.07915	24.01	0	0		2012-06-21 09:00:00	0.18355	-0.73555	20.0067	1	0		2012-07-07 09:00:00	0.20134	-0.52039	17.9367	1	0
	2012-06-21 09:30:00	0.18824	-0.02656	21.95	0	0			2012-06-21 09:30:00	0.21945	-0.66681	22.3633	0	0		2012-06-21 09:30:00	0.10175	0.00864	23.77	0	0		2012-06-21 09:30:00	0.17318	-0.04935	22.99	0	0		2012-06-21 09:30:00	0.20754	-0.06107	25.32	0	0		2012-06-21 09:30:00	0.16989	-0.93575	21.7067	1	0		2012-07-07 09:30:00	0.18778	-0.53251	19	0	0
	2012-06-21 10:00:00	0.17203	-0.13496	23.5667	1	0			2012-06-21 10:00:00	0.13941	-0.78554	24.1567	1	0		2012-06-21 10:00:00	0.15598	0.04834	25.3767	2	0		2012-06-21 10:00:00	0.23941	-0.06866	24.2433	0	0		2012-06-21 10:00:00	0.19914	-0.03086	26.41	0	0		2012-06-21 10:00:00	0.06785	-0.7184	24.4133	0	0		2012-07-07 10:00:00	0.16366	-0.54908	20.2767	0	0
	2012-06-21 10:30:00	0.16647	-0.11834	24.94	0	0			2012-06-21 10:30:00	0.12496	-0.62349	25.9233	0	0		2012-06-21 10:30:00	0.19688	-0.08886	27.26	0	0		2012-06-21 10:30:00	0.22511	-0.03677	25.5867	0	0		2012-06-21 10:30:00	0.15188	-0.0249	26.9367	0	0		2012-06-21 10:30:00	0.0882	-0.83698	25.73	0	0		2012-07-07 10:30:00	0.17011	-0.59397	21.34	0	0
	2012-06-21 11:00:00	0.19512	0.00738	26.0933	0	0			2012-06-21 11:00:00	0.18858	-0.5397	26.3733	0	0		2012-06-21 11:00:00	0.26143	-0.11958	27.6133	0	0		2012-06-21 11:00:00	0.22777	-0.03606	26.9867	0	0		2012-06-21 11:00:00	0.22175	-0.01189	27.35	0	0		2012-06-21 11:00:00	0.08307	-1.15703	26.8733	0	0		2012-07-07 11:00:00	0.21294	-0.69608	22.4267	1	0
	2012-06-21 11:30:00	0.2119	-0.05982	26.9	0	0			2012-06-21 11:30:00	0.2576	-0.78799	27.5333	0	0		2012-06-21 11:30:00	0.18872	-0.0353	27.72	0	0		2012-06-21 11:30:00	0.23694	-0.03533	28.4333	0	0		2012-06-21 11:30:00	0.25851	-0.08838	27.67	0	0		2012-06-21 11:30:00	0.20792	-1.17623	26.9467	0	0		2012-07-07 11:30:00	0.19476	-0.69499	23.47	0	0
	2012-06-21 12:00:00	0.27326	-0.09771	27.81	0	0			2012-06-21 12:00:00	0.40106	-0.82498	27.83	0	0		2012-06-21 12:00:00	0.17248	0.01378	28.08	0	0		2012-06-21 12:00:00	0.30902	-0.01304	29.8333	0	0		2012-06-21 12:00:00	0.38512	-0.16275	28.4467	0	0		2012-06-21 12:00:00	0.27347	-1.38035	27.3133	0	0		2012-07-07 12:00:00	0.173	-0.71645	24.3	1	0
	2012-06-21 12:30:00	0.30787	0.00162	28.2267	0	0			2012-06-21 12:30:00	0.35194	-0.7833	28.43	0	0		2012-06-21 12:30:00	0.30572	-0.0537	28.25	0	0		2012-06-21 12:30:00	0.26342	-0.08402	31.1367	0	0		2012-06-21 12:30:00	0.34108	-0.01807	29.21	0	0		2012-06-21 12:30:00	0.26979	-1.27262	27.7433	0	0		2012-07-07 12:30:00	0.21322	-0.86975	25.6467	1	0
	2012-06-21 13:00:00	0.30639	-0.0724	28.7267	0	0			2012-06-21 13:00:00	0.29645	-0.61877	28.8133	0	0		2012-06-21 13:00:00	0.20317	-0.00625	28.5233	0	0		2012-06-21 13:00:00	0.34128	-0.02364	32.36	0	0		2012-06-21 13:00:00	0.37866	0.06356	29.8667	0	0		2012-06-21 13:00:00	0.31559	-1.38865	28.0333	0	0		2012-07-07 13:00:00	0.19731	-0.98254	26.62	1	0
	2012-06-21 13:30:00	0.26104	-0.02707	29.0433	0	0			2012-06-21 13:30:00	0.29414	-0.53935	29.1267	0	0		2012-06-21 13:30:00	0.19255	-0.05881	28.8867	0	0		2012-06-21 13:30:00	0.35598	-0.0535	33.4833	0	0		2012-06-21 13:30:00	0.51689	0.46461	30.29	2	0		2012-06-21 13:30:00	0.27921	-1.29329	28.51	0	0		2012-07-07 13:30:00	0.11585	-0.80216	26.47	0	0
	2012-06-21 14:00:00	0.2717	0.02735	29.5933	0	0			2012-06-21 14:00:00	0.33975	-0.52716	29.5933	0	0		2012-06-21 14:00:00	0.23578	-0.10879	29.6033	0	0		2012-06-21 14:00:00	0.38825	-0.0667	34.48	0	0		2012-06-21 14:00:00	0.44229	-0.12163	30.8433	0	0		2012-06-21 14:00:00	0.27411	-1.22637	28.8667	0	0		2012-07-07 14:00:00	0.167	-0.93592	27.37	1	0
	2012-06-21 14:30:00	0.16082	-0.0155	29.98	0	0			2012-06-21 14:30:00	0.35025	-0.74443	29.9733	0	0		2012-06-21 14:30:00	0.15422	-0.08292	30.13	0	0		2012-06-21 14:30:00	0.35618	-0.05986	35.3467	0	0		2012-06-21 14:30:00	0.36313	-0.1154	30.3	0	0		2012-06-21 14:30:00	0.25085	-1.42633	29.3067	0	0		2012-07-07 14:30:00	0.13475	-0.92743	27.7233	1	0
	2012-06-21 15:00:00	0.11784	0.0302	30.23	0	0			2012-06-21 15:00:00	0.28109	-0.64037	30.4067	0	0		2012-06-21 15:00:00	0.27141	-0.01471	30.31	0	0		2012-06-21 15:00:00	0.36991	-0.01683	36.08	0	0		2012-06-21 15:00:00	0.49442	-0.07526	30.9233	0	0		2012-06-21 15:00:00	0.28475	-0.93627	29.7567	0	0		2012-07-07 15:00:00	0.16884	-0.63909	28.4267	1	0
	2012-06-21 15:30:00	0.25756	-0.04333	30.68	0	0			2012-06-21 15:30:00	0.29308	-0.48919	30.58	0	0		2012-06-21 15:30:00	0.32891	-0.03404	30.68	0	0		2012-06-21 15:30:00	0.34759	-0.04132	36.6533	0	0		2012-06-21 15:30:00	0.35895	0.06668	31.05	0	0		2012-06-21 15:30:00	0.08666	-1.06734	30.0233	0	0		2012-07-07 15:30:00	0.13164	-0.70331	28.6333	1	0
	2012-06-21 16:00:00	0.686	0.13119	31.26	1	0			2012-06-21 16:00:00	0.13854	-0.40522	30.8067	1	0		2012-06-21 16:00:00	0.44254	-0.04262	31.19	0	0		2012-06-21 16:00:00	0.29411	-0.04265	37.1167	0	0		2012-06-21 16:00:00	0.26802	-0.05242	31.1233	0	0		2012-06-21 16:00:00	0.17845	-1.20541	30.4367	0	0		2012-07-07 16:00:00	0.18843	-0.73329	28.5067	0	0
	2012-06-21 16:30:00	0.07451	0.0496	31.03	0	0			2012-06-21 16:30:00	0.14982	-0.53972	31.0533	0	0		2012-06-21 16:30:00	0.35357	-0.02824	30.9933	0	0		2012-06-21 16:30:00	0.23999	-0.03242	37.4533	0	0		2012-06-21 16:30:00	0.20672	-0.06467	31.28	0	0		2012-06-21 16:30:00	0.12021	-0.9657	30.7733	0	0		2012-07-07 16:30:00	0.14665	-0.31354	26.09	0	0
	2012-06-21 17:00:00	0.40363	0.13927	31.2433	2	0			2012-06-21 17:00:00	0.12898	-0.28915	29.9533	1	0		2012-06-21 17:00:00	0.15395	-0.05476	31.4067	0	0		2012-06-21 17:00:00	0.37675	-0.04164	37.5667	1	0		2012-06-21 17:00:00	0.17278	-0.11296	31.2933	1	0		2012-06-21 17:00:00	0.17343	-0.78001	30.4067	0	0		2012-07-07 17:00:00	0.11336	-0.17822	25.71	0	0
	2012-06-21 17:30:00	0.21984	-0.32458	31.4067	1	0			2012-06-21 17:30:00	0.14766	-0.30073	30.53	0	0		2012-06-21 17:30:00	0.26869	0.0031	31.4767	0	0		2012-06-21 17:30:00	0.39114	-0.0722	37.2733	1	0		2012-06-21 17:30:00	0.27434	0.00665	31.35	0	0		2012-06-21 17:30:00	0.21389	-0.53946	30.3067	0	0		2012-07-07 17:30:00	0.176	-0.10874	26.2067	1	0
	2012-06-21 18:00:00	0.18688	0.05054	30.7933	0	0			2012-06-21 18:00:00	0.05796	-0.03627	28.8333	1	0		2012-06-21 18:00:00	0.28041	-0.01735	30.9467	0	0		2012-06-21 18:00:00	0.36278	-0.02076	36.8233	1	0		2012-06-21 18:00:00	0.24021	-0.01377	30.9867	0	0		2012-06-21 18:00:00	0.08862	-0.1983	29.5967	0	0		2012-07-07 18:00:00	0.28933	0.04818	27.4	2	0
	2012-06-21 18:30:00	0.15557	0.04034	30.3	0	0			2012-06-21 18:30:00	0.11771	-0.06385	28.33	1	0		2012-06-21 18:30:00	0.17759	-0.00984	30.9433	0	0		2012-06-21 18:30:00	0.36444	-0.02214	36.1267	1	0		2012-06-21 18:30:00	0.21524	-0.05537	30.6667	0	0		2012-06-21 18:30:00	0.13467	-0.36373	29.1367	0	0		2012-07-07 18:30:00	0.2022	0.05519	27.0733	1	0
	2012-06-21 19:00:00	0.16686	0.14417	29.9333	1	0			2012-06-21 19:00:00	0.11834	-0.12775	28.1833	0	0		2012-06-21 19:00:00	0.07737	0.00041	30.7433	0	0		2012-06-21 19:00:00	0.24369	-0.00967	35.3533	0	0		2012-06-21 19:00:00	0.12092	-0.05722	30.6167	0	0		2012-06-21 19:00:00	0.05796	-0.10202	28.8367	0	0		2012-07-07 19:00:00	0.11248	0.04772	27.16	1	0
	2012-06-21 19:30:00	0.09899	0.11872	29.8967	1	0			2012-06-21 19:30:00	0.0322	0.02138	26.35	2	0		2012-06-21 19:30:00	0.11877	-0.01346	30.6767	0	0		2012-06-21 19:30:00	0.20002	-0.01431	34.5333	0	0		2012-06-21 19:30:00	0.09646	0.03704	30.1067	2	0		2012-06-21 19:30:00	0.0345	0.00032	28.4233	1	0		2012-07-07 19:30:00	0.23305	-0.1594	24.3	2	0
	2012-06-21 20:00:00	0.35973	0.37433	29.0133	1	0			2012-06-21 20:00:00	0.23126	-0.0378	25.4833	2	0		2012-06-21 20:00:00	0.10874	-0.00165	30.6167	0	0		2012-06-21 20:00:00	0.24074	-0.01025	33.72	1	0		2012-06-21 20:00:00	0.72145	0.17372	28.7433	1	0		2012-06-21 20:00:00	0.28487	0.26441	26.9967	0	0		2012-07-07 20:00:00	0.16554	0.113	23.5833	0	0
	2012-06-21 20:30:00	0.6142	0.2275	27.5667	0	0			2012-06-21 20:30:00	0.50191	0.24593	26.9333	0	0		2012-06-21 20:30:00	0.27124	0.02428	28.7467	2	0		2012-06-21 20:30:00	0.63515	-0.05448	32.88	2	0		2012-06-21 20:30:00	0.8427	0.02753	28.1867	1	0		2012-06-21 20:30:00	0.55588	0.30969	26.9333	0	0		2012-07-07 20:30:00	0.18664	0.18072	23.41	0	0
	2012-06-21 21:00:00	0.36859	0.11843	27.1333	1	0			2012-06-21 21:00:00	0.34682	0.16897	26.9367	0	0		2012-06-21 21:00:00	0.3202	0.00655	27.8367	2	0		2012-06-21 21:00:00	0.491	-0.03091	32.0367	2	0		2012-06-21 21:00:00	0.61219	0.01418	27.99	2	0		2012-06-21 21:00:00	0.37594	0.23318	26.6967	0	0		2012-07-07 21:00:00	0.34037	0.25834	23.18	0	0
	2012-06-21 21:30:00	0.2631	0.23337	26.7067	0	0			2012-06-21 21:30:00	0.2515	0.17472	26.3967	0	0		2012-06-21 21:30:00	0.28974	0.00591	27.6067	1	0		2012-06-21 21:30:00	0.27946	0.01523	31.1767	1	0		2012-06-21 21:30:00	0.39163	0.0341	27.88	1	0		2012-06-21 21:30:00	0.25102	0.2093	26.07	0	0		2012-07-07 21:30:00	0.43854	0.26468	22.5533	0	0
	2012-06-21 22:00:00	0.2117	0.15827	26.3967	0	0			2012-06-21 22:00:00	0.23757	0.25545	25.6233	0	0		2012-06-21 22:00:00	0.19818	-0.00368	27.4767	0	0		2012-06-21 22:00:00	0.18413	0.00846	30.35	1	0		2012-06-21 22:00:00	0.10006	-0.00641	27.2567	2	0		2012-06-21 22:00:00	0.1639	0.11973	25.38	1	0		2012-07-07 22:00:00	0.46362	0.2438	21.8233	0	0
	2012-06-21 22:30:00	0.13953	0.19376	25.9	1	0			2012-06-21 22:30:00	0.07714	0.07569	24.59	1	0		2012-06-21 22:30:00	0.06984	-0.01878	27.2967	2	0		2012-06-21 22:30:00	0.19336	0.00262	29.53	0	0		2012-06-21 22:30:00	0.19732	-0.00422	27.4067	2	0		2012-06-21 22:30:00	0.13688	-0.00338	24.6733	2	0		2012-07-07 22:30:00	0.40658	0.20268	21.1933	0	0
	2012-06-21 23:00:00	0.05698	0.07782	24.0733	1	0			2012-06-21 23:00:00	0.04177	0.17606	22.9333	1	0		2012-06-21 23:00:00	0.10848	-0.08517	26.4467	1	0		2012-06-21 23:00:00	0.1058	0.00323	28.7333	1	0		2012-06-21 23:00:00	0.36751	-0.05891	27.0433	2	0		2012-06-21 23:00:00	0.09033	0.22104	23.5833	1	0		2012-07-07 23:00:00	0.40609	0.21902	20.5933	0	0
	2012-06-21 23:30:00	0.05529	0.14925	23.1733	0	0			2012-06-21 23:30:00	0.10319	-0.28361	22.3667	1	0		2012-06-21 23:30:00	0.28523	-0.05191	25.38	1	0		2012-06-21 23:30:00	0.12359	-0.00119	28.01	0	0		2012-06-21 23:30:00	0.26484	0.0828	25.15	1	0		2012-06-21 23:30:00	0.1107	0.22397	21.9633	1	0		2012-07-07 23:30:00	0.29705	0.15842	20.16	0	0
	2012-06-22	0.10356	0.12026	23.2833	0	0			2012-06-22	0.12472	0.11995	21.9833	0	0		2012-06-22	0.10865	-0.00016	24.7333	2	0		2012-06-22	0.25313	-0.00743	27.3567	0	0		2012-06-22	0.16787	-0.04209	24.1933	2	0		2012-06-22	0.09784	0.14023	21.7433	1	0		2012-07-08	0.15359	0.1062	19.3867	0	0
	2012-06-22 00:30:00	0.10773	0.04658	22.9467	1	0			2012-06-22 00:30:00	0.05805	0.02746	22.3967	0	0		2012-06-22 00:30:00	0.13497	0.0136	24.1	0	0		2012-06-22 00:30:00	0.18248	-0.0008	26.8233	1	0		2012-06-22 00:30:00	0.21533	-0.06252	23.75	2	0		2012-06-22 00:30:00	0.12126	0.03255	22.1767	2	0		2012-07-08 00:30:00	0.19758	0.15367	18.8167	0	0
	2012-06-22 01:00:00	0.12829	0.11916	22.65	1	0			2012-06-22 01:00:00	0.08648	-0.17752	20.64	1	0		2012-06-22 01:00:00	0.10672	0.01167	23.99	1	0		2012-06-22 01:00:00	0.37419	0.01559	26.37	0	0		2012-06-22 01:00:00	0.23835	-0.00752	23.2367	1	0		2012-06-22 01:00:00	0.07975	0.12601	21.5867	2	0		2012-07-08 01:00:00	0.36952	0.20763	18.7967	0	0
	2012-06-22 01:30:00	0.05522	0.10096	21.9467	0	0			2012-06-22 01:30:00	0.09062	-0.04561	19.4867	2	0		2012-06-22 01:30:00	0.26234	-0.01384	23.38	2	0		2012-06-22 01:30:00	0.3318	0.00906	25.9867	0	0		2012-06-22 01:30:00	0.19115	0.02365	22.6533	0	0		2012-06-22 01:30:00	0.05308	0.16828	20.4667	0	0		2012-07-08 01:30:00	0.34561	0.17295	18.3	0	0
	2012-06-22 02:00:00	0.08309	0.0419	21.44	1	0			2012-06-22 02:00:00	0.06429	-0.0799	19.3667	1	0		2012-06-22 02:00:00	0.11252	0.03661	22.6167	1	0		2012-06-22 02:00:00	0.21897	-0.2048	25.6167	2	0		2012-06-22 02:00:00	0.09565	-0.01194	21.9767	0	0		2012-06-22 02:00:00	0.07254	-0.1772	19.32	2	0		2012-07-08 02:00:00	0.23152	0.01737	17.7867	2	0
	2012-06-22 02:30:00	0.02623	0.15628	20.1733	1	0			2012-06-22 02:30:00	0.08139	-0.18965	17.0833	1	0		2012-06-22 02:30:00	0.22773	0.04122	21.9033	1	0		2012-06-22 02:30:00	0.4698	-0.09311	25.1733	2	0		2012-06-22 02:30:00	0.16329	-0.05357	20.6333	2	0		2012-06-22 02:30:00	0.05952	-0.39687	18.6767	1	0		2012-07-08 02:30:00	-6999	-6999	17.3267	-6999	0
	2012-06-22 03:00:00	0.05861	0.02455	19.81	2	0			2012-06-22 03:00:00	0.06818	0.04965	16.7233	1	0		2012-06-22 03:00:00	0.12913	-0.00549	21.0467	1	0		2012-06-22 03:00:00	0.25236	0.01961	24.6367	1	0		2012-06-22 03:00:00	0.14571	0.37073	20.02	1	0		2012-06-22 03:00:00	0.05566	0.08742	17.5867	2	0		2012-07-08 03:00:00	-6999	-6999	16.7767	-6999	0
	2012-06-22 03:30:00	0.15101	-0.19997	18.29	1	0			2012-06-22 03:30:00	0.06201	-0.17942	15.2967	1	0		2012-06-22 03:30:00	0.2104	-0.02259	20.9967	1	0		2012-06-22 03:30:00	0.25587	-0.00316	24.0933	1	0		2012-06-22 03:30:00	0.09985	0.0673	19.2467	2	0		2012-06-22 03:30:00	0.12032	0.07615	16.8267	2	0		2012-07-08 03:30:00	-6999	-6999	15.9867	-6999	0.2
	2012-06-22 04:00:00	0.02495	-0.10082	17.9767	2	0			2012-06-22 04:00:00	0.17776	0.15451	15.4333	1	0		2012-06-22 04:00:00	0.22334	0.08566	20.27	2	0		2012-06-22 04:00:00	0.14801	-0.01111	23.5867	1	0		2012-06-22 04:00:00	0.17026	0.01641	18.82	2	0		2012-06-22 04:00:00	0.12654	-0.44117	15.7033	1	0		2012-07-08 04:00:00	-6999	-6999	15.7	-6999	0
	2012-06-22 04:30:00	0.07085	0.15963	17.2633	1	0			2012-06-22 04:30:00	0.0722	-0.00793	15.6233	2	0		2012-06-22 04:30:00	0.06634	0.0826	19.27	1	0		2012-06-22 04:30:00	0.1193	0.01025	23.08	0	0		2012-06-22 04:30:00	0.12908	-0.01714	18.3333	2	0		2012-06-22 04:30:00	0.11654	-0.17287	15.7567	2	0		2012-07-08 04:30:00	-6999	-6999	15.8133	-6999	0
	2012-06-22 05:00:00	0.08116	0.43501	17.29	1	0			2012-06-22 05:00:00	0.08288	-0.12907	14.3867	1	0		2012-06-22 05:00:00	0.28908	0.09759	18.49	2	0		2012-06-22 05:00:00	0.13515	0.01144	22.6	0	0		2012-06-22 05:00:00	0.19348	0.00105	17.5867	0	0		2012-06-22 05:00:00	0.09333	0.21965	15.5367	2	0		2012-07-08 05:00:00	0.14932	0.13694	16.0867	0	0
	2012-06-22 05:30:00	0.09135	0.07977	16.6533	1	0			2012-06-22 05:30:00	0.17805	-0.0136	14.3933	2	0		2012-06-22 05:30:00	0.2029	-0.03024	18.2433	1	0		2012-06-22 05:30:00	0.12402	0.00932	22.2233	0	0		2012-06-22 05:30:00	0.17964	0.05241	16.73	1	0		2012-06-22 05:30:00	0.10735	-0.32168	14.2267	0	0		2012-07-08 05:30:00	0.13379	0.14449	16.3267	0	0
	2012-06-22 06:00:00	0.13179	0.33244	16.79	1	0			2012-06-22 06:00:00	0.042	-0.5443	14.1033	1	0		2012-06-22 06:00:00	0.15551	0.00432	17.68	2	0		2012-06-22 06:00:00	0.21927	-0.00301	21.94	0	0		2012-06-22 06:00:00	0.13832	0.04898	15.72	2	0		2012-06-22 06:00:00	0.09711	0.32314	14.42	1	0		2012-07-08 06:00:00	0.20014	0.17031	16.5567	0	0
	2012-06-22 06:30:00	0.05684	0.05303	16.7433	1	0			2012-06-22 06:30:00	0.0242	-0.44336	13.4133	1	0		2012-06-22 06:30:00	0.15915	-0.03549	17.6233	1	0		2012-06-22 06:30:00	0.21635	-0.02121	21.7033	0	0		2012-06-22 06:30:00	0.06695	-0.02025	16.79	1	0		2012-06-22 06:30:00	0.0572	-0.27951	14.9533	1	0		2012-07-08 06:30:00	0.11226	0.07962	16.5267	0	0
	2012-06-22 07:00:00	0.05938	0.03169	17.51	1	0			2012-06-22 07:00:00	0.05358	-0.11139	14.3733	1	0		2012-06-22 07:00:00	0.13572	-0.03584	18.4267	2	0		2012-06-22 07:00:00	0.35699	0.04168	21.5167	1	0		2012-06-22 07:00:00	0.09997	0.00244	17.8167	1	0		2012-06-22 07:00:00	0.08716	-0.22907	15.1567	1	0		2012-07-08 07:00:00	0.08192	-0.09627	16.9533	1	0
	2012-06-22 07:30:00	0.09938	-0.12528	17.8267	2	0			2012-06-22 07:30:00	0.07803	0.0608	17.2833	0	0		2012-06-22 07:30:00	0.07578	0.08228	20.7033	1	0		2012-06-22 07:30:00	0.23548	0.025	21.4633	2	0		2012-06-22 07:30:00	0.08579	-0.02674	18.1967	2	0		2012-06-22 07:30:00	-6999	-6999	16.4933	-6999	0		2012-07-08 07:30:00	0.08094	-0.25985	18.26	0	0
	2012-06-22 08:00:00	0.13428	-0.05921	19.2567	1	0			2012-06-22 08:00:00	0.09905	0.08458	20.4533	2	0		2012-06-22 08:00:00	0.29904	-0.20902	23.2167	1	0		2012-06-22 08:00:00	0.30191	0.07539	21.6467	1	0		2012-06-22 08:00:00	0.06924	-0.05296	20.38	1	0		2012-06-22 08:00:00	0.09265	-0.18439	18.89	1	0		2012-07-08 08:00:00	0.16144	-0.43144	19.2233	0	0
	2012-06-22 08:30:00	0.18459	-0.01018	19.5867	1	0			2012-06-22 08:30:00	0.14298	-0.53432	21.36	1	0		2012-06-22 08:30:00	0.3416	0.04292	21.9567	0	0		2012-06-22 08:30:00	0.37625	-0.10923	22.1567	1	0		2012-06-22 08:30:00	0.13117	0.04428	21.44	2	0		2012-06-22 08:30:00	0.2105	-0.47359	20.05	1	0		2012-07-08 08:30:00	0.18806	-0.53284	20.0433	0	0
	2012-06-22 09:00:00	0.29729	-0.18606	20.6867	0	0			2012-06-22 09:00:00	0.38207	-0.84778	21.9233	0	0		2012-06-22 09:00:00	0.33917	0.01303	20.9933	0	0		2012-06-22 09:00:00	0.40516	-0.37192	22.95	1	0		2012-06-22 09:00:00	0.23836	0.30808	20.9833	1	0		2012-06-22 09:00:00	0.34336	-0.7454	20.96	0	0		2012-07-08 09:00:00	0.19393	-0.46447	20.5	0	0
	2012-06-22 09:30:00	0.40021	-0.33093	21.8967	1	0			2012-06-22 09:30:00	0.56024	-0.56823	22.14	0	0		2012-06-22 09:30:00	0.43783	-0.00147	23.1933	0	0		2012-06-22 09:30:00	0.51358	0.01339	23.86	0	0		2012-06-22 09:30:00	0.25566	-0.39692	22.1733	1	0		2012-06-22 09:30:00	0.44126	-0.94994	21.6767	0	0		2012-07-08 09:30:00	0.22107	-0.60253	21.31	0	0
	2012-06-22 10:00:00	0.42684	-0.30486	23.57	1	0			2012-06-22 10:00:00	0.62274	-0.41308	23.8533	1	0		2012-06-22 10:00:00	0.45515	-0.001	24.5	0	0		2012-06-22 10:00:00	0.53439	-0.02504	24.7833	0	0		2012-06-22 10:00:00	0.40437	0.0163	22.9367	0	0		2012-06-22 10:00:00	0.45274	-0.98199	23.3933	0	0		2012-07-08 10:00:00	0.18234	-0.75481	22.2267	0	0
	2012-06-22 10:30:00	0.47724	-0.17068	24.0633	0	0			2012-06-22 10:30:00	0.56919	-0.61236	24.72	0	0		2012-06-22 10:30:00	0.42792	-0.01489	25.2833	0	0		2012-06-22 10:30:00	0.53979	-0.08312	25.7067	0	0		2012-06-22 10:30:00	0.54957	-0.07794	24.5267	0	0		2012-06-22 10:30:00	0.46345	-0.93554	24.1233	0	0		2012-07-08 10:30:00	0.18902	-0.841	22.9167	0	0
	2012-06-22 11:00:00	0.45012	-0.19928	24.8767	0	0			2012-06-22 11:00:00	0.53051	-0.64354	25.42	0	0		2012-06-22 11:00:00	0.43739	-0.04034	26.1033	0	0		2012-06-22 11:00:00	0.47212	-0.07005	26.71	0	0		2012-06-22 11:00:00	0.50867	0.02168	25.25	0	0		2012-06-22 11:00:00	0.45329	-1.31798	24.8433	0	0		2012-07-08 11:00:00	0.14868	-0.79868	23.9	1	0
	2012-06-22 11:30:00	0.36777	-0.26168	25.5633	0	0			2012-06-22 11:30:00	0.41973	-0.77642	26.35	0	0		2012-06-22 11:30:00	0.42571	-0.03418	26.72	0	0		2012-06-22 11:30:00	0.45996	-0.07699	27.7767	0	0		2012-06-22 11:30:00	0.44723	-0.05136	26.1033	0	0		2012-06-22 11:30:00	0.37936	-1.34188	25.6733	0	0		2012-07-08 11:30:00	0.06179	-0.67507	24.6933	0	0
	2012-06-22 12:00:00	0.39331	-0.14518	25.6133	0	0			2012-06-22 12:00:00	0.43208	-0.69718	26.3867	0	0		2012-06-22 12:00:00	0.38139	-0.02938	26.85	0	0		2012-06-22 12:00:00	0.52311	-0.05313	28.9133	1	0		2012-06-22 12:00:00	0.41504	-0.14815	27.02	0	0		2012-06-22 12:00:00	0.42783	-1.21641	25.84	0	0		2012-07-08 12:00:00	0.14128	-0.78441	25.29	0	0
	2012-06-22 12:30:00	0.35053	-0.24263	26.47	0	0			2012-06-22 12:30:00	0.44378	-0.97301	27.0167	0	0		2012-06-22 12:30:00	0.33694	-0.09919	27.5267	0	0		2012-06-22 12:30:00	0.39645	-0.06487	30.1267	0	0		2012-06-22 12:30:00	0.41116	-0.09342	27.34	0	0		2012-06-22 12:30:00	0.33253	-1.40291	26.4467	0	0		2012-07-08 12:30:00	0.11214	-0.82684	25.1167	0	0
	2012-06-22 13:00:00	0.35678	-0.14493	26.6333	0	0			2012-06-22 13:00:00	0.2638	-0.51894	26.4133	0	0		2012-06-22 13:00:00	0.37432	-0.04673	27.8367	0	0		2012-06-22 13:00:00	0.44817	-0.02659	31.1233	1	0		2012-06-22 13:00:00	0.35146	-0.0379	27.2233	0	0		2012-06-22 13:00:00	0.27774	-0.7797	26.3033	0	0		2012-07-08 13:00:00	0.17659	-0.88106	25.35	0	0
	2012-06-22 13:30:00	0.40132	-0.20472	27.6267	0	0			2012-06-22 13:30:00	0.25042	-0.52115	27.58	1	0		2012-06-22 13:30:00	0.33253	-0.04117	28.5833	0	0		2012-06-22 13:30:00	0.46488	-0.01808	31.5867	1	0		2012-06-22 13:30:00	0.31512	-0.04867	27.51	0	0		2012-06-22 13:30:00	0.35358	-1.33774	27.2167	0	0		2012-07-08 13:30:00	0.23282	-1.02252	25.6533	1	0
	2012-06-22 14:00:00	0.38861	-0.18633	28	0	0			2012-06-22 14:00:00	0.32542	-0.49236	28.19	0	0		2012-06-22 14:00:00	0.34085	-0.06279	29.01	0	0		2012-06-22 14:00:00	0.44653	-0.00682	32.25	1	0		2012-06-22 14:00:00	0.28066	-0.039	28.3433	0	0		2012-06-22 14:00:00	0.36832	-1.37867	27.8533	0	0		2012-07-08 14:00:00	0.18432	-0.77315	26.08	0	0
	2012-06-22 14:30:00	0.40726	-0.15152	28.14	0	0			2012-06-22 14:30:00	0.4376	-0.88576	28.55	0	0		2012-06-22 14:30:00	0.33725	-0.04515	29.01	0	0		2012-06-22 14:30:00	0.31788	-0.0161	32.7333	0	0		2012-06-22 14:30:00	0.18624	0.00436	28.56	0	0		2012-06-22 14:30:00	0.37276	-1.6295	28.06	0	0		2012-07-08 14:30:00	0.09362	-0.92456	26.6833	0	0
	2012-06-22 15:00:00	0.39751	-0.09944	27.8867	0	0			2012-06-22 15:00:00	0.29905	-0.47783	28.11	0	0		2012-06-22 15:00:00	0.33535	-0.03075	28.73	0	0		2012-06-22 15:00:00	0.46058	-0.0852	32.95	1	0		2012-06-22 15:00:00	0.22362	-0.02614	29.0733	0	0		2012-06-22 15:00:00	0.28956	-0.78435	27.78	0	0		2012-07-08 15:00:00	0.17415	-0.92346	26.72	0	0
	2012-06-22 15:30:00	0.35586	-0.11525	28.4467	0	0			2012-06-22 15:30:00	0.39842	-0.88657	28.2167	0	0		2012-06-22 15:30:00	0.36845	-0.0505	29.38	0	0		2012-06-22 15:30:00	0.41425	-0.02854	33.5333	1	0		2012-06-22 15:30:00	0.308	-0.00805	29.1967	0	0		2012-06-22 15:30:00	0.33426	-1.2849	28.1	0	0		2012-07-08 15:30:00	0.19242	-0.71804	26.8333	0	0
	2012-06-22 16:00:00	0.38292	-0.09643	28.5033	0	0			2012-06-22 16:00:00	0.27093	-0.41089	28.96	0	0		2012-06-22 16:00:00	0.38022	-0.0289	29.21	0	0		2012-06-22 16:00:00	0.43084	-0.01985	33.6	1	0		2012-06-22 16:00:00	0.33411	0.00859	29.3133	0	0		2012-06-22 16:00:00	0.32228	-1.12799	28.66	0	0		2012-07-08 16:00:00	0.1787	-0.88808	27.12	0	0
	2012-06-22 16:30:00	0.46347	0.04371	28.1467	0	0			2012-06-22 16:30:00	0.34209	-0.1945	27.33	1	0		2012-06-22 16:30:00	0.44214	-0.0186	28.8933	0	0		2012-06-22 16:30:00	0.45123	-0.01337	33.28	0	0		2012-06-22 16:30:00	0.27765	-0.04376	29.2567	0	0		2012-06-22 16:30:00	0.39083	-0.24919	27.6267	0	0		2012-07-08 16:30:00	0.19598	-0.75935	27.29	0	0
	2012-06-22 17:00:00	0.45694	0.06516	28.0967	0	0			2012-06-22 17:00:00	0.45179	0.02115	26.8933	0	0		2012-06-22 17:00:00	0.33447	-0.00718	28.6933	0	0		2012-06-22 17:00:00	0.40545	-0.06461	32.8167	1	0		2012-06-22 17:00:00	0.2892	0.03424	28.43	1	0		2012-06-22 17:00:00	0.47245	0.00028	27.3333	1	0		2012-07-08 17:00:00	0.20765	-0.64386	27.2633	0	0
	2012-06-22 17:30:00	0.2911	-0.11727	28.0167	0	0			2012-06-22 17:30:00	0.27432	-0.17431	26.86	0	0		2012-06-22 17:30:00	0.24151	-0.01432	28.98	0	0		2012-06-22 17:30:00	0.41147	0.00788	32.0533	1	0		2012-06-22 17:30:00	0.2275	-0.01015	28.05	0	0		2012-06-22 17:30:00	0.30245	-0.2256	26.87	0	0		2012-07-08 17:30:00	0.1794	-0.59547	27.75	0	0
	2012-06-22 18:00:00	0.32731	0.02817	27.8667	1	0			2012-06-22 18:00:00	0.22192	-0.07001	25.7333	2	0		2012-06-22 18:00:00	0.35253	-0.00148	28.48	0	0		2012-06-22 18:00:00	0.38295	-0.00206	31.2433	0	0		2012-06-22 18:00:00	0.17415	-0.00566	27.62	0	0		2012-06-22 18:00:00	0.25629	-0.10789	26.1067	0	0		2012-07-08 18:00:00	0.10969	-0.43557	27.3467	0	0
	2012-06-22 18:30:00	0.23648	-0.0194	27.48	1	0			2012-06-22 18:30:00	0.12174	-0.06442	26.1067	0	0		2012-06-22 18:30:00	0.24284	0.01616	28.6	1	0		2012-06-22 18:30:00	0.48428	-0.00174	30.5433	0	0		2012-06-22 18:30:00	0.2624	-0.02283	27.8567	0	0		2012-06-22 18:30:00	0.14056	-0.17337	26.1833	0	0		2012-07-08 18:30:00	0.09561	-0.33184	27.5667	0	0
	2012-06-22 19:00:00	0.21114	-0.02048	27.1867	1	0			2012-06-22 19:00:00	0.1723	-0.16321	26.0433	1	0		2012-06-22 19:00:00	0.2294	-0.01223	29.02	0	0		2012-06-22 19:00:00	0.45548	-0.00343	29.9933	0	0		2012-06-22 19:00:00	0.42196	-0.01235	28.09	0	0		2012-06-22 19:00:00	0.16329	-0.26934	26.2633	0	0		2012-07-08 19:00:00	0.06349	-0.15611	26.9033	0	0
	2012-06-22 19:30:00	0.22937	-0.11485	26.8967	1	0			2012-06-22 19:30:00	0.22631	-0.20687	26.2833	1	0		2012-06-22 19:30:00	0.31855	0.01578	28.63	0	0		2012-06-22 19:30:00	0.51301	0.00447	29.5567	0	0		2012-06-22 19:30:00	0.21587	0.00088	28.2667	0	0		2012-06-22 19:30:00	0.21731	-0.17864	26.42	0	0		2012-07-08 19:30:00	0.10086	-0.02125	26.4667	2	0
	2012-06-22 20:00:00	0.2555	0.11253	25.8267	0	0			2012-06-22 20:00:00	0.13983	0.00104	24.8433	1	0		2012-06-22 20:00:00	0.34356	-0.00856	27.78	0	0		2012-06-22 20:00:00	0.48882	0.00265	29.16	1	0		2012-06-22 20:00:00	0.10136	-0.00337	27.5633	1	0		2012-06-22 20:00:00	0.11076	0.17302	25.23	1	0		2012-07-08 20:00:00	0.06425	0.02266	25.6233	1	0
	2012-06-22 20:30:00	0.26624	0.18385	25.6033	0	0			2012-06-22 20:30:00	0.16012	0.10785	25.0267	0	0		2012-06-22 20:30:00	0.2815	-0.00098	27.2733	0	0		2012-06-22 20:30:00	0.44768	0.00295	28.6867	2	0		2012-06-22 20:30:00	0.12636	-0.01808	27.09	1	0		2012-06-22 20:30:00	0.11452	0.17804	25.0433	0	0		2012-07-08 20:30:00	0.04237	-0.04219	25.1567	1	0
	2012-06-22 21:00:00	0.23867	0.22911	25.32	0	0			2012-06-22 21:00:00	0.19811	0.28047	25.03	0	0		2012-06-22 21:00:00	0.2867	0.00449	26.88	0	0		2012-06-22 21:00:00	0.45765	0.00758	28.15	0	0		2012-06-22 21:00:00	0.27555	0.04015	26.6767	1	0		2012-06-22 21:00:00	0.15437	0.22763	24.8033	0	0		2012-07-08 21:00:00	0.05958	0.12523	23.7033	1	0
	2012-06-22 21:30:00	0.16128	0.24418	24.65	0	0			2012-06-22 21:30:00	0.17131	0.27549	24.5833	0	0		2012-06-22 21:30:00	0.26714	-0.0045	26.07	0	0		2012-06-22 21:30:00	0.45532	0.0125	27.6067	0	0		2012-06-22 21:30:00	0.10217	-0.0029	26.5733	1	0		2012-06-22 21:30:00	0.1559	0.2038	24.36	1	0		2012-07-08 21:30:00	0.05002	-0.11022	23.9	1	0
	2012-06-22 22:00:00	0.13332	0.21106	23.9867	0	0			2012-06-22 22:00:00	0.20984	0.27673	24.1833	0	0		2012-06-22 22:00:00	0.25629	-0.00135	25.4	0	0		2012-06-22 22:00:00	0.55543	0.0136	27.07	0	0		2012-06-22 22:00:00	0.14189	-0.00122	25.7633	0	0		2012-06-22 22:00:00	0.20994	0.22605	23.8867	0	0		2012-07-08 22:00:00	0.06167	-0.11444	23.68	1	0
	2012-06-22 22:30:00	0.24696	0.24922	23.9933	0	0			2012-06-22 22:30:00	0.19068	0.25133	23.8133	0	0		2012-06-22 22:30:00	0.30706	-0.00173	24.8367	0	0		2012-06-22 22:30:00	0.57781	0.01883	26.5433	0	0		2012-06-22 22:30:00	0.1728	-0.02138	25.07	1	0		2012-06-22 22:30:00	0.22062	0.29282	23.5967	0	0		2012-07-08 22:30:00	0.03897	-0.01547	23.3	1	0
	2012-06-22 23:00:00	0.19523	0.1461	23.64	0	0			2012-06-22 23:00:00	0.2468	0.23715	23.1967	1	0		2012-06-22 23:00:00	0.27472	-0.00348	24.3567	0	0		2012-06-22 23:00:00	0.50005	0.01445	26.0233	0	0		2012-06-22 23:00:00	0.18161	-0.00021	24.3567	2	0		2012-06-22 23:00:00	0.17892	-0.01895	22.82	2	0		2012-07-08 23:00:00	0.24947	0.71711	22.4733	1	0
	2012-06-22 23:30:00	0.19866	0.17285	22.4667	1	0			2012-06-22 23:30:00	0.12264	0.1497	22.2067	1	0		2012-06-22 23:30:00	0.72407	-1.31628	23.72	1	0		2012-06-22 23:30:00	0.41735	0.01013	25.53	0	0		2012-06-22 23:30:00	0.15287	0.00865	24.6633	1	0		2012-06-22 23:30:00	0.11991	-0.03204	22.1967	1	0		2012-07-08 23:30:00	0.15007	0.58512	23.48	1	0
	2012-06-23	0.1116	0.07504	22.8867	0	0			2012-06-23	0.0658	-0.00058	21.4667	2	0		2012-06-23	0.243	-0.0324	23.0267	2	0		2012-06-23	0.40999	0.01065	25.0633	0	0		2012-06-23	0.16616	-0.05611	22.6033	2	0		2012-06-23	0.12938	0.11554	21.8967	2	0		2012-07-09	0.15036	0.0774	23.6033	2	0
	2012-06-23 00:30:00	0.07188	-0.09827	21.8933	1	0			2012-06-23 00:30:00	0.07545	0.13014	20.4067	1	0		2012-06-23 00:30:00	0.11352	0.03374	23.2333	1	0		2012-06-23 00:30:00	0.30192	0.00666	24.6533	0	0		2012-06-23 00:30:00	0.09849	0.00205	20.9933	0	0		2012-06-23 00:30:00	0.0718	0.36682	20.7167	1	0		2012-07-09 00:30:00	0.1306	0.35458	23.89	1	0
	2012-06-23 01:00:00	0.08743	-0.89893	22.27	1	0			2012-06-23 01:00:00	0.03352	-0.09528	19.15	1	0		2012-06-23 01:00:00	0.12235	-0.0268	23.3633	2	0		2012-06-23 01:00:00	0.30674	0.00436	24.2867	0	0		2012-06-23 01:00:00	0.1065	0.012	21.5	1	0		2012-06-23 01:00:00	0.05206	-0.21107	19.8333	1	0		2012-07-09 01:00:00	0.30657	0.46459	24.1033	1	0
	2012-06-23 01:30:00	0.05621	-0.09265	20.6833	1	0			2012-06-23 01:30:00	0.05526	-0.35103	17.48	1	0		2012-06-23 01:30:00	0.08891	0.00863	22.76	2	0		2012-06-23 01:30:00	0.10903	0.00396	23.8933	1	0		2012-06-23 01:30:00	0.09256	-0.00142	21.04	2	0		2012-06-23 01:30:00	0.09166	0.03313	19.5767	1	0		2012-07-09 01:30:00	0.32562	0.21292	24.0567	0	0
	2012-06-23 02:00:00	0.07379	0.15059	20.9	1	0			2012-06-23 02:00:00	0.08168	0.45948	17.91	1	0		2012-06-23 02:00:00	0.0486	0.0035	20.88	2	0		2012-06-23 02:00:00	0.15725	0.00029	23.49	0	0		2012-06-23 02:00:00	0.11199	-0.06785	19.7167	1	0		2012-06-23 02:00:00	0.11603	0.17669	19.1967	1	0		2012-07-09 02:00:00	0.32276	0.19205	23.3867	0	0
	2012-06-23 02:30:00	0.04558	0.50175	18.6933	1	0			2012-06-23 02:30:00	0.03805	-0.02343	17.0167	1	0		2012-06-23 02:30:00	0.16713	-0.02381	20.15	2	0		2012-06-23 02:30:00	0.31397	0.00664	23.0833	0	0		2012-06-23 02:30:00	0.25481	0.07248	19.55	2	0		2012-06-23 02:30:00	0.10863	0.22465	16.88	1	0		2012-07-09 02:30:00	0.38108	0.19804	22.8667	0	0
	2012-06-23 03:00:00	0.06166	0.19088	17.5833	1	0			2012-06-23 03:00:00	0.0564	0.19523	16.1467	1	0		2012-06-23 03:00:00	0.09508	0.00311	18.69	2	0		2012-06-23 03:00:00	0.30413	0.01019	22.71	0	0		2012-06-23 03:00:00	0.09972	0.0508	18.5433	2	0		2012-06-23 03:00:00	0.22074	3.04439	16.35	1	0		2012-07-09 03:00:00	0.19877	0.18624	21.9633	0	0
	2012-06-23 03:30:00	0.05949	-0.14309	17.9633	2	0			2012-06-23 03:30:00	0.07368	-0.24731	15.6533	1	0		2012-06-23 03:30:00	0.34115	-0.1722	19.7167	2	0		2012-06-23 03:30:00	0.39016	0.08207	22.43	1	0		2012-06-23 03:30:00	0.16066	0.00604	19.06	1	0		2012-06-23 03:30:00	0.12975	0.28301	16.0133	1	0		2012-07-09 03:30:00	0.24324	0.09205	21.5367	1	0
	2012-06-23 04:00:00	0.07012	0.29354	17.4133	1	0			2012-06-23 04:00:00	0.07117	-0.17902	15.1267	1	0		2012-06-23 04:00:00	0.39271	0.25475	20.2733	1	0		2012-06-23 04:00:00	0.22104	0.0283	22.19	2	0		2012-06-23 04:00:00	0.16743	0.03739	18.2567	2	0		2012-06-23 04:00:00	0.19301	-0.90849	15.79	2	0		2012-07-09 04:00:00	0.08262	0.02787	20.98	2	0
	2012-06-23 04:30:00	0.08285	-0.05171	16.8467	2	0			2012-06-23 04:30:00	0.07635	-0.00478	15.2033	2	0		2012-06-23 04:30:00	0.43814	-0.60721	19.3267	1	0		2012-06-23 04:30:00	0.14152	-0.0058	21.9367	1	0		2012-06-23 04:30:00	0.21058	-0.7508	17.4	1	0		2012-06-23 04:30:00	0.10653	-0.11856	15.6767	2	0		2012-07-09 04:30:00	0.03631	0.04387	20.3167	0	0
	2012-06-23 05:00:00	0.18285	0.37917	17.2467	1	0			2012-06-23 05:00:00	0.11718	0.53694	15.48	0	0		2012-06-23 05:00:00	0.35344	0.46623	19.8133	2	0		2012-06-23 05:00:00	0.12643	-0.00774	21.6667	1	0		2012-06-23 05:00:00	0.1943	0.27173	17.73	1	0		2012-06-23 05:00:00	0.07454	0.26736	15.7667	0	0		2012-07-09 05:00:00	0.0523	0.05351	19.0767	1	0
	2012-06-23 05:30:00	0.56911	0.50997	18.96	1	0			2012-06-23 05:30:00	0.92811	-0.84582	19	2	0		2012-06-23 05:30:00	0.57926	-0.63995	19.5733	2	0		2012-06-23 05:30:00	0.55481	1.12657	21.4533	1	0		2012-06-23 05:30:00	0.47027	-0.62459	17.7	1	0		2012-06-23 05:30:00	0.62585	0.72939	18.2433	0	0		2012-07-09 05:30:00	0.0167	-0.10728	19.2533	1	0
	2012-06-23 06:00:00	0.53904	0.17939	18.7467	0	0			2012-06-23 06:00:00	0.77405	0.25536	18.9067	0	0		2012-06-23 06:00:00	0.50955	0.00524	18.88	0	0		2012-06-23 06:00:00	0.65619	0.19034	21.2333	0	0		2012-06-23 06:00:00	-6999	-6999	18.55	-6999	0		2012-06-23 06:00:00	0.65049	0.36573	18.1833	0	0		2012-07-09 06:00:00	0.02947	-0.04851	18.2767	1	0
	2012-06-23 06:30:00	0.45115	0.146	18.2267	0	0			2012-06-23 06:30:00	0.71322	0.24804	18.2967	0	0		2012-06-23 06:30:00	0.43923	-0.00289	18.4033	2	0		2012-06-23 06:30:00	0.51477	0.02241	20.8833	0	0		2012-06-23 06:30:00	0.54241	-0.04998	18.3267	2	0		2012-06-23 06:30:00	0.55613	0.27325	17.58	0	0		2012-07-09 06:30:00	0.05214	-0.05211	19.2133	2	0
	2012-06-23 07:00:00	0.52297	0.1071	17.49	0	0			2012-06-23 07:00:00	0.64442	0.16036	17.7067	0	0		2012-06-23 07:00:00	0.31991	0.01751	17.5967	2	0		2012-06-23 07:00:00	0.37683	0.00406	20.5967	0	0		2012-06-23 07:00:00	0.49772	0.02218	17.9833	1	0		2012-06-23 07:00:00	0.51291	0.17002	16.92	0	0		2012-07-09 07:00:00	0.02408	0.05817	18.94	1	0
	2012-06-23 07:30:00	0.35684	0.06446	17.18	0	0			2012-06-23 07:30:00	0.44741	0.10286	17.1033	1	0		2012-06-23 07:30:00	0.26893	0.00408	17.4333	1	0		2012-06-23 07:30:00	0.37743	0.01849	20.42	1	0		2012-06-23 07:30:00	0.42046	-0.0022	17.4867	0	0		2012-06-23 07:30:00	0.37341	0.07517	16.3767	0	0		2012-07-09 07:30:00	0.03679	0.13055	19.2567	1	0
	2012-06-23 08:00:00	0.25037	0.05491	17.1867	0	0			2012-06-23 08:00:00	0.26009	-0.00566	17.3067	1	0		2012-06-23 08:00:00	0.24572	-0.00081	17.5133	0	0		2012-06-23 08:00:00	0.27929	-0.00722	20.2867	0	0		2012-06-23 08:00:00	0.26423	0.00455	17.4067	2	0		2012-06-23 08:00:00	0.22174	-0.00162	16.6567	2	0		2012-07-09 08:00:00	0.12483	0.20636	19.6333	1	0
	2012-06-23 08:30:00	0.2463	0.06586	17.0667	0	0			2012-06-23 08:30:00	0.17883	-0.03018	17.1933	1	0		2012-06-23 08:30:00	0.27505	0.0272	17.2	0	0		2012-06-23 08:30:00	0.30786	-0.00453	20.27	0	0		2012-06-23 08:30:00	0.1937	0.00224	17.42	0	0		2012-06-23 08:30:00	0.29063	0.00229	16.5767	2	0		2012-07-09 08:30:00	0.16441	-0.21143	20.3167	1	0
	2012-06-23 09:00:00	0.20469	0.01658	17.2367	0	0			2012-06-23 09:00:00	0.13818	-0.03544	17.1567	1	0		2012-06-23 09:00:00	0.11199	-0.0053	17.3367	0	0		2012-06-23 09:00:00	0.32166	-0.01077	20.3967	0	0		2012-06-23 09:00:00	0.19738	-0.09181	17.4667	2	0		2012-06-23 09:00:00	0.22352	-0.04899	16.5867	0	0		2012-07-09 09:00:00	0.10557	-0.16423	20.1433	1	0
	2012-06-23 09:30:00	0.09219	0.00015	17.4933	2	0			2012-06-23 09:30:00	0.1115	-0.12213	17.32	1	0		2012-06-23 09:30:00	0.24249	-0.00663	17.5967	1	0		2012-06-23 09:30:00	0.1968	-0.00309	20.4967	1	0		2012-06-23 09:30:00	0.10677	-0.01454	17.5133	1	0		2012-06-23 09:30:00	0.1056	-0.09812	16.8933	0	0		2012-07-09 09:30:00	0.1576	-0.65469	20.5867	1	0
	2012-06-23 10:00:00	0.18559	-0.00604	17.59	1	0			2012-06-23 10:00:00	0.14278	-0.21883	17.65	0	0		2012-06-23 10:00:00	0.07703	-0.00996	18.06	0	0		2012-06-23 10:00:00	0.26527	-0.00775	20.5833	1	0		2012-06-23 10:00:00	0.21921	-0.02574	17.84	0	0		2012-06-23 10:00:00	0.18454	-0.13361	17.1033	0	0		2012-07-09 10:00:00	0.26344	-0.79428	22.61	0	0
	2012-06-23 10:30:00	0.31486	-0.13372	17.8767	1	0			2012-06-23 10:30:00	0.31348	-0.5142	18.2167	0	0		2012-06-23 10:30:00	0.25843	0.02801	18.4333	1	0		2012-06-23 10:30:00	0.31196	-0.01907	20.7733	0	0		2012-06-23 10:30:00	0.37511	-0.00382	18.4133	0	0		2012-06-23 10:30:00	0.27951	-0.42122	17.54	0	0		2012-07-09 10:30:00	0.25365	-0.82191	23.7533	0	0
	2012-06-23 11:00:00	0.36087	-0.09317	18.1833	1	0			2012-06-23 11:00:00	0.253	-0.39971	18.5967	0	0		2012-06-23 11:00:00	0.23978	-0.02456	18.6033	0	0		2012-06-23 11:00:00	0.41279	0.00475	21.06	1	0		2012-06-23 11:00:00	0.43963	-0.01047	19.31	1	0		2012-06-23 11:00:00	0.27483	-0.42214	17.8967	0	0		2012-07-09 11:00:00	0.2224	-0.82471	24.4333	0	0
	2012-06-23 11:30:00	0.31922	0.67716	18.8967	2	0			2012-06-23 11:30:00	0.1604	-0.43527	19.49	1	0		2012-06-23 11:30:00	0.27343	-0.00256	19.2767	0	0		2012-06-23 11:30:00	0.29453	-0.06911	21.5	0	0		2012-06-23 11:30:00	0.47222	0.00907	20.3867	1	0		2012-06-23 11:30:00	0.2352	-0.56019	18.9533	0	0		2012-07-09 11:30:00	0.22304	-0.83497	25.5	0	0
	2012-06-23 12:00:00	0.30374	-0.047	19.58	0	0			2012-06-23 12:00:00	0.25213	-0.44526	20.1867	0	0		2012-06-23 12:00:00	0.24748	0.00018	19.6167	0	0		2012-06-23 12:00:00	0.13066	-0.01785	22.09	0	0		2012-06-23 12:00:00	0.31867	0.06295	21.32	1	0		2012-06-23 12:00:00	0.19631	-0.29919	19.5	1	0		2012-07-09 12:00:00	0.20864	-0.83417	26.23	0	0
	2012-06-23 12:30:00	0.23576	-0.00372	19.6633	0	0			2012-06-23 12:30:00	0.15072	-0.26823	19.5	0	0		2012-06-23 12:30:00	0.19929	-0.26607	20.1567	1	0		2012-06-23 12:30:00	0.13236	0.1476	22.6933	0	0		2012-06-23 12:30:00	0.18253	-0.03608	21.5667	0	0		2012-06-23 12:30:00	0.14437	-0.21435	19.3267	0	0		2012-07-09 12:30:00	0.23415	-0.86982	26.5533	0	0
	2012-06-23 13:00:00	0.30098	-0.07428	19.8867	0	0			2012-06-23 13:00:00	0.13622	-0.3438	19.88	0	0		2012-06-23 13:00:00	0.21345	-0.00824	20.76	0	0		2012-06-23 13:00:00	0.20802	-6999	22.9567	-6999	0		2012-06-23 13:00:00	0.41923	-0.41553	21.6133	1	0		2012-06-23 13:00:00	0.18239	-0.32016	19.4833	0	0		2012-07-09 13:00:00	0.19554	-0.83672	27.1267	0	0
	2012-06-23 13:30:00	0.35567	-0.19235	21.1633	1	0			2012-06-23 13:30:00	0.24866	-0.67315	21.1667	0	0		2012-06-23 13:30:00	0.30141	0.16253	22.3067	2	0		2012-06-23 13:30:00	0.21628	-0.53964	22.9067	0	0		2012-06-23 13:30:00	0.4562	0.10158	22.29	2	0		2012-06-23 13:30:00	0.20125	-0.85715	20.9167	0	0		2012-07-09 13:30:00	0.20093	-0.90107	28.19	1	0
	2012-06-23 14:00:00	0.36148	-0.18349	22.33	0	0			2012-06-23 14:00:00	0.3833	-0.89566	22.78	0	0		2012-06-23 14:00:00	0.33157	-0.03481	23.1933	0	0		2012-06-23 14:00:00	0.41664	-0.03808	22.76	1	0		2012-06-23 14:00:00	0.27111	-0.04904	22.4233	0	0		2012-06-23 14:00:00	0.36446	-0.86305	22.2367	0	0		2012-07-09 14:00:00	0.0701	-0.84847	28.0167	0	0
	2012-06-23 14:30:00	0.38965	-0.10035	22.7267	0	0			2012-06-23 14:30:00	0.42618	-1.08464	23.5233	0	0		2012-06-23 14:30:00	0.28178	0.00699	23.25	0	0		2012-06-23 14:30:00	0.24524	-0.00285	23.34	0	0		2012-06-23 14:30:00	0.44777	0.16753	23.5	2	0		2012-06-23 14:30:00	0.35297	-1.18785	22.87	0	0		2012-07-09 14:30:00	0.14608	-0.66143	28.4433	1	0
	2012-06-23 15:00:00	0.43455	-0.15048	23.4967	0	0			2012-06-23 15:00:00	0.32834	-0.80771	23.93	0	0		2012-06-23 15:00:00	0.34672	-0.037	24.1933	1	0		2012-06-23 15:00:00	0.25073	-0.02177	24.6167	0	0		2012-06-23 15:00:00	0.40484	0.1049	24.19	2	0		2012-06-23 15:00:00	0.33767	-1.04245	23.44	0	0		2012-07-09 15:00:00	0.05877	-0.89114	28.44	0	0
	2012-06-23 15:30:00	0.32021	-0.04602	23.9633	0	0			2012-06-23 15:30:00	0.26914	-0.57875	24.84	0	0		2012-06-23 15:30:00	0.29282	-0.03645	24.7467	0	0		2012-06-23 15:30:00	0.16139	-0.01792	25.8867	0	0		2012-06-23 15:30:00	0.44141	0.15643	24.9167	1	0		2012-06-23 15:30:00	0.20253	-0.94148	24.3333	0	0		2012-07-09 15:30:00	0.09188	-0.78329	29.4233	1	0
	2012-06-23 16:00:00	0.17371	-0.11537	24.1733	0	0			2012-06-23 16:00:00	0.21513	-0.73196	25.1533	0	0		2012-06-23 16:00:00	0.2705	-0.06026	24.8933	0	0		2012-06-23 16:00:00	0.19604	-0.0393	27.2467	0	0		2012-06-23 16:00:00	0.30499	0.08055	25.43	0	0		2012-06-23 16:00:00	0.18403	-1.25696	24.6967	0	0		2012-07-09 16:00:00	0.15719	-0.35351	28.5767	1	0
	2012-06-23 16:30:00	0.111	-0.18004	24.4467	0	0			2012-06-23 16:30:00	0.19974	-0.5683	24.8167	0	0		2012-06-23 16:30:00	0.29342	-0.05212	25.0967	0	0		2012-06-23 16:30:00	0.19542	0.13016	28.3933	0	0		2012-06-23 16:30:00	0.09357	-0.06049	25.72	0	0		2012-06-23 16:30:00	0.12946	-1.16901	24.5033	0	0		2012-07-09 16:30:00	0.10819	-0.64604	27.6233	0	0
	2012-06-23 17:00:00	0.11586	-0.04589	24.58	0	0			2012-06-23 17:00:00	0.1369	-0.73016	25.5467	0	0		2012-06-23 17:00:00	0.28345	-0.03683	25.5633	0	0		2012-06-23 17:00:00	0.22492	-0.04911	28.96	0	0		2012-06-23 17:00:00	0.26132	0.0776	25.4567	0	0		2012-06-23 17:00:00	0.29515	-0.7792	24.9767	1	0		2012-07-09 17:00:00	0.10005	-0.48172	27.2167	0	0
	2012-06-23 17:30:00	-6999	-6999	24.1267	-6999	0			2012-06-23 17:30:00	0.12463	-0.24998	23.6733	0	0		2012-06-23 17:30:00	0.33957	-0.07881	25.1067	1	0		2012-06-23 17:30:00	0.25896	-2.20558	29.2	1	0		2012-06-23 17:30:00	0.21034	0.01884	25.0733	1	0		2012-06-23 17:30:00	0.11766	-0.09581	23.9667	1	0		2012-07-09 17:30:00	0.14198	-0.35101	27.2933	0	0
	2012-06-23 18:00:00	-6999	-6999	22.8333	-6999	0			2012-06-23 18:00:00	0.48154	1.30901	21.5	1	0		2012-06-23 18:00:00	0.53132	0.22896	23.19	1	0		2012-06-23 18:00:00	0.58691	4.95186	29.0033	1	0		2012-06-23 18:00:00	0.35603	0.29547	24.4733	1	0		2012-06-23 18:00:00	0.35551	-0.16435	21.7133	1	0		2012-07-09 18:00:00	0.19308	-0.50552	27.62	0	0
	2012-06-23 18:30:00	-6999	-6999	22.2767	-6999	0			2012-06-23 18:30:00	0.47623	-0.1554	21.4967	2	0		2012-06-23 18:30:00	0.49691	0.00413	22.92	0	0		2012-06-23 18:30:00	0.49994	-0.00754	28.2033	1	0		2012-06-23 18:30:00	0.40297	1.277	23.4433	1	0		2012-06-23 18:30:00	0.42893	-0.47167	21.1333	0	0		2012-07-09 18:30:00	0.17072	-0.37324	27.39	0	0
	2012-06-23 19:00:00	-6999	-6999	22.6867	-6999	0			2012-06-23 19:00:00	0.33581	-0.27052	22.8167	0	0		2012-06-23 19:00:00	0.47125	-0.00742	23.8333	0	0		2012-06-23 19:00:00	0.1583	-0.01357	27.5133	0	0		2012-06-23 19:00:00	0.41118	-0.02879	23.8967	0	0		2012-06-23 19:00:00	0.20255	-0.27085	22.6833	0	0		2012-07-09 19:00:00	0.20997	-0.22975	27.21	0	0
	2012-06-23 19:30:00	-6999	-6999	23.31	-6999	0			2012-06-23 19:30:00	0.28263	-0.12437	23.1533	0	0		2012-06-23 19:30:00	0.41569	-0.03006	24.2	1	0		2012-06-23 19:30:00	0.11357	0.00088	27.1867	2	0		2012-06-23 19:30:00	0.40371	-0.02374	24.3967	0	0		2012-06-23 19:30:00	0.16743	-0.12947	22.9867	0	0		2012-07-09 19:30:00	0.18509	-0.05035	26.3733	2	0
	2012-06-23 20:00:00	-6999	-6999	23.1067	-6999	0			2012-06-23 20:00:00	0.23037	-0.02205	22.9367	1	0		2012-06-23 20:00:00	0.28101	-0.04136	24.2767	0	0		2012-06-23 20:00:00	0.35014	-0.01203	26.8533	1	0		2012-06-23 20:00:00	0.35306	-0.01079	24.5067	0	0		2012-06-23 20:00:00	0.12917	-0.06312	22.81	0	0		2012-07-09 20:00:00	0.11083	-0.02609	26.09	1	0
	2012-06-23 20:30:00	-6999	-6999	22.4667	-6999	0			2012-06-23 20:30:00	0.09465	0.00923	21.0167	0	0		2012-06-23 20:30:00	0.26905	-0.00315	23.95	2	0		2012-06-23 20:30:00	0.27571	-0.01261	26.39	1	0		2012-06-23 20:30:00	0.16039	-0.0068	24.33	1	0		2012-06-23 20:30:00	0.11039	0.02967	21.66	1	0		2012-07-09 20:30:00	0.06266	-0.06833	26.0867	1	0
	2012-06-23 21:00:00	-6999	-6999	20.65	-6999	0			2012-06-23 21:00:00	0.04366	0.01094	18.8933	1	0		2012-06-23 21:00:00	0.26629	-0.00399	22.95	2	0		2012-06-23 21:00:00	0.27505	-0.001	25.79	0	0		2012-06-23 21:00:00	0.10068	0.00067	23.4067	2	0		2012-06-23 21:00:00	0.07012	-0.02377	19.6633	2	0		2012-07-09 21:00:00	0.08846	0.07922	24.2767	1	0
	2012-06-23 21:30:00	-6999	-6999	19.6767	-6999	0			2012-06-23 21:30:00	0.03306	-0.01885	18.09	1	0		2012-06-23 21:30:00	0.20654	-0.00446	22.2733	1	0		2012-06-23 21:30:00	0.33613	0.00255	25.0867	0	0		2012-06-23 21:30:00	0.08866	0.0041	22.26	1	0		2012-06-23 21:30:00	0.07494	-0.01063	18.34	2	0		2012-07-09 21:30:00	0.0587	0.02949	23.9733	2	0
	2012-06-23 22:00:00	-6999	-6999	19.22	-6999	0			2012-06-23 22:00:00	0.05678	0.07875	17.6	1	0		2012-06-23 22:00:00	0.14668	-0.00347	21.85	0	0		2012-06-23 22:00:00	0.32801	0.00494	24.3667	0	0		2012-06-23 22:00:00	0.10264	0.00746	21.33	1	0		2012-06-23 22:00:00	0.05336	-0.20742	17.8233	1	0		2012-07-09 22:00:00	0.05554	0.06146	23.3967	1	0
	2012-06-23 22:30:00	-6999	-6999	18.93	-6999	0			2012-06-23 22:30:00	0.02495	-0.03773	17.02	1	0		2012-06-23 22:30:00	0.13471	-0.04188	21.45	2	0		2012-06-23 22:30:00	0.32607	0.00847	23.71	0	0		2012-06-23 22:30:00	0.24629	-0.01446	20.63	2	0		2012-06-23 22:30:00	0.10731	-0.0688	16.7633	1	0		2012-07-09 22:30:00	0.03361	0.03756	23.5667	2	0
	2012-06-23 23:00:00	-6999	-6999	19.23	-6999	0			2012-06-23 23:00:00	0.07642	-0.10668	16.5267	1	0		2012-06-23 23:00:00	0.0757	0.00249	21.9667	1	0		2012-06-23 23:00:00	0.36508	0.01078	23.1267	0	0		2012-06-23 23:00:00	0.17248	-0.00104	20.03	1	0		2012-06-23 23:00:00	0.05664	0.24959	16.7567	1	0		2012-07-09 23:00:00	0.07543	-0.25678	22.5333	1	0
	2012-06-23 23:30:00	-6999	-6999	18.86	-6999	0			2012-06-23 23:30:00	0.05498	-0.40345	15.2267	1	0		2012-06-23 23:30:00	0.04822	-0.00064	21.1533	2	0		2012-06-23 23:30:00	0.34726	0.00773	22.61	0	0		2012-06-23 23:30:00	0.20105	-0.01666	19.8233	2	0		2012-06-23 23:30:00	0.04471	-0.02781	16.0933	2	0		2012-07-09 23:30:00	0.05217	0.20645	22.03	1	0
	2012-06-24	-6999	-6999	17.31	-6999	0			2012-06-24	0.08319	0.12286	14.6067	1	0		2012-06-24	0.54668	-0.284	20.5533	1	0		2012-06-24	0.40869	0.01374	22.1233	0	0		2012-06-24	0.16248	-0.01804	19.19	2	0		2012-06-24	0.14148	1.38327	14.8667	1	0		2012-07-10	0.02701	0.23235	21.3433	1	0
	2012-06-24 00:30:00	-6999	-6999	17.07	-6999	0			2012-06-24 00:30:00	0.1108	0.45233	14.2267	0	0		2012-06-24 00:30:00	0.13524	0.02659	19.7267	1	0		2012-06-24 00:30:00	0.41305	0.01338	21.68	0	0		2012-06-24 00:30:00	0.20076	0.01506	18.58	1	0		2012-06-24 00:30:00	0.1692	0.97272	14.0633	1	0		2012-07-10 00:30:00	0.05154	0.1984	20.99	1	0
	2012-06-24 01:00:00	-6999	-6999	16.6867	-6999	0			2012-06-24 01:00:00	0.083	-0.08184	14.26	1	0		2012-06-24 01:00:00	0.60582	0.63622	18.7733	1	0		2012-06-24 01:00:00	0.40966	0.01042	21.27	0	0		2012-06-24 01:00:00	0.23788	0.02544	17.6933	1	0		2012-06-24 01:00:00	0.08062	-0.25032	14.1367	2	0		2012-07-10 01:00:00	0.02552	0.27783	21.1533	1	0
	2012-06-24 01:30:00	-6999	-6999	16.8433	-6999	0			2012-06-24 01:30:00	0.03668	-0.35907	13.0367	1	0		2012-06-24 01:30:00	0.21206	-0.34841	18.5333	2	0		2012-06-24 01:30:00	0.54601	0.06627	20.8933	1	0		2012-06-24 01:30:00	0.16268	0.00365	16.0267	1	0		2012-06-24 01:30:00	0.13867	-0.92636	14.2767	1	0		2012-07-10 01:30:00	0.04805	0.01655	20.34	2	0
	2012-06-24 02:00:00	-6999	-6999	16.2767	-6999	0			2012-06-24 02:00:00	0.03093	-0.21633	12.71	1	0		2012-06-24 02:00:00	0.0968	0.01586	17.98	1	0		2012-06-24 02:00:00	0.32748	0.01026	20.53	1	0		2012-06-24 02:00:00	0.13913	-0.0236	15.1933	1	0		2012-06-24 02:00:00	0.05329	-0.26132	13.5667	1	0		2012-07-10 02:00:00	0.08334	0.37707	20.53	0	0
	2012-06-24 02:30:00	-6999	-6999	15.64	-6999	0			2012-06-24 02:30:00	0.03925	-0.04477	11.69	2	0		2012-06-24 02:30:00	0.24514	-0.09834	17.2167	2	0		2012-06-24 02:30:00	0.32207	0.00998	20.13	0	0		2012-06-24 02:30:00	0.15444	0.07582	15.0667	2	0		2012-06-24 02:30:00	0.0591	-0.25805	13.1167	1	0		2012-07-10 02:30:00	0.04216	-0.00552	20.5833	2	0
	2012-06-24 03:00:00	-6999	-6999	15.2267	-6999	0			2012-06-24 03:00:00	0.06603	-0.0158	11.3533	2	0		2012-06-24 03:00:00	0.1595	-0.00659	17.9133	1	0		2012-06-24 03:00:00	0.31905	0.01096	19.7733	0	0		2012-06-24 03:00:00	0.16423	0.5089	15.21	1	0		2012-06-24 03:00:00	0.08466	0.07656	11.4667	1	0		2012-07-10 03:00:00	0.03442	-0.00659	20.1833	2	0
	2012-06-24 03:30:00	-6999	-6999	14.47	-6999	0			2012-06-24 03:30:00	0.05318	-0.12446	11.7133	1	0		2012-06-24 03:30:00	0.08587	0.01553	17.4767	1	0		2012-06-24 03:30:00	0.33254	0.01045	19.48	0	0		2012-06-24 03:30:00	0.08622	-0.27581	15.6633	2	0		2012-06-24 03:30:00	0.09037	0.10919	11.1533	1	0		2012-07-10 03:30:00	0.13897	0.09031	20.5967	1	0
	2012-06-24 04:00:00	-6999	-6999	13.48	-6999	0			2012-06-24 04:00:00	0.10377	0.28264	11.2267	1	0		2012-06-24 04:00:00	0.20275	-0.12958	15.9833	2	0		2012-06-24 04:00:00	0.40718	0.01576	19.1933	0	0		2012-06-24 04:00:00	0.08193	0.03417	15.89	1	0		2012-06-24 04:00:00	0.09392	0.14188	10.5067	1	0		2012-07-10 04:00:00	0.13706	-0.04391	19.3333	2	0
	2012-06-24 04:30:00	-6999	-6999	13.4067	-6999	0			2012-06-24 04:30:00	0.03893	0.16111	10.69	1	0		2012-06-24 04:30:00	0.21142	-0.50923	16.5267	2	0		2012-06-24 04:30:00	0.38666	0.01364	18.9433	0	0		2012-06-24 04:30:00	0.28165	-0.03329	14.7667	2	0		2012-06-24 04:30:00	0.10471	0.47701	10.45	1	0		2012-07-10 04:30:00	0.04526	-0.0856	17.72	1	0
	2012-06-24 05:00:00	-6999	-6999	13.12	-6999	0			2012-06-24 05:00:00	0.04722	0.20976	10.6167	0	0		2012-06-24 05:00:00	0.18771	0.25772	15.46	2	0		2012-06-24 05:00:00	0.35516	0.01606	18.72	0	0		2012-06-24 05:00:00	0.10245	-0.00431	13.6267	2	0		2012-06-24 05:00:00	0.10909	0.32665	9.86667	1	0		2012-07-10 05:00:00	0.10441	-0.25537	17.2367	2	0
	2012-06-24 05:30:00	-6999	-6999	13.0667	-6999	0			2012-06-24 05:30:00	0.05212	0.0725	9.79	0	0		2012-06-24 05:30:00	0.25578	0.41667	15.1767	2	0		2012-06-24 05:30:00	0.22361	0.00821	18.4967	1	0		2012-06-24 05:30:00	0.0922	0.00509	13.19	0	0		2012-06-24 05:30:00	0.08666	-0.22804	10.3867	1	0		2012-07-10 05:30:00	0.05691	-0.05461	17.0167	1	0
	2012-06-24 06:00:00	-6999	-6999	12.8667	-6999	0			2012-06-24 06:00:00	0.0677	-0.19628	9.73	1	0		2012-06-24 06:00:00	0.18102	0.01415	16.4	1	0		2012-06-24 06:00:00	0.17818	-0.01292	18.1867	2	0		2012-06-24 06:00:00	0.19001	-0.8718	12.0867	1	0		2012-06-24 06:00:00	0.04431	-0.1069	9.94333	1	0		2012-07-10 06:00:00	0.14947	0.65822	17.4233	1	0
	2012-06-24 06:30:00	-6999	-6999	12.6733	-6999	0			2012-06-24 06:30:00	0.06458	-0.03866	9.6	2	0		2012-06-24 06:30:00	0.05807	-0.0764	15.09	2	0		2012-06-24 06:30:00	0.09875	-0.01209	17.79	1	0		2012-06-24 06:30:00	0.09828	0.05908	11.4767	1	0		2012-06-24 06:30:00	0.07885	0.16344	9.98667	1	0		2012-07-10 06:30:00	0.08768	-0.26338	16.4767	2	0
	2012-06-24 07:00:00	-6999	-6999	12.9667	-6999	0			2012-06-24 07:00:00	0.04124	0.12114	10.96	1	0		2012-06-24 07:00:00	0.13193	-0.00275	16.4	0	0		2012-06-24 07:00:00	0.11624	-0.02034	17.3767	2	0		2012-06-24 07:00:00	0.25001	0.45169	13.3367	2	0		2012-06-24 07:00:00	0.07254	-0.27479	10.6633	1	0		2012-07-10 07:00:00	0.03493	-0.20233	16.13	1	0
	2012-06-24 07:30:00	-6999	-6999	14.79	-6999	0			2012-06-24 07:30:00	0.08309	-0.3112	13.9167	1	0		2012-06-24 07:30:00	0.06743	0.06473	17.5033	1	0		2012-06-24 07:30:00	0.13319	0.00865	17.16	1	0		2012-06-24 07:30:00	0.14195	-0.08243	14.7967	2	0		2012-06-24 07:30:00	0.10183	0.7652	13.03	1	0		2012-07-10 07:30:00	0.08424	0.20279	16.6467	1	0
	2012-06-24 08:00:00	-6999	-6999	16.5833	-6999	0			2012-06-24 08:00:00	0.09577	-0.27707	17.1267	1	0		2012-06-24 08:00:00	0.16496	-0.06784	19.3467	1	0		2012-06-24 08:00:00	0.11014	0.00452	17.33	1	0		2012-06-24 08:00:00	0.10463	0.07741	17.9533	2	0		2012-06-24 08:00:00	0.13898	0.07348	16.0433	2	0		2012-07-10 08:00:00	0.05901	-0.21633	18.0333	1	0
	2012-06-24 08:30:00	-6999	-6999	17.4833	-6999	0			2012-06-24 08:30:00	0.16291	-0.34282	18.9167	0	0		2012-06-24 08:30:00	0.20609	-0.02465	21.01	1	0		2012-06-24 08:30:00	0.15654	-0.00655	17.9233	0	0		2012-06-24 08:30:00	0.24035	0.03696	20.2767	2	0		2012-06-24 08:30:00	0.14428	-0.55902	17.6467	0	0		2012-07-10 08:30:00	0.16311	-0.6061	19.7	0	0
	2012-06-24 09:00:00	-6999	-6999	17.98	-6999	0			2012-06-24 09:00:00	0.26972	-0.67718	19.1967	0	0		2012-06-24 09:00:00	0.13871	0.05392	20.1167	0	0		2012-06-24 09:00:00	0.11645	-0.09189	18.8733	0	0		2012-06-24 09:00:00	0.16262	0.00927	20.2	0	0		2012-06-24 09:00:00	0.20471	-1.00407	17.72	0	0		2012-07-10 09:00:00	0.15678	-0.57196	21.3233	1	0
	2012-06-24 09:30:00	-6999	-6999	18.7	-6999	0			2012-06-24 09:30:00	0.25391	-0.19145	19.71	2	0		2012-06-24 09:30:00	0.18057	0.11757	20.2667	2	0		2012-06-24 09:30:00	0.26707	-0.07466	20.08	0	0		2012-06-24 09:30:00	0.23097	-0.00915	21.88	0	0		2012-06-24 09:30:00	0.23294	-0.45924	18.6233	1	0		2012-07-10 09:30:00	0.17089	-0.30603	22.8233	1	0
	2012-06-24 10:00:00	-6999	-6999	20.2867	-6999	0			2012-06-24 10:00:00	0.14433	-0.63062	21.2967	0	0		2012-06-24 10:00:00	0.15197	-0.03035	21.6433	0	0		2012-06-24 10:00:00	0.25045	-0.06441	21.3467	0	0		2012-06-24 10:00:00	0.11038	-0.0397	23.0033	0	0		2012-06-24 10:00:00	0.18586	-1.20614	20.3933	0	0		2012-07-10 10:00:00	0.14602	-0.75061	24.0967	0	0
	2012-06-24 10:30:00	0.13098	-0.12065	21.7167	0	0			2012-06-24 10:30:00	0.14105	-0.6843	22.6833	0	0		2012-06-24 10:30:00	0.1966	-0.02183	22.95	0	0		2012-06-24 10:30:00	0.21632	-0.05519	22.65	0	0		2012-06-24 10:30:00	0.16701	-0.06359	24.0067	0	0		2012-06-24 10:30:00	0.13002	-0.86331	22.3367	0	0		2012-07-10 10:30:00	0.23155	-0.44866	24.8267	1	0
	2012-06-24 11:00:00	0.19589	-0.26143	23.04	0	0			2012-06-24 11:00:00	0.17117	-0.852	23.2567	0	0		2012-06-24 11:00:00	0.15064	-0.02789	24.0867	0	0		2012-06-24 11:00:00	0.17713	-0.05752	24.0633	0	0		2012-06-24 11:00:00	0.20149	-0.03253	24.7333	0	0		2012-06-24 11:00:00	0.08544	-1.29703	23.43	0	0		2012-07-10 11:00:00	0.22289	-1.00221	24.6833	1	0
	2012-06-24 11:30:00	0.17481	-0.1614	23.7	0	0			2012-06-24 11:30:00	0.12649	-0.91297	24.1933	0	0		2012-06-24 11:30:00	0.36707	-0.08079	25.17	1	0		2012-06-24 11:30:00	0.19685	-0.1594	25.5567	0	0		2012-06-24 11:30:00	0.17773	0.01403	25.19	0	0		2012-06-24 11:30:00	0.07883	-1.44211	24.1367	0	0		2012-07-10 11:30:00	0.21251	-1.15755	25.8033	1	0
	2012-06-24 12:00:00	0.21996	-0.14767	24.7433	0	0			2012-06-24 12:00:00	0.16026	-0.81231	24.9533	0	0		2012-06-24 12:00:00	0.2182	-0.04545	25.7233	0	0		2012-06-24 12:00:00	0.22292	-0.01687	27.1133	0	0		2012-06-24 12:00:00	0.16796	-0.06648	26.1267	0	0		2012-06-24 12:00:00	0.18406	-1.50095	24.9767	0	0		2012-07-10 12:00:00	0.17598	-0.89954	25.98	0	0
	2012-06-24 12:30:00	0.19005	-0.17788	25.2167	0	0			2012-06-24 12:30:00	0.18606	-0.64842	25.8467	0	0		2012-06-24 12:30:00	0.19456	-0.0624	26.4333	0	0		2012-06-24 12:30:00	0.27504	-0.02922	28.5933	0	0		2012-06-24 12:30:00	0.15446	0.0473	26.8467	0	0		2012-06-24 12:30:00	0.21416	-1.21946	25.64	0	0		2012-07-10 12:30:00	0.21188	-0.90022	26.58	1	0
	2012-06-24 13:00:00	0.27341	-0.10696	25.81	0	0			2012-06-24 13:00:00	0.20696	-0.65601	26.42	0	0		2012-06-24 13:00:00	0.22034	-0.01222	27.0533	0	0		2012-06-24 13:00:00	0.22408	-0.03675	29.99	0	0		2012-06-24 13:00:00	0.28369	-0.05048	26.8467	0	0		2012-06-24 13:00:00	0.20248	-1.451	25.8567	0	0		2012-07-10 13:00:00	0.22448	-0.96869	27.1767	1	0
	2012-06-24 13:30:00	0.24949	-0.07334	26.3067	0	0			2012-06-24 13:30:00	0.2014	-0.7442	26.7233	0	0		2012-06-24 13:30:00	0.19167	-0.01701	26.7267	0	0		2012-06-24 13:30:00	0.33576	-0.17809	31.3033	0	0		2012-06-24 13:30:00	0.19219	-0.14074	27.0567	0	0		2012-06-24 13:30:00	0.21228	-1.45316	26.15	0	0		2012-07-10 13:30:00	0.19791	-0.95163	27.7367	0	0
	2012-06-24 14:00:00	0.25864	-0.14281	26.42	0	0			2012-06-24 14:00:00	0.37835	-0.86356	26.88	0	0		2012-06-24 14:00:00	0.23334	-0.04056	26.8867	0	0		2012-06-24 14:00:00	0.33116	-0.0889	32.3967	0	0		2012-06-24 14:00:00	0.38235	-0.05805	27.6	0	0		2012-06-24 14:00:00	0.2785	-1.24056	26.0467	0	0		2012-07-10 14:00:00	0.2149	-1.05947	28.2633	0	0
	2012-06-24 14:30:00	0.22633	0.01358	26.7633	0	0			2012-06-24 14:30:00	0.44246	-0.99561	27.0733	0	0		2012-06-24 14:30:00	0.22433	-0.05407	27.21	0	0		2012-06-24 14:30:00	0.31693	-0.06758	33.3133	0	0		2012-06-24 14:30:00	0.42808	-0.15859	27.69	0	0		2012-06-24 14:30:00	0.30553	-1.37386	26.34	0	0		2012-07-10 14:30:00	0.20161	-0.80819	28.5667	0	0
	2012-06-24 15:00:00	0.28587	-0.03154	27.1167	0	0			2012-06-24 15:00:00	0.25733	-0.57397	27.5367	0	0		2012-06-24 15:00:00	0.2	-0.05538	27.4167	0	0		2012-06-24 15:00:00	0.28465	-0.07549	34.1367	0	0		2012-06-24 15:00:00	0.35537	-0.14952	27.5767	0	0		2012-06-24 15:00:00	0.30961	-1.88448	26.8	0	0		2012-07-10 15:00:00	0.2079	-1.25132	29.3333	0	0
	2012-06-24 15:30:00	0.17077	-0.04382	27.3567	0	0			2012-06-24 15:30:00	0.20562	-0.77714	28.0167	0	0		2012-06-24 15:30:00	0.18444	-0.07504	27.5467	0	0		2012-06-24 15:30:00	0.19554	-0.06445	34.66	0	0		2012-06-24 15:30:00	0.22859	0.14852	28.17	1	0		2012-06-24 15:30:00	0.25142	-1.49157	27.1333	0	0		2012-07-10 15:30:00	0.24303	-0.86089	29.2733	0	0
	2012-06-24 16:00:00	0.25715	-0.07737	27.69	0	0			2012-06-24 16:00:00	0.16788	-0.60817	28.1033	0	0		2012-06-24 16:00:00	0.22929	-0.0441	27.9133	0	0		2012-06-24 16:00:00	0.30664	-0.07122	34.99	0	0		2012-06-24 16:00:00	0.33967	-0.0735	28.4567	0	0		2012-06-24 16:00:00	0.20286	-1.08562	27.5133	0	0		2012-07-10 16:00:00	-6999	-6999	29.3533	-6999	0
	2012-06-24 16:30:00	0.21308	-0.03521	27.6933	0	0			2012-06-24 16:30:00	0.1305	-0.56813	28.3467	0	0		2012-06-24 16:30:00	0.32314	-0.11641	28.0633	0	0		2012-06-24 16:30:00	0.22953	-0.04984	35.3733	0	0		2012-06-24 16:30:00	0.3671	-0.04445	28.64	0	0		2012-06-24 16:30:00	0.19613	-1.31845	27.4767	0	0		2012-07-10 16:30:00	-6999	-6999	29.5267	-6999	0
	2012-06-24 17:00:00	0.15762	-0.05491	27.8967	0	0			2012-06-24 17:00:00	0.20501	-0.48209	28.3	0	0		2012-06-24 17:00:00	0.24076	-0.05788	27.9833	0	0		2012-06-24 17:00:00	0.25348	-0.06125	35.64	0	0		2012-06-24 17:00:00	0.25073	-0.04746	28.4767	0	0		2012-06-24 17:00:00	0.23327	-1.26512	27.5867	0	0		2012-07-10 17:00:00	0.26045	-0.76414	28.91	1	0
	2012-06-24 17:30:00	0.07069	0.0007	28.1133	0	0			2012-06-24 17:30:00	0.18531	-0.44293	28.2633	0	0		2012-06-24 17:30:00	0.18544	-0.0531	27.9767	0	0		2012-06-24 17:30:00	0.28462	-0.0503	35.7667	0	0		2012-06-24 17:30:00	0.2547	-0.05629	28.69	0	0		2012-06-24 17:30:00	0.16529	-0.93397	27.97	0	0		2012-07-10 17:30:00	0.20574	-0.64429	28.55	0	0
	2012-06-24 18:00:00	0.1566	0.00727	28.0933	0	0			2012-06-24 18:00:00	0.14069	-0.36508	28.37	0	0		2012-06-24 18:00:00	0.22815	-0.04959	28.2633	0	0		2012-06-24 18:00:00	0.18607	-0.02963	35.67	0	0		2012-06-24 18:00:00	0.27094	-0.05115	28.4767	0	0		2012-06-24 18:00:00	0.12412	-0.65699	27.78	0	0		2012-07-10 18:00:00	0.19975	-0.49172	28.42	0	0
	2012-06-24 18:30:00	0.09776	-0.05721	28.1033	0	0			2012-06-24 18:30:00	0.11936	-0.38855	27.4333	0	0		2012-06-24 18:30:00	0.23134	-0.02208	28.1933	0	0		2012-06-24 18:30:00	0.21504	-0.06359	35.3233	0	0		2012-06-24 18:30:00	0.22812	-0.09191	28.2333	0	0		2012-06-24 18:30:00	0.08128	-0.34303	27.5967	0	0		2012-07-10 18:30:00	0.15469	-0.32014	28.1467	0	0
	2012-06-24 19:00:00	0.13246	-0.01194	27.63	1	0			2012-06-24 19:00:00	0.09686	-0.25841	26.36	0	0		2012-06-24 19:00:00	0.16809	-0.01519	28.3533	0	0		2012-06-24 19:00:00	0.23187	-0.03024	34.75	0	0		2012-06-24 19:00:00	0.25973	-0.12053	27.6967	0	0		2012-06-24 19:00:00	0.12839	-0.33044	26.58	0	0		2012-07-10 19:00:00	0.15552	-0.30633	27.96	0	0
	2012-06-24 19:30:00	0.10978	0.04863	27.0467	0	0			2012-06-24 19:30:00	0.05624	-0.13733	24.3167	1	0		2012-06-24 19:30:00	0.15623	-0.0164	28.07	0	0		2012-06-24 19:30:00	0.25504	-0.04629	33.9167	1	0		2012-06-24 19:30:00	0.24241	-0.06358	27.4167	0	0		2012-06-24 19:30:00	0.08582	-0.09709	25.72	1	0		2012-07-10 19:30:00	0.11377	-0.12089	27.5867	0	0
	2012-06-24 20:00:00	0.11168	0.12105	26.64	0	0			2012-06-24 20:00:00	0.07255	-0.0575	23.0367	0	0		2012-06-24 20:00:00	0.14643	-0.00699	27.9333	0	0		2012-06-24 20:00:00	0.1945	-0.01403	32.93	1	0		2012-06-24 20:00:00	0.16909	-0.00874	27.1167	0	0		2012-06-24 20:00:00	0.11141	0.22758	24.8533	1	0		2012-07-10 20:00:00	0.06854	-0.05974	27.42	1	0
	2012-06-24 20:30:00	0.12612	-0.49898	26.5467	2	0			2012-06-24 20:30:00	0.0607	0.01204	22.2967	2	0		2012-06-24 20:30:00	0.12096	-0.00864	27.5867	1	0		2012-06-24 20:30:00	0.11119	-0.00659	31.8933	2	0		2012-06-24 20:30:00	0.12778	-0.01158	26.82	0	0		2012-06-24 20:30:00	0.06595	0.01659	23.1433	2	0		2012-07-10 20:30:00	0.02041	0.0038	27.22	2	0
	2012-06-24 21:00:00	0.06471	0.37848	24.6867	1	0			2012-06-24 21:00:00	0.07727	-0.12276	21.9433	2	0		2012-06-24 21:00:00	0.05567	-0.00413	26.78	1	0		2012-06-24 21:00:00	0.09545	-0.00402	30.8633	2	0		2012-06-24 21:00:00	0.09258	-0.00773	26.7467	1	0		2012-06-24 21:00:00	0.06188	-0.00334	22.91	2	0		2012-07-10 21:00:00	0.04109	0.08471	26.6567	1	0
	2012-06-24 21:30:00	0.03317	0.12287	23.85	1	0			2012-06-24 21:30:00	0.04503	0.01316	20.8533	1	0		2012-06-24 21:30:00	0.04118	-0.00381	25.81	1	0		2012-06-24 21:30:00	0.12738	0.00655	29.89	1	0		2012-06-24 21:30:00	0.07437	-0.0152	26.5367	1	0		2012-06-24 21:30:00	0.04452	-0.20074	21.69	1	0		2012-07-10 21:30:00	0.05419	-0.01994	24.6767	2	0
	2012-06-24 22:00:00	0.06501	0.08642	22.9433	1	0			2012-06-24 22:00:00	0.02592	0.04468	20.9867	1	0		2012-06-24 22:00:00	0.02082	0.00099	25.3967	1	0		2012-06-24 22:00:00	0.1708	0.00369	28.9733	0	0		2012-06-24 22:00:00	0.08028	-0.01965	26.3367	2	0		2012-06-24 22:00:00	0.05784	-0.12523	20.9467	1	0		2012-07-10 22:00:00	0.06975	0.13082	25.3	1	0
	2012-06-24 22:30:00	0.07654	0.66357	22.18	1	0			2012-06-24 22:30:00	0.02882	0.03332	20.0667	2	0		2012-06-24 22:30:00	0.08437	-0.02625	24.4167	1	0		2012-06-24 22:30:00	0.18675	-0.00099	28.14	0	0		2012-06-24 22:30:00	0.09697	0.01554	24.8633	1	0		2012-06-24 22:30:00	0.03748	-0.03414	20.5767	2	0		2012-07-10 22:30:00	0.07639	0.22153	23.9267	1	0
	2012-06-24 23:00:00	0.03755	0.22525	22.06	1	0			2012-06-24 23:00:00	0.02417	-0.13843	19.3367	1	0		2012-06-24 23:00:00	0.07217	-0.01159	23.8267	2	0		2012-06-24 23:00:00	0.13472	0.00047	27.4133	0	0		2012-06-24 23:00:00	0.06538	0.01902	24.3267	2	0		2012-06-24 23:00:00	0.02039	-0.01593	19.7733	1	0		2012-07-10 23:00:00	0.03995	-0.06736	23.36	1	0
	2012-06-24 23:30:00	0.03147	-0.14169	21.0767	1	0			2012-06-24 23:30:00	0.01766	-0.01693	19.29	1	0		2012-06-24 23:30:00	0.0775	-0.04856	23.67	2	0		2012-06-24 23:30:00	0.13082	0.00092	26.78	0	0		2012-06-24 23:30:00	0.05781	-0.00259	23.3833	2	0		2012-06-24 23:30:00	0.03199	0.0773	19.5167	1	0		2012-07-10 23:30:00	0.078	-0.27704	23.1433	1	0
	2012-06-25	0.10026	0.33529	20.1267	1	0			2012-06-25	0.02987	0.01648	18.77	1	0		2012-06-25	0.42212	0.21279	23.0067	2	0		2012-06-25	0.12626	0.0007	26.1967	0	0		2012-06-25	0.06727	0.00488	22.82	2	0		2012-06-25	0.07816	-1.18505	19.1	1	0		2012-07-11	-6999	-6999	22.21	-6999	0
	2012-06-25 00:30:00	0.08917	0.95897	20.0067	1	0			2012-06-25 00:30:00	0.0606	-0.58702	17.1533	1	0		2012-06-25 00:30:00	0.18922	-0.10823	23.4433	1	0		2012-06-25 00:30:00	0.17805	0.0023	25.6367	0	0		2012-06-25 00:30:00	0.09375	-0.03681	22.2833	2	0		2012-06-25 00:30:00	0.03561	0.11319	18.4467	0	0		2012-07-11 00:30:00	0.07355	0.16018	22.8367	1	0
	2012-06-25 01:00:00	0.03394	-0.43294	20.79	0	0			2012-06-25 01:00:00	0.02052	-0.33395	17.01	1	0		2012-06-25 01:00:00	0.07153	0.00392	23.5233	1	0		2012-06-25 01:00:00	0.14333	-0.00425	25.06	0	0		2012-06-25 01:00:00	0.11153	0.00406	22.02	0	0		2012-06-25 01:00:00	0.05567	0.31509	18.1367	1	0		2012-07-11 01:00:00	0.05105	0.91787	22.84	1	0
	2012-06-25 01:30:00	0.09154	0.3829	19.85	1	0			2012-06-25 01:30:00	0.0437	-0.11105	14.3733	0	0		2012-06-25 01:30:00	0.08155	-0.02636	23.1633	1	0		2012-06-25 01:30:00	0.15534	-0.00437	24.51	0	0		2012-06-25 01:30:00	0.07865	-0.00268	21.2733	2	0		2012-06-25 01:30:00	0.06189	0.1064	17.7	1	0		2012-07-11 01:30:00	0.11622	0.4994	21.43	1	0
	2012-06-25 02:00:00	0.07227	-0.58188	19.5467	1	0			2012-06-25 02:00:00	0.03778	0.03379	15.54	2	0		2012-06-25 02:00:00	0.05517	-0.00089	21.91	1	0		2012-06-25 02:00:00	0.24088	-0.01726	23.92	1	0		2012-06-25 02:00:00	0.18104	-0.0615	20.7867	2	0		2012-06-25 02:00:00	0.0472	0.11488	17.2367	1	0		2012-07-11 02:00:00	0.02783	0.16448	19.9367	1	0
	2012-06-25 02:30:00	0.0868	0.23692	18.2667	1	0			2012-06-25 02:30:00	0.08975	-0.39759	16.6833	2	0		2012-06-25 02:30:00	0.30854	-0.00032	19.96	1	0		2012-06-25 02:30:00	0.16516	-0.00853	23.34	0	0		2012-06-25 02:30:00	0.10335	0.01052	19.8133	1	0		2012-06-25 02:30:00	0.30827	-2.49307	16.16	1	0		2012-07-11 02:30:00	0.06742	0.15546	19.25	1	0
	2012-06-25 03:00:00	0.06259	-0.08368	16.87	2	0			2012-06-25 03:00:00	0.05525	-0.26181	14.81	1	0		2012-06-25 03:00:00	0.2029	-0.07296	19.4533	2	0		2012-06-25 03:00:00	0.19458	0.00649	22.81	0	0		2012-06-25 03:00:00	0.14391	-0.03969	18.4733	1	0		2012-06-25 03:00:00	0.08799	0.3415	14.9333	1	0		2012-07-11 03:00:00	0.04732	-0.03162	19.95	1	0
	2012-06-25 03:30:00	0.06708	0.41202	15.9167	1	0			2012-06-25 03:30:00	0.04672	0.2277	13.9367	1	0		2012-06-25 03:30:00	0.14061	0.11645	18.5333	2	0		2012-06-25 03:30:00	0.2139	0.00359	22.3067	0	0		2012-06-25 03:30:00	0.09075	-0.00566	19.4367	2	0		2012-06-25 03:30:00	0.03922	-0.20583	13.95	2	0		2012-07-11 03:30:00	0.10557	0.30585	19.56	2	0
	2012-06-25 04:00:00	0.07539	-0.36349	15.47	1	0			2012-06-25 04:00:00	0.06709	0.0479	13.3033	2	0		2012-06-25 04:00:00	0.07533	-0.06575	18.9567	1	0		2012-06-25 04:00:00	0.15432	0.01111	21.83	0	0		2012-06-25 04:00:00	0.07923	-0.00021	18.69	2	0		2012-06-25 04:00:00	0.08822	-0.93187	13.52	1	0		2012-07-11 04:00:00	0.14497	2.64075	19.2533	1	0
	2012-06-25 04:30:00	0.07113	-1.27176	15.8767	1	0			2012-06-25 04:30:00	0.03455	-0.00755	12.7767	2	0		2012-06-25 04:30:00	0.18961	0.22415	18.1733	2	0		2012-06-25 04:30:00	0.16134	0.00115	21.38	0	0		2012-06-25 04:30:00	0.05183	-0.00871	17.9467	2	0		2012-06-25 04:30:00	0.0767	-0.33206	12.87	1	0		2012-07-11 04:30:00	0.03902	-0.45142	18.3067	1	0
	2012-06-25 05:00:00	0.08931	0.80939	15.2633	1	0			2012-06-25 05:00:00	0.08951	-0.19888	12.6567	1	0		2012-06-25 05:00:00	0.26976	0.18178	17.5033	1	0		2012-06-25 05:00:00	0.17408	0.00378	20.9433	2	0		2012-06-25 05:00:00	0.07576	0.0043	16.2833	1	0		2012-06-25 05:00:00	0.11225	0.16126	12.51	2	0		2012-07-11 05:00:00	0.04664	0.00416	18.1567	2	0
	2012-06-25 05:30:00	0.08709	0.05535	14.0667	2	0			2012-06-25 05:30:00	0.05414	-0.16873	12.2033	1	0		2012-06-25 05:30:00	0.15611	-0.04463	18.6867	2	0		2012-06-25 05:30:00	0.12273	0.0007	20.5133	1	0		2012-06-25 05:30:00	0.22355	-1e-05	16.5567	2	0		2012-06-25 05:30:00	0.1337	0.46728	11.78	1	0		2012-07-11 05:30:00	0.0616	-0.55915	17.97	1	0
	2012-06-25 06:00:00	0.09233	0.04984	13.95	2	0			2012-06-25 06:00:00	0.04539	-0.03164	11.95	2	0		2012-06-25 06:00:00	0.22636	-0.33692	18.2567	1	0		2012-06-25 06:00:00	0.10687	-0.01531	20.1067	2	0		2012-06-25 06:00:00	0.12686	0.01602	16.0633	1	0		2012-06-25 06:00:00	0.09166	0.39282	11.5167	2	0		2012-07-11 06:00:00	0.06085	-0.12774	18.18	2	0
	2012-06-25 06:30:00	0.04883	-0.0044	13.6167	2	0			2012-06-25 06:30:00	0.04033	-0.20203	10.6433	1	0		2012-06-25 06:30:00	0.24541	-0.82704	16.67	1	0		2012-06-25 06:30:00	0.09955	0.01122	19.7033	0	0		2012-06-25 06:30:00	0.21839	0.00816	15.7067	1	0		2012-06-25 06:30:00	0.04678	0.11099	11.9433	1	0		2012-07-11 06:30:00	0.12498	0.10377	17.5567	2	0
	2012-06-25 07:00:00	0.07207	-0.19058	14.6233	2	0			2012-06-25 07:00:00	0.0726	-0.02247	12.2567	1	0		2012-06-25 07:00:00	0.05382	0.01243	18.5	1	0		2012-06-25 07:00:00	0.13926	-0.0042	19.37	1	0		2012-06-25 07:00:00	0.08777	-0.08177	15.2833	2	0		2012-06-25 07:00:00	0.11572	0.45002	13.32	1	0		2012-07-11 07:00:00	0.11097	0.11732	17.75	2	0
	2012-06-25 07:30:00	0.09403	0.5348	17.3567	1	0			2012-06-25 07:30:00	0.06755	-0.08903	15.9567	1	0		2012-06-25 07:30:00	0.12284	0.07493	21.5033	1	0		2012-06-25 07:30:00	0.20427	0.00578	19.2367	1	0		2012-06-25 07:30:00	0.04921	-0.01494	16.67	2	0		2012-06-25 07:30:00	0.23611	-0.44347	15.4533	1	0		2012-07-11 07:30:00	0.10537	-0.08143	18.5567	1	0
	2012-06-25 08:00:00	0.14816	0.13813	18.2433	2	0			2012-06-25 08:00:00	0.11603	-0.15182	18.19	1	0		2012-06-25 08:00:00	0.18787	0.02896	24.3567	1	0		2012-06-25 08:00:00	0.16449	0.00766	19.4533	1	0		2012-06-25 08:00:00	0.07432	-0.02239	18.93	2	0		2012-06-25 08:00:00	0.09571	-0.43287	16.5767	0	0		2012-07-11 08:00:00	0.10388	-0.00896	19.0333	2	0
	2012-06-25 08:30:00	0.12608	-0.33112	19.11	1	0			2012-06-25 08:30:00	0.07145	-0.33003	20.35	1	0		2012-06-25 08:30:00	0.131	0.08063	23.6633	2	0		2012-06-25 08:30:00	0.11904	0.03274	20.0733	0	0		2012-06-25 08:30:00	0.11912	-0.01939	20.6733	1	0		2012-06-25 08:30:00	0.17246	-0.23136	19.2433	1	0		2012-07-11 08:30:00	0.20886	0.10266	19.6033	2	0
	2012-06-25 09:00:00	0.21616	0.58598	20.65	2	0			2012-06-25 09:00:00	0.08993	-0.59801	21.7167	0	0		2012-06-25 09:00:00	0.15019	0.38812	22.71	2	0		2012-06-25 09:00:00	0.16878	0.03086	20.9867	1	0		2012-06-25 09:00:00	0.1709	-0.0815	22.91	1	0		2012-06-25 09:00:00	0.17596	-0.76749	21.0033	0	0		2012-07-11 09:00:00	0.13917	0.13679	20.2267	2	0
	2012-06-25 09:30:00	0.16813	-0.22041	21.01	0	0			2012-06-25 09:30:00	0.19058	-1.21027	21.9567	1	0		2012-06-25 09:30:00	0.14324	0.21043	23.55	2	0		2012-06-25 09:30:00	0.1779	-0.01073	22.1333	0	0		2012-06-25 09:30:00	0.12102	0.04999	23.8533	2	0		2012-06-25 09:30:00	0.08736	-0.26388	20.8433	2	0		2012-07-11 09:30:00	0.09145	-0.36334	21.8	0	0
	2012-06-25 10:00:00	0.14645	-0.13625	22.9767	1	0			2012-06-25 10:00:00	0.14359	-0.79308	23.7333	0	0		2012-06-25 10:00:00	0.20011	0.0296	24.8767	0	0		2012-06-25 10:00:00	0.11112	-0.00575	23.43	0	0		2012-06-25 10:00:00	0.25297	-0.02489	25.4067	1	0		2012-06-25 10:00:00	0.20749	-1.11292	23.4467	1	0		2012-07-11 10:00:00	0.16795	-0.69295	23.2967	0	0
	2012-06-25 10:30:00	0.13371	-0.16808	24.3367	0	0			2012-06-25 10:30:00	0.16317	-0.59124	25.24	0	0		2012-06-25 10:30:00	0.18306	0.0145	25.7533	0	0		2012-06-25 10:30:00	0.14697	-0.06924	24.8867	0	0		2012-06-25 10:30:00	0.26763	-0.03414	26.3433	0	0		2012-06-25 10:30:00	0.24564	-0.6634	25.34	1	0		2012-07-11 10:30:00	0.12184	-0.78881	24.5733	0	0
	2012-06-25 11:00:00	0.21039	-0.20794	24.9733	0	0			2012-06-25 11:00:00	0.20408	-0.73017	25.8067	0	0		2012-06-25 11:00:00	0.18199	-0.0204	26.6333	0	0		2012-06-25 11:00:00	0.25932	-0.08854	26.43	0	0		2012-06-25 11:00:00	0.24117	-0.12722	27.5767	0	0		2012-06-25 11:00:00	0.21285	-1.21007	25.5433	0	0		2012-07-11 11:00:00	0.13006	-0.66293	25.4367	0	0
	2012-06-25 11:30:00	0.21089	-0.15901	25.6933	0	0			2012-06-25 11:30:00	0.19229	-0.7512	26.2667	0	0		2012-06-25 11:30:00	0.21955	-0.05512	27.16	0	0		2012-06-25 11:30:00	0.22876	-0.10465	27.96	0	0		2012-06-25 11:30:00	0.33783	-0.11194	28.1133	0	0		2012-06-25 11:30:00	0.18862	-1.50318	26.3133	0	0		2012-07-11 11:30:00	0.13768	-0.87691	26.3	0	0
	2012-06-25 12:00:00	0.14093	0.01623	26.4467	1	0			2012-06-25 12:00:00	0.31061	-0.8941	27.0333	0	0		2012-06-25 12:00:00	0.14603	-0.06856	26.89	0	0		2012-06-25 12:00:00	0.28176	-0.21599	29.4133	0	0		2012-06-25 12:00:00	0.32411	-0.14571	28.33	0	0		2012-06-25 12:00:00	0.24438	-1.41934	26.51	0	0		2012-07-11 12:00:00	0.10853	-0.51274	26.3533	0	0
	2012-06-25 12:30:00	0.18396	-0.16887	27.2033	0	0			2012-06-25 12:30:00	0.25048	-0.58498	27.54	0	0		2012-06-25 12:30:00	0.21273	-0.08266	27.3333	0	0		2012-06-25 12:30:00	0.2645	-0.02526	30.8433	0	0		2012-06-25 12:30:00	0.30653	-0.06877	28.9367	0	0		2012-06-25 12:30:00	0.22309	-1.51778	26.8533	0	0		2012-07-11 12:30:00	0.11266	-0.85401	26.6	0	0
	2012-06-25 13:00:00	0.21672	-0.20957	28.1433	0	0			2012-06-25 13:00:00	0.34251	-1.20024	28.53	0	0		2012-06-25 13:00:00	0.19391	-0.09268	28.5467	0	0		2012-06-25 13:00:00	0.34681	-0.15115	32.0933	0	0		2012-06-25 13:00:00	0.31407	-0.18915	28.85	0	0		2012-06-25 13:00:00	0.24186	-1.59318	27.58	0	0		2012-07-11 13:00:00	0.1415	-1.05599	27.9	1	0
	2012-06-25 13:30:00	0.20644	-0.18043	28.6	0	0			2012-06-25 13:30:00	0.32849	-1.08168	28.6133	0	0		2012-06-25 13:30:00	0.27578	-0.06403	28.82	0	0		2012-06-25 13:30:00	0.31853	-0.03731	33.2433	0	0		2012-06-25 13:30:00	0.33102	0.0947	29.1567	1	0		2012-06-25 13:30:00	0.20767	-1.48865	27.8733	0	0		2012-07-11 13:30:00	0.08639	-1.00385	29.78	1	0
	2012-06-25 14:00:00	0.33587	-0.16013	28.6167	0	0			2012-06-25 14:00:00	0.26024	-0.88688	29.0333	0	0		2012-06-25 14:00:00	0.30782	-0.11531	28.9	0	0		2012-06-25 14:00:00	0.38537	-0.08142	34.3167	1	0		2012-06-25 14:00:00	0.33726	-0.0957	29.4733	0	0		2012-06-25 14:00:00	0.27435	-1.58829	28.2167	0	0		2012-07-11 14:00:00	0.05005	-0.91334	29.5767	1	0
	2012-06-25 14:30:00	0.26202	-0.13919	28.6733	0	0			2012-06-25 14:30:00	0.35494	-0.83735	28.56	0	0		2012-06-25 14:30:00	0.32549	-0.21022	29.4367	0	0		2012-06-25 14:30:00	0.44528	-0.1097	35.31	1	0		2012-06-25 14:30:00	0.40125	-0.05555	29.9267	0	0		2012-06-25 14:30:00	0.29896	-1.4458	28.0467	0	0		2012-07-11 14:30:00	0.10329	-0.88316	29.5067	0	0
	2012-06-25 15:00:00	0.31138	-0.2441	29.2433	0	0			2012-06-25 15:00:00	0.33248	-0.80659	29.03	0	0		2012-06-25 15:00:00	0.20113	-0.08142	29.71	0	0		2012-06-25 15:00:00	0.34838	-0.09604	35.9967	0	0		2012-06-25 15:00:00	0.40508	-0.06209	30.3267	0	0		2012-06-25 15:00:00	0.2572	-1.29067	28.6267	0	0		2012-07-11 15:00:00	0.12803	-0.8087	29.75	0	0
	2012-06-25 15:30:00	0.28698	0.00227	29.2667	0	0			2012-06-25 15:30:00	0.24392	-0.50186	28.5833	0	0		2012-06-25 15:30:00	0.18608	-0.03971	29.8533	0	0		2012-06-25 15:30:00	0.36249	-0.0701	36.1033	0	0		2012-06-25 15:30:00	0.39356	-0.11978	29.8767	0	0		2012-06-25 15:30:00	0.23213	-1.03866	28.5933	0	0		2012-07-11 15:30:00	0.1088	-0.65663	29.9033	1	0
	2012-06-25 16:00:00	0.34703	-0.01523	28.8733	1	0			2012-06-25 16:00:00	0.18929	-0.56977	27.7367	0	0		2012-06-25 16:00:00	0.24554	-0.0446	29.9733	0	0		2012-06-25 16:00:00	0.3653	-0.02522	35.8	0	0		2012-06-25 16:00:00	0.38937	-0.05903	29.7633	0	0		2012-06-25 16:00:00	0.20012	-0.57844	28.0333	0	0		2012-07-11 16:00:00	0.10119	-0.88567	30.0567	0	0
	2012-06-25 16:30:00	0.355	0.07498	28.8633	0	0			2012-06-25 16:30:00	0.328	-0.72929	27.5	0	0		2012-06-25 16:30:00	0.3632	-0.02066	29.85	0	0		2012-06-25 16:30:00	0.43559	-0.03797	35.1867	0	0		2012-06-25 16:30:00	0.35557	-0.04984	29.54	0	0		2012-06-25 16:30:00	0.25981	-0.5884	27.8033	0	0		2012-07-11 16:30:00	0.10564	-0.31569	30.4267	1	0
	2012-06-25 17:00:00	0.4814	0.21873	28.8767	0	0			2012-06-25 17:00:00	0.4716	-0.34852	27.5467	0	0		2012-06-25 17:00:00	0.41725	-0.01674	29.7167	0	0		2012-06-25 17:00:00	0.47618	-0.05293	34.5533	0	0		2012-06-25 17:00:00	0.34052	-0.05859	28.86	0	0		2012-06-25 17:00:00	0.45858	-0.73323	27.9333	0	0		2012-07-11 17:00:00	0.14722	-0.91753	30.9933	1	0
	2012-06-25 17:30:00	0.52682	0.13314	28.5367	0	0			2012-06-25 17:30:00	0.57512	-0.1871	27.3733	2	0		2012-06-25 17:30:00	0.4076	-0.00042	29.1033	0	0		2012-06-25 17:30:00	0.61036	-0.11033	33.9367	1	0		2012-06-25 17:30:00	0.36312	0.09666	28.6033	2	0		2012-06-25 17:30:00	0.50333	-0.18112	27.7267	0	0		2012-07-11 17:30:00	0.10323	-0.36434	30.65	1	0
	2012-06-25 18:00:00	0.47707	0.12454	28.03	0	0			2012-06-25 18:00:00	0.52736	-0.07332	27.4467	2	0		2012-06-25 18:00:00	0.47419	-0.0161	28.5433	0	0		2012-06-25 18:00:00	0.54455	-0.01964	33.31	1	0		2012-06-25 18:00:00	0.16171	-0.01931	28.5667	1	0		2012-06-25 18:00:00	0.46466	-0.03691	27.36	2	0		2012-07-11 18:00:00	0.04078	-0.24074	30.0233	0	0
	2012-06-25 18:30:00	0.50987	0.13906	27.6033	0	0			2012-06-25 18:30:00	0.60254	0.09917	26.7067	0	0		2012-06-25 18:30:00	0.47821	-0.02047	28.1133	0	0		2012-06-25 18:30:00	0.47237	-0.00746	32.5467	0	0		2012-06-25 18:30:00	0.28809	0.00244	27.9133	1	0		2012-06-25 18:30:00	0.49211	0.00668	26.5767	0	0		2012-07-11 18:30:00	0.05403	-0.31439	29.2733	1	0
	2012-06-25 19:00:00	0.44404	0.19133	26.9867	0	0			2012-06-25 19:00:00	0.54039	0.19474	26.5633	0	0		2012-06-25 19:00:00	0.40764	-0.00276	27.8533	0	0		2012-06-25 19:00:00	0.4408	-0.00633	31.75	0	0		2012-06-25 19:00:00	0.49802	-0.03354	27.3133	1	0		2012-06-25 19:00:00	0.41637	0.09998	26.4067	0	0		2012-07-11 19:00:00	0.20633	0.7673	28.5367	2	0
	2012-06-25 19:30:00	0.3391	0.18755	26.6933	0	0			2012-06-25 19:30:00	0.49367	0.24924	26.45	0	0		2012-06-25 19:30:00	0.33311	-0.00131	27.36	0	0		2012-06-25 19:30:00	0.4067	0.01074	30.9733	2	0		2012-06-25 19:30:00	0.41966	0.01589	26.8867	2	0		2012-06-25 19:30:00	0.37446	0.21636	26.1467	0	0		2012-07-11 19:30:00	0.02492	-0.23901	27.9167	1	0
	2012-06-25 20:00:00	0.33595	0.23057	26.2933	0	0			2012-06-25 20:00:00	0.37487	0.34478	26.1367	0	0		2012-06-25 20:00:00	0.2983	-0.01194	26.6467	1	0		2012-06-25 20:00:00	0.35412	-0.00089	30.2433	2	0		2012-06-25 20:00:00	0.25027	-0.02614	26.4933	1	0		2012-06-25 20:00:00	0.33825	0.26798	25.8767	0	0		2012-07-11 20:00:00	0.02659	-0.04849	27.2	1	0
	2012-06-25 20:30:00	0.36492	0.21137	25.47	0	0			2012-06-25 20:30:00	0.50313	0.41459	25.5133	0	0		2012-06-25 20:30:00	0.34373	-0.00559	25.8067	1	0		2012-06-25 20:30:00	0.48514	0.00156	29.57	1	0		2012-06-25 20:30:00	0.36631	-0.02444	26.3967	1	0		2012-06-25 20:30:00	0.3404	0.27941	25.0633	0	0		2012-07-11 20:30:00	0.06387	0.00802	27.35	1	0
	2012-06-25 21:00:00	0.35863	0.24514	25.17	0	0			2012-06-25 21:00:00	0.35955	0.25695	24.8133	0	0		2012-06-25 21:00:00	0.29646	-0.00237	25.64	0	0		2012-06-25 21:00:00	0.25524	-0.02638	28.93	2	0		2012-06-25 21:00:00	0.26351	0.02332	26.0367	1	0		2012-06-25 21:00:00	0.30835	0.32075	24.48	0	0		2012-07-11 21:00:00	0.08689	0.09475	26.73	1	0
	2012-06-25 21:30:00	0.39362	0.22171	25.09	0	0			2012-06-25 21:30:00	0.39699	0.2804	24.5167	0	0		2012-06-25 21:30:00	0.31076	0.00718	25.5267	0	0		2012-06-25 21:30:00	0.26896	-0.00978	28.31	2	0		2012-06-25 21:30:00	0.18138	0.0018	25.31	2	0		2012-06-25 21:30:00	0.34755	0.3278	24.43	0	0		2012-07-11 21:30:00	0.0563	0.02526	23.6367	1	0
	2012-06-25 22:00:00	0.29135	0.20798	25.04	0	0			2012-06-25 22:00:00	0.36621	0.24016	24.47	0	0		2012-06-25 22:00:00	0.29942	-0.00038	25.4033	0	0		2012-06-25 22:00:00	0.2613	0.0042	27.74	0	0		2012-06-25 22:00:00	0.19484	0.01172	24.96	0	0		2012-06-25 22:00:00	0.32018	0.34931	24.2233	0	0		2012-07-11 22:00:00	0.06597	0.58536	23.9067	2	0
	2012-06-25 22:30:00	0.29577	0.19734	24.4867	0	0			2012-06-25 22:30:00	0.29003	0.22723	24.0567	0	0		2012-06-25 22:30:00	0.25132	-0.00076	25.1167	0	0		2012-06-25 22:30:00	0.25141	0.00144	27.2233	0	0		2012-06-25 22:30:00	0.25967	0.01162	24.7367	0	0		2012-06-25 22:30:00	0.3007	0.28512	23.85	0	0		2012-07-11 22:30:00	0.10232	0.45205	21.9	1	0
	2012-06-25 23:00:00	0.21891	0.22374	24.19	0	0			2012-06-25 23:00:00	0.32928	0.204	23.9867	0	0		2012-06-25 23:00:00	0.23045	-0.00155	24.3567	0	0		2012-06-25 23:00:00	0.28999	0.00361	26.7433	0	0		2012-06-25 23:00:00	0.25362	-0.0051	24.4367	2	0		2012-06-25 23:00:00	0.2856	0.29273	23.6767	0	0		2012-07-11 23:00:00	0.18562	1.52527	23.3033	1	0
	2012-06-25 23:30:00	0.18262	0.15724	23.9933	0	0			2012-06-25 23:30:00	0.24874	0.22604	23.3033	0	0		2012-06-25 23:30:00	0.17155	0.00958	24.3233	0	0		2012-06-25 23:30:00	0.29467	0.00091	26.3033	0	0		2012-06-25 23:30:00	0.23178	0.02239	23.98	1	0		2012-06-25 23:30:00	0.21092	0.32271	22.9867	0	0		2012-07-11 23:30:00	0.15405	0.98869	21.95	1	0
	2012-06-26	0.15654	0.16603	23.85	0	0			2012-06-26	0.19791	0.31959	22.91	1	0		2012-06-26	0.12757	0.00845	24.1767	1	0		2012-06-26	0.22494	-0.00821	25.92	2	0		2012-06-26	0.17461	-0.00044	24.19	0	0		2012-06-26	0.17101	0.23614	22.56	0	0		2012-07-12	0.10249	0.14866	22.4667	1	0
	2012-06-26 00:30:00	0.14891	0.15172	23.5467	0	0			2012-06-26 00:30:00	0.13053	0.19044	22.29	0	0		2012-06-26 00:30:00	0.13198	0.00498	23.6	0	0		2012-06-26 00:30:00	0.24326	-0.01788	25.5667	0	0		2012-06-26 00:30:00	0.22538	0.00885	23.9833	0	0		2012-06-26 00:30:00	0.13896	0.28965	21.82	0	0		2012-07-12 00:30:00	0.08703	0.03406	22.84	2	0
	2012-06-26 01:00:00	0.1753	0.1547	23.25	0	0			2012-06-26 01:00:00	0.11413	0.29848	21.76	0	0		2012-06-26 01:00:00	0.1362	0.00057	23.17	1	0		2012-06-26 01:00:00	0.16649	-0.00136	25.2167	0	0		2012-06-26 01:00:00	0.17296	-0.00524	23.6167	2	0		2012-06-26 01:00:00	0.11748	0.278	21.4833	0	0		2012-07-12 01:00:00	0.26747	2.09606	22.0367	1	0
	2012-06-26 01:30:00	0.14067	0.15196	22.6867	0	0			2012-06-26 01:30:00	0.09827	0.24183	21.51	0	0		2012-06-26 01:30:00	0.12271	-0.01529	22.74	2	0		2012-06-26 01:30:00	0.17252	0.00161	24.85	0	0		2012-06-26 01:30:00	0.11416	-0.00463	23.29	2	0		2012-06-26 01:30:00	0.09242	0.25137	21.24	0	0		2012-07-12 01:30:00	0.07742	-0.26815	19	1	0
	2012-06-26 02:00:00	0.12245	0.11602	22.2533	0	0			2012-06-26 02:00:00	0.07668	0.11658	21.0033	0	0		2012-06-26 02:00:00	0.10678	0.02724	22.32	1	0		2012-06-26 02:00:00	0.20226	0.0031	24.4333	0	0		2012-06-26 02:00:00	0.1299	0.00208	22.95	1	0		2012-06-26 02:00:00	0.12548	0.22248	21.0533	0	0		2012-07-12 02:00:00	0.10397	-0.12012	18.6667	2	0
	2012-06-26 02:30:00	0.04116	0.04573	21.94	1	0			2012-06-26 02:30:00	0.11653	0.08665	20.9467	1	0		2012-06-26 02:30:00	0.07162	0.00197	22.24	2	0		2012-06-26 02:30:00	0.15492	0.00313	24.05	0	0		2012-06-26 02:30:00	0.26212	0.0351	22.7233	2	0		2012-06-26 02:30:00	0.10417	-0.06647	20.93	1	0		2012-07-12 02:30:00	0.06659	0.23563	21.3567	0	0
	2012-06-26 03:00:00	0.07678	0.07236	21.29	0	0			2012-06-26 03:00:00	0.07552	-0.01298	20.2733	2	0		2012-06-26 03:00:00	0.07777	0.00115	21.9333	0	0		2012-06-26 03:00:00	0.14366	0.00071	23.7633	0	0		2012-06-26 03:00:00	0.18618	-0.07129	20.9967	1	0		2012-06-26 03:00:00	0.11742	0.02121	20.5633	2	0		2012-07-12 03:00:00	0.18719	0.65487	21.1267	1	0
	2012-06-26 03:30:00	0.10486	0.39401	21.2633	1	0			2012-06-26 03:30:00	0.05138	0.06413	19.9067	1	0		2012-06-26 03:30:00	0.09838	-0.03959	21.6867	2	0		2012-06-26 03:30:00	0.09138	0.00591	23.5233	0	0		2012-06-26 03:30:00	0.08225	-0.05107	20.21	1	0		2012-06-26 03:30:00	0.08362	0.31918	20.4867	1	0		2012-07-12 03:30:00	0.13913	0.62927	21.4267	1	0
	2012-06-26 04:00:00	0.15112	0.17744	21.45	0	0			2012-06-26 04:00:00	0.11516	0.44797	19.8867	0	0		2012-06-26 04:00:00	0.11178	0.00347	21.65	1	0		2012-06-26 04:00:00	0.07894	0.00424	23.29	0	0		2012-06-26 04:00:00	0.09809	-0.00281	20.3767	2	0		2012-06-26 04:00:00	0.11222	0.24336	20.65	0	0		2012-07-12 04:00:00	0.04885	-0.06198	20.0967	1	0
	2012-06-26 04:30:00	0.1281	0.11655	21.2733	0	0			2012-06-26 04:30:00	0.18966	0.85916	20.2733	0	0		2012-06-26 04:30:00	0.11632	0.00546	21.2033	0	0		2012-06-26 04:30:00	0.15897	-0.00732	23.0467	2	0		2012-06-26 04:30:00	0.11515	-0.00831	20.6533	1	0		2012-06-26 04:30:00	0.13125	0.20743	20.6733	0	0		2012-07-12 04:30:00	0.09361	0.21435	20.57	0	0
	2012-06-26 05:00:00	0.17291	0.22892	20.4633	1	0			2012-06-26 05:00:00	0.15354	-0.41336	20.3933	2	0		2012-06-26 05:00:00	0.16775	0.00719	20.7267	2	0		2012-06-26 05:00:00	0.17739	-0.09854	22.8033	1	0		2012-06-26 05:00:00	0.11826	-0.03126	20.27	0	0		2012-06-26 05:00:00	0.08678	0.05838	20.3733	1	0		2012-07-12 05:00:00	0.14492	0.26666	21.3533	1	0
	2012-06-26 05:30:00	0.18029	0.10961	19.2233	2	0			2012-06-26 05:30:00	0.16415	0.65861	18.15	1	0		2012-06-26 05:30:00	0.13122	0.03459	20.19	1	0		2012-06-26 05:30:00	0.03658	-0.00192	22.5	2	0		2012-06-26 05:30:00	0.14626	-0.00876	20.1933	2	0		2012-06-26 05:30:00	-6999	-6999	18.51	-6999	0		2012-07-12 05:30:00	0.03807	-0.15183	20.35	1	0
	2012-06-26 06:00:00	0.1213	0.0372	19.8333	2	0			2012-06-26 06:00:00	0.02747	0.05901	17.36	1	0		2012-06-26 06:00:00	0.05945	0.00734	20.2233	0	0		2012-06-26 06:00:00	0.17342	-0.01409	22.13	1	0		2012-06-26 06:00:00	0.10742	-0.01482	21.4	2	0		2012-06-26 06:00:00	0.12397	-0.11169	18.0133	2	0		2012-07-12 06:00:00	0.04465	-0.00798	17.8133	2	0
	2012-06-26 06:30:00	0.06068	-0.05276	18.91	2	0			2012-06-26 06:30:00	0.07344	0.04758	16.8267	1	0		2012-06-26 06:30:00	0.07701	0.00083	20.1633	0	0		2012-06-26 06:30:00	0.13113	-0.00569	21.8567	1	0		2012-06-26 06:30:00	0.25166	0.00076	20.8167	2	0		2012-06-26 06:30:00	0.12944	0.06136	16.89	2	0		2012-07-12 06:30:00	0.04715	0.10958	17.83	1	0
	2012-06-26 07:00:00	0.09506	0.3913	18.7	1	0			2012-06-26 07:00:00	0.10197	-0.27102	17.5933	2	0		2012-06-26 07:00:00	0.15911	0.03454	20.64	1	0		2012-06-26 07:00:00	0.11399	0.0156	21.6633	1	0		2012-06-26 07:00:00	0.19034	-0.01082	21.7533	2	0		2012-06-26 07:00:00	0.1346	-0.06809	17.4133	2	0		2012-07-12 07:00:00	0.06332	0.07524	18.87	2	0
	2012-06-26 07:30:00	0.11296	0.07	19.0733	1	0			2012-06-26 07:30:00	0.12325	-0.13923	18.6633	2	0		2012-06-26 07:30:00	0.06317	0.03792	21.2733	1	0		2012-06-26 07:30:00	0.27658	-0.08146	21.5733	1	0		2012-06-26 07:30:00	0.33093	0.03409	21.9067	1	0		2012-06-26 07:30:00	0.13547	-0.06369	18.3867	1	0		2012-07-12 07:30:00	0.03136	0.06695	19.52	0	0
	2012-06-26 08:00:00	0.11256	-0.14042	19.9267	1	0			2012-06-26 08:00:00	0.09223	0.05834	19.81	2	0		2012-06-26 08:00:00	0.10901	-0.03159	22.0867	1	0		2012-06-26 08:00:00	0.20064	-0.04701	21.5967	1	0		2012-06-26 08:00:00	0.39267	-0.00223	22.1733	0	0		2012-06-26 08:00:00	0.11305	-0.40362	19.8767	1	0		2012-07-12 08:00:00	0.06916	0.00355	20.14	2	0
	2012-06-26 08:30:00	0.23187	-0.15777	21.3433	0	0			2012-06-26 08:30:00	0.1943	-0.20192	21.0833	1	0		2012-06-26 08:30:00	0.13094	-0.00214	22.9033	0	0		2012-06-26 08:30:00	0.22004	-0.00862	21.82	0	0		2012-06-26 08:30:00	0.47669	-0.05383	22.38	1	0		2012-06-26 08:30:00	0.21036	-0.38062	20.9867	1	0		2012-07-12 08:30:00	0.10529	-0.17782	20.49	1	0
	2012-06-26 09:00:00	0.16694	-0.06282	21.2033	0	0			2012-06-26 09:00:00	0.22412	-0.35994	21.0733	1	0		2012-06-26 09:00:00	0.27377	0.03478	22.33	2	0		2012-06-26 09:00:00	0.17211	-0.02013	22.0833	0	0		2012-06-26 09:00:00	0.47538	-0.08766	22.9233	1	0		2012-06-26 09:00:00	0.16488	-0.25465	20.88	0	0		2012-07-12 09:00:00	0.11894	-0.55275	22.1267	1	0
	2012-06-26 09:30:00	0.19271	-0.29668	21.2333	1	0			2012-06-26 09:30:00	0.15629	-0.97023	21.5667	0	0		2012-06-26 09:30:00	0.2497	-0.00299	22.5333	0	0		2012-06-26 09:30:00	0.25237	-0.04927	22.47	0	0		2012-06-26 09:30:00	0.46233	0.00545	23.1467	0	0		2012-06-26 09:30:00	0.21082	-1.04501	21.7133	1	0		2012-07-12 09:30:00	0.08823	-0.44336	24.07	0	0
	2012-06-26 10:00:00	0.30896	-0.27807	22.58	0	0			2012-06-26 10:00:00	0.30302	-0.7553	23.57	0	0		2012-06-26 10:00:00	0.34811	-0.05089	23.1467	1	0		2012-06-26 10:00:00	0.26814	-0.06719	23.3333	0	0		2012-06-26 10:00:00	0.61375	0.03104	23.9933	1	0		2012-06-26 10:00:00	0.28013	-1.18855	23.1267	0	0		2012-07-12 10:00:00	0.09469	-0.33146	24.0767	1	0
	2012-06-26 10:30:00	0.45519	-0.21171	23.6233	1	0			2012-06-26 10:30:00	0.32002	-0.86848	24.4333	0	0		2012-06-26 10:30:00	0.34285	-0.0204	23.8933	1	0		2012-06-26 10:30:00	0.25466	-0.05067	24.4067	0	0		2012-06-26 10:30:00	0.5761	-0.01298	24.67	0	0		2012-06-26 10:30:00	0.30363	-1.10818	23.6333	0	0		2012-07-12 10:30:00	0.07835	-0.12586	24	1	0
	2012-06-26 11:00:00	0.43978	-0.16935	24.3	0	0			2012-06-26 11:00:00	0.41609	-1.06126	24.7967	0	0		2012-06-26 11:00:00	0.34408	-0.02388	24.8333	0	0		2012-06-26 11:00:00	0.31944	-0.06338	25.5767	0	0		2012-06-26 11:00:00	0.52374	-0.01321	25.0467	0	0		2012-06-26 11:00:00	0.39043	-1.73192	24.2433	0	0		2012-07-12 11:00:00	0.16349	-0.38105	23.1567	0	0
	2012-06-26 11:30:00	0.40273	-0.27774	24.4667	0	0			2012-06-26 11:30:00	0.28647	-0.90146	25.0467	0	0		2012-06-26 11:30:00	0.35088	-0.04095	25.0233	0	0		2012-06-26 11:30:00	0.24861	-0.05757	26.77	0	0		2012-06-26 11:30:00	0.55691	0.01585	25.48	1	0		2012-06-26 11:30:00	0.30609	-1.17193	24.39	0	0		2012-07-12 11:30:00	0.09516	-0.32802	23.0133	0	0
	2012-06-26 12:00:00	0.36347	-0.25617	24.61	1	0			2012-06-26 12:00:00	0.35204	-0.97796	24.8433	0	0		2012-06-26 12:00:00	0.33238	-0.03525	25.2667	1	0		2012-06-26 12:00:00	0.2593	-0.05252	27.8733	0	0		2012-06-26 12:00:00	0.46808	-0.07171	25.8833	0	0		2012-06-26 12:00:00	0.29156	-1.20043	24.56	0	0		2012-07-12 12:00:00	0.09191	-0.40337	23.6433	0	0
	2012-06-26 12:30:00	0.30028	-0.16465	24.9633	0	0			2012-06-26 12:30:00	0.29255	-0.80606	25.08	0	0		2012-06-26 12:30:00	0.27843	-0.00024	25.9	0	0		2012-06-26 12:30:00	0.29438	-0.10357	28.6567	0	0		2012-06-26 12:30:00	0.49009	-0.0815	26.0967	1	0		2012-06-26 12:30:00	0.2669	-1.25524	24.86	0	0		2012-07-12 12:30:00	0.24395	-0.70074	23.6067	1	0
	2012-06-26 13:00:00	0.39639	-0.25044	25.7233	0	0			2012-06-26 13:00:00	0.33788	-1.08928	25.71	0	0		2012-06-26 13:00:00	0.33232	-0.05812	26.2	0	0		2012-06-26 13:00:00	0.27019	-0.06224	29.6933	0	0		2012-06-26 13:00:00	0.37543	-0.07827	26.56	0	0		2012-06-26 13:00:00	0.30999	-1.6042	25.49	0	0		2012-07-12 13:00:00	0.17296	-0.61734	24.1633	0	0
	2012-06-26 13:30:00	0.35808	-0.31385	26.15	0	0			2012-06-26 13:30:00	0.34427	-0.91555	26.2133	0	0		2012-06-26 13:30:00	0.34769	-0.01286	26.88	1	0		2012-06-26 13:30:00	0.27167	-0.08497	30.7567	0	0		2012-06-26 13:30:00	0.37547	0.00835	26.7333	0	0		2012-06-26 13:30:00	0.31094	-1.80848	25.9167	0	0		2012-07-12 13:30:00	0.22876	-0.20063	25.4633	0	0
	2012-06-26 14:00:00	0.33151	-0.24841	26.5767	0	0			2012-06-26 14:00:00	0.32999	-0.85922	26.87	0	0		2012-06-26 14:00:00	0.30714	-0.04058	27.1533	0	0		2012-06-26 14:00:00	0.20404	-0.00741	31.63	0	0		2012-06-26 14:00:00	0.39173	-0.16388	27.33	0	0		2012-06-26 14:00:00	0.36322	-1.91011	26.3133	0	0		2012-07-12 14:00:00	0.20391	-0.10659	24.9533	2	0
	2012-06-26 14:30:00	0.23197	-0.26276	26.9367	0	0			2012-06-26 14:30:00	0.28066	-0.66778	26.7433	0	0		2012-06-26 14:30:00	0.26914	-0.07634	27.4367	0	0		2012-06-26 14:30:00	0.25416	-0.03215	32.3433	0	0		2012-06-26 14:30:00	0.4948	-0.24125	27.7933	0	0		2012-06-26 14:30:00	0.26337	-1.16425	26.42	0	0		2012-07-12 14:30:00	0.25306	-0.70011	24.9467	1	0
	2012-06-26 15:00:00	0.28495	-0.1722	27.1267	0	0			2012-06-26 15:00:00	0.26267	-0.91856	26.9167	0	0		2012-06-26 15:00:00	0.48852	-0.03907	27.4967	1	0		2012-06-26 15:00:00	0.21627	-0.0913	32.7	0	0		2012-06-26 15:00:00	0.42548	0.05944	27.6033	0	0		2012-06-26 15:00:00	0.20239	-1.53043	26.7233	0	0		2012-07-12 15:00:00	0.4277	-0.50848	24.7467	0	0
	2012-06-26 15:30:00	0.1762	-0.18607	27.2767	0	0			2012-06-26 15:30:00	0.23745	-0.80621	26.94	0	0		2012-06-26 15:30:00	0.33324	-0.01477	28.0167	0	0		2012-06-26 15:30:00	0.25925	-0.03342	32.98	0	0		2012-06-26 15:30:00	0.40625	0.05061	27.9733	0	0		2012-06-26 15:30:00	0.11669	-1.53402	26.8067	0	0		2012-07-12 15:30:00	0.22503	-0.3862	24.3333	0	0
	2012-06-26 16:00:00	0.27278	-0.08177	27.38	0	0			2012-06-26 16:00:00	0.27695	-0.80725	27.3433	0	0		2012-06-26 16:00:00	0.22566	-0.02399	27.67	0	0		2012-06-26 16:00:00	0.17899	-0.10296	33.2167	0	0		2012-06-26 16:00:00	0.28875	-0.02106	28.0333	0	0		2012-06-26 16:00:00	0.18745	-1.26679	26.9833	0	0		2012-07-12 16:00:00	0.16426	-0.38487	24.4667	0	0
	2012-06-26 16:30:00	0.24499	-0.06608	27.3	0	0			2012-06-26 16:30:00	0.14425	-0.72954	27.2933	0	0		2012-06-26 16:30:00	0.20367	-0.03861	27.8933	0	0		2012-06-26 16:30:00	0.16305	-0.04681	33.1567	0	0		2012-06-26 16:30:00	0.29819	-0.03788	27.8433	0	0		2012-06-26 16:30:00	0.10307	-1.21627	27.1667	0	0		2012-07-12 16:30:00	0.30792	-0.63546	24.7067	1	0
	2012-06-26 17:00:00	0.12928	-0.0716	27.49	0	0			2012-06-26 17:00:00	0.19818	-1.19919	26.84	0	0		2012-06-26 17:00:00	0.20274	-0.0344	27.7767	0	0		2012-06-26 17:00:00	0.21319	0.01064	33.1433	0	0		2012-06-26 17:00:00	0.4219	0.01637	27.7033	1	0		2012-06-26 17:00:00	0.12491	-0.89774	26.9267	0	0		2012-07-12 17:00:00	0.29901	-0.48769	24.53	0	0
	2012-06-26 17:30:00	0.09453	-0.00707	27.16	1	0			2012-06-26 17:30:00	0.18348	-1.17686	26.3867	1	0		2012-06-26 17:30:00	0.09487	-0.03075	27.6433	0	0		2012-06-26 17:30:00	0.19034	-0.04254	32.9033	0	0		2012-06-26 17:30:00	0.42115	-0.00423	27.4933	1	0		2012-06-26 17:30:00	0.04971	-0.35134	26.76	2	0		2012-07-12 17:30:00	0.32004	-0.41755	24.45	0	0
	2012-06-26 18:00:00	0.1876	0.06072	26.61	1	0			2012-06-26 18:00:00	0.28313	-0.26764	25.4767	1	0		2012-06-26 18:00:00	0.12221	-0.02333	27.4	0	0		2012-06-26 18:00:00	0.22955	-0.02038	32.4067	0	0		2012-06-26 18:00:00	0.35449	-0.0124	26.9667	0	0		2012-06-26 18:00:00	0.11609	0.04409	25.99	2	0		2012-07-12 18:00:00	0.28629	-0.39228	24.03	0	0
	2012-06-26 18:30:00	0.31361	0.16344	25.6733	0	0			2012-06-26 18:30:00	0.26877	0.14495	24.8367	0	0		2012-06-26 18:30:00	0.22048	-0.00525	26.96	0	0		2012-06-26 18:30:00	0.17394	0.06205	31.7933	2	0		2012-06-26 18:30:00	0.43193	-0.00766	26.1767	0	0		2012-06-26 18:30:00	0.25454	0.13405	25.0267	0	0		2012-07-12 18:30:00	0.26322	-0.42893	24.1367	0	0
	2012-06-26 19:00:00	0.34641	0.14104	25.0567	0	0			2012-06-26 19:00:00	0.372	0.19971	24.4767	0	0		2012-06-26 19:00:00	0.34437	-0.00718	26.0833	1	0		2012-06-26 19:00:00	-6999	-6999	31.12	-6999	0		2012-06-26 19:00:00	0.46642	-0.00042	25.8533	0	0		2012-06-26 19:00:00	0.28052	0.11397	24.52	0	0		2012-07-12 19:00:00	0.23082	-0.38994	24.51	0	0
	2012-06-26 19:30:00	0.43442	0.09262	24.76	2	0			2012-06-26 19:30:00	0.30012	0.12959	24.4667	0	0		2012-06-26 19:30:00	0.33208	-0.00491	25.5833	0	0		2012-06-26 19:30:00	-6999	-6999	30.2667	-6999	0		2012-06-26 19:30:00	0.58304	-0.0137	25.3267	0	0		2012-06-26 19:30:00	0.31144	0.15944	24.25	0	0		2012-07-12 19:30:00	0.30872	-0.42667	24.4067	0	0
	2012-06-26 20:00:00	0.34767	0.18183	24.3133	0	0			2012-06-26 20:00:00	0.4125	0.22822	24.3133	0	0		2012-06-26 20:00:00	0.29753	0.04437	25.0167	2	0		2012-06-26 20:00:00	-6999	-6999	29.15	-6999	0		2012-06-26 20:00:00	0.52948	-0.01001	24.86	0	0		2012-06-26 20:00:00	0.34098	0.16529	23.9433	0	0		2012-07-12 20:00:00	0.20328	-0.12801	24.2333	0	0
	2012-06-26 20:30:00	0.3979	0.044	23.0367	0	0			2012-06-26 20:30:00	0.37364	0.14674	23.7533	2	0		2012-06-26 20:30:00	0.30788	-0.00515	21.6733	2	0		2012-06-26 20:30:00	-6999	-6999	28.0967	-6999	0		2012-06-26 20:30:00	0.59104	-0.00304	24.4267	1	0		2012-06-26 20:30:00	0.71214	0.33003	23.4333	2	0		2012-07-12 20:30:00	0.10565	0.06151	23.8133	1	0
	2012-06-26 21:00:00	-6999	-6999	19.24	-6999	0			2012-06-26 21:00:00	0.75041	0.3169	19.9167	1	0		2012-06-26 21:00:00	0.43751	-0.43876	18.58	0	0		2012-06-26 21:00:00	-6999	-6999	27.1267	-6999	0		2012-06-26 21:00:00	-6999	-6999	23.72	-6999	0		2012-06-26 21:00:00	-6999	-6999	19.0767	-6999	0		2012-07-12 21:00:00	0.10515	0.01509	23.23	2	0
	2012-06-26 21:30:00	-6999	-6999	18.1667	-6999	0			2012-06-26 21:30:00	-6999	-6999	18.49	-6999	0		2012-06-26 21:30:00	-6999	-6999	17.7067	-6999	0		2012-06-26 21:30:00	-6999	-6999	26.27	-6999	0		2012-06-26 21:30:00	-6999	-6999	19.9333	-6999	0		2012-06-26 21:30:00	-6999	-6999	17.71	-6999	0		2012-07-12 21:30:00	0.07106	0.05159	22.67	1	0
	2012-06-26 22:00:00	-6999	-6999	17.7367	-6999	2.5			2012-06-26 22:00:00	-6999	-6999	17.9767	-6999	0		2012-06-26 22:00:00	-6999	-6999	17.7	-6999	0		2012-06-26 22:00:00	-6999	-6999	25.4667	-6999	0		2012-06-26 22:00:00	-6999	-6999	18.5	-6999	0.2		2012-06-26 22:00:00	-6999	-6999	17.0667	-6999	0.5		2012-07-12 22:00:00	0.0749	-0.02947	22.0967	2	0
	2012-06-26 22:30:00	-6999	-6999	17.3167	-6999	0.4			2012-06-26 22:30:00	-6999	-6999	17.5267	-6999	0.1		2012-06-26 22:30:00	-6999	-6999	17.7167	-6999	0.8		2012-06-26 22:30:00	-6999	-6999	24.7567	-6999	0		2012-06-26 22:30:00	-6999	-6999	17.6933	-6999	0.1		2012-06-26 22:30:00	-6999	-6999	16.5767	-6999	0.4		2012-07-12 22:30:00	0.06723	0.10513	21.24	0	0
	2012-06-26 23:00:00	-6999	-6999	17.3133	-6999	0.3			2012-06-26 23:00:00	-6999	-6999	17.17	-6999	0.8		2012-06-26 23:00:00	-6999	-6999	17.3567	-6999	0.2		2012-06-26 23:00:00	-6999	-6999	24.1833	-6999	1.5		2012-06-26 23:00:00	-6999	-6999	17.4533	-6999	0.2		2012-06-26 23:00:00	-6999	-6999	16.39	-6999	0.8		2012-07-12 23:00:00	0.02982	-0.00988	20.9533	2	0
	2012-06-26 23:30:00	-6999	-6999	17.1867	-6999	0.4			2012-06-26 23:30:00	-6999	-6999	16.89	-6999	0.8		2012-06-26 23:30:00	-6999	-6999	17.17	-6999	0.4		2012-06-26 23:30:00	-6999	-6999	23.69	-6999	3.5		2012-06-26 23:30:00	-6999	-6999	17.2467	-6999	0.4		2012-06-26 23:30:00	-6999	-6999	16.1767	-6999	1		2012-07-12 23:30:00	0.08812	0.27973	20.2333	1	0
	2012-06-27	-6999	-6999	17.01	-6999	0.9			2012-06-27	-6999	-6999	16.8167	-6999	0.9		2012-06-27	-6999	-6999	17.0467	-6999	1.3		2012-06-27	-6999	-6999	23.14	-6999	1.5		2012-06-27	-6999	-6999	17.16	-6999	0.4		2012-06-27	-6999	-6999	16.0833	-6999	0.9		2012-07-13	0.09805	0.21418	21.08	1	0
	2012-06-27 00:30:00	-6999	-6999	16.7167	-6999	0.9			2012-06-27 00:30:00	-6999	-6999	16.8033	-6999	0.7		2012-06-27 00:30:00	-6999	-6999	16.7	-6999	1		2012-06-27 00:30:00	-6999	-6999	22.5667	-6999	1		2012-06-27 00:30:00	-6999	-6999	17.1167	-6999	0.6		2012-06-27 00:30:00	-6999	-6999	15.9833	-6999	0.8		2012-07-13 00:30:00	0.29643	-2.98113	19.27	2	0
	2012-06-27 01:00:00	-6999	-6999	16.5367	-6999	0.6			2012-06-27 01:00:00	-6999	-6999	16.8067	-6999	0.7		2012-06-27 01:00:00	-6999	-6999	16.66	-6999	1.1		2012-06-27 01:00:00	-6999	-6999	22.02	-6999	0.5		2012-06-27 01:00:00	-6999	-6999	16.9867	-6999	1.1		2012-06-27 01:00:00	-6999	-6999	15.83	-6999	0.6		2012-07-13 01:00:00	0.0642	0.22667	16.6667	2	0
	2012-06-27 01:30:00	-6999	-6999	16.14	-6999	1.9			2012-06-27 01:30:00	-6999	-6999	16.44	-6999	1.8		2012-06-27 01:30:00	-6999	-6999	16.35	-6999	1.1		2012-06-27 01:30:00	-6999	-6999	21.5033	-6999	1		2012-06-27 01:30:00	-6999	-6999	16.6133	-6999	1.7		2012-06-27 01:30:00	-6999	-6999	15.5833	-6999	2.1		2012-07-13 01:30:00	0.07163	-0.34506	16.6933	1	0
	2012-06-27 02:00:00	-6999	-6999	16.0833	-6999	1.5			2012-06-27 02:00:00	-6999	-6999	16.0967	-6999	1.6		2012-06-27 02:00:00	-6999	-6999	16.1967	-6999	0.7		2012-06-27 02:00:00	-6999	-6999	21.0267	-6999	1.5		2012-06-27 02:00:00	-6999	-6999	16.4267	-6999	1.5		2012-06-27 02:00:00	-6999	-6999	15.1433	-6999	1.3		2012-07-13 02:00:00	0.06201	-0.1822	17.0467	2	0
	2012-06-27 02:30:00	-6999	-6999	15.96	-6999	1			2012-06-27 02:30:00	-6999	-6999	16.0333	-6999	1.3		2012-06-27 02:30:00	-6999	-6999	16.2	-6999	0.9		2012-06-27 02:30:00	-6999	-6999	20.54	-6999	2.5		2012-06-27 02:30:00	-6999	-6999	16.05	-6999	1		2012-06-27 02:30:00	-6999	-6999	15.1567	-6999	1.2		2012-07-13 02:30:00	0.06442	0.32706	15.9733	1	0
	2012-06-27 03:00:00	-6999	-6999	16.07	-6999	0.8			2012-06-27 03:00:00	-6999	-6999	15.9767	-6999	0.8		2012-06-27 03:00:00	-6999	-6999	16.33	-6999	0.8		2012-06-27 03:00:00	-6999	-6999	19.85	-6999	1		2012-06-27 03:00:00	-6999	-6999	16.0033	-6999	1		2012-06-27 03:00:00	-6999	-6999	15.1867	-6999	0.6		2012-07-13 03:00:00	0.09841	0.6438	14.8933	1	0
	2012-06-27 03:30:00	-6999	-6999	16.19	-6999	0.5			2012-06-27 03:30:00	-6999	-6999	15.98	-6999	0.6		2012-06-27 03:30:00	-6999	-6999	16.3467	-6999	0.4		2012-06-27 03:30:00	-6999	-6999	19.1667	-6999	1		2012-06-27 03:30:00	-6999	-6999	15.7733	-6999	1		2012-06-27 03:30:00	-6999	-6999	15.1567	-6999	0.6		2012-07-13 03:30:00	0.04713	0.17063	14.4933	1	0
	2012-06-27 04:00:00	-6999	-6999	16.19	-6999	0.6			2012-06-27 04:00:00	-6999	-6999	15.9833	-6999	0.6		2012-06-27 04:00:00	-6999	-6999	16.6933	-6999	0.3		2012-06-27 04:00:00	-6999	-6999	18.5333	-6999	0.5		2012-06-27 04:00:00	-6999	-6999	15.9067	-6999	0.6		2012-06-27 04:00:00	-6999	-6999	15.23	-6999	0.6		2012-07-13 04:00:00	0.03483	0.03909	14.85	1	0
	2012-06-27 04:30:00	-6999	-6999	16.3433	-6999	0.5			2012-06-27 04:30:00	-6999	-6999	15.95	-6999	0.5		2012-06-27 04:30:00	-6999	-6999	16.55	-6999	0.5		2012-06-27 04:30:00	-6999	-6999	18.11	-6999	1		2012-06-27 04:30:00	-6999	-6999	16.02	-6999	0.4		2012-06-27 04:30:00	-6999	-6999	15.1067	-6999	0.7		2012-07-13 04:30:00	0.04967	-0.02292	14.48	1	0
	2012-06-27 05:00:00	-6999	-6999	16.1067	-6999	0.9			2012-06-27 05:00:00	-6999	-6999	15.8533	-6999	0.7		2012-06-27 05:00:00	-6999	-6999	15.85	-6999	0.6		2012-06-27 05:00:00	-6999	-6999	17.8333	-6999	0.5		2012-06-27 05:00:00	-6999	-6999	16	-6999	0.9		2012-06-27 05:00:00	-6999	-6999	15.0767	-6999	0.7		2012-07-13 05:00:00	0.0946	-0.3126	14.6433	1	0
	2012-06-27 05:30:00	-6999	-6999	15.4867	-6999	0.9			2012-06-27 05:30:00	-6999	-6999	15.79	-6999	0.7		2012-06-27 05:30:00	-6999	-6999	15.54	-6999	0.9		2012-06-27 05:30:00	-6999	-6999	17.6467	-6999	0		2012-06-27 05:30:00	-6999	-6999	15.95	-6999	0.6		2012-06-27 05:30:00	-6999	-6999	14.9	-6999	0.8		2012-07-13 05:30:00	0.05354	-0.03111	15.3867	2	0
	2012-06-27 06:00:00	-6999	-6999	15.1933	-6999	0.6			2012-06-27 06:00:00	-6999	-6999	15.4367	-6999	0.9		2012-06-27 06:00:00	-6999	-6999	15.29	-6999	1		2012-06-27 06:00:00	-6999	-6999	17.53	-6999	1		2012-06-27 06:00:00	-6999	-6999	15.6567	-6999	1.2		2012-06-27 06:00:00	-6999	-6999	14.38	-6999	0.9		2012-07-13 06:00:00	0.07621	0.3353	14.9333	1	0
	2012-06-27 06:30:00	-6999	-6999	15.0667	-6999	0.7			2012-06-27 06:30:00	-6999	-6999	15.2133	-6999	0.6		2012-06-27 06:30:00	-6999	-6999	15.0933	-6999	0.7		2012-06-27 06:30:00	-6999	-6999	17.4333	-6999	1.5		2012-06-27 06:30:00	-6999	-6999	15.3467	-6999	0.8		2012-06-27 06:30:00	-6999	-6999	14.2667	-6999	0.8		2012-07-13 06:30:00	0.13655	-1.45157	13.9533	1	0
	2012-06-27 07:00:00	-6999	-6999	14.8067	-6999	0.8			2012-06-27 07:00:00	-6999	-6999	15.1233	-6999	0.8		2012-06-27 07:00:00	-6999	-6999	14.9933	-6999	0.8		2012-06-27 07:00:00	-6999	-6999	17.32	-6999	0.5		2012-06-27 07:00:00	-6999	-6999	15.1833	-6999	0.7		2012-06-27 07:00:00	-6999	-6999	14.1333	-6999	0.7		2012-07-13 07:00:00	0.12339	-0.05053	13.45	2	0
	2012-06-27 07:30:00	-6999	-6999	14.76	-6999	0.5			2012-06-27 07:30:00	-6999	-6999	14.89	-6999	0.6		2012-06-27 07:30:00	-6999	-6999	14.6967	-6999	0.8		2012-06-27 07:30:00	-6999	-6999	17.2433	-6999	0.5		2012-06-27 07:30:00	-6999	-6999	14.9	-6999	0.5		2012-06-27 07:30:00	-6999	-6999	13.99	-6999	0.6		2012-07-13 07:30:00	0.08069	0.17276	14.1333	1	0
	2012-06-27 08:00:00	-6999	-6999	14.57	-6999	0.8			2012-06-27 08:00:00	-6999	-6999	14.8767	-6999	0.5		2012-06-27 08:00:00	-6999	-6999	14.68	-6999	0.5		2012-06-27 08:00:00	-6999	-6999	17.1867	-6999	0.5		2012-06-27 08:00:00	-6999	-6999	14.9767	-6999	0.3		2012-06-27 08:00:00	-6999	-6999	13.9133	-6999	0.8		2012-07-13 08:00:00	0.14598	-0.29014	15.2433	0	0
	2012-06-27 08:30:00	-6999	-6999	14.64	-6999	1			2012-06-27 08:30:00	-6999	-6999	14.79	-6999	0.3		2012-06-27 08:30:00	-6999	-6999	14.7833	-6999	0.7		2012-06-27 08:30:00	-6999	-6999	17.1167	-6999	0.5		2012-06-27 08:30:00	-6999	-6999	14.9767	-6999	0.9		2012-06-27 08:30:00	-6999	-6999	13.8167	-6999	0.3		2012-07-13 08:30:00	0.18093	-0.3297	16.9067	0	0
	2012-06-27 09:00:00	-6999	-6999	14.7933	-6999	0.4			2012-06-27 09:00:00	-6999	-6999	14.94	-6999	0.2		2012-06-27 09:00:00	-6999	-6999	15.0233	-6999	0.3		2012-06-27 09:00:00	-6999	-6999	17.0567	-6999	0.5		2012-06-27 09:00:00	-6999	-6999	14.8	-6999	0.4		2012-06-27 09:00:00	-6999	-6999	13.97	-6999	0.3		2012-07-13 09:00:00	0.15629	-0.66571	18.4967	1	0
	2012-06-27 09:30:00	-6999	-6999	15.04	-6999	0.5			2012-06-27 09:30:00	-6999	-6999	15.1	-6999	0.3		2012-06-27 09:30:00	-6999	-6999	15.3167	-6999	0.7		2012-06-27 09:30:00	-6999	-6999	17.04	-6999	0		2012-06-27 09:30:00	-6999	-6999	14.8	-6999	0.3		2012-06-27 09:30:00	-6999	-6999	14.12	-6999	0.4		2012-07-13 09:30:00	0.16808	-0.27526	20.1967	1	0
	2012-06-27 10:00:00	-6999	-6999	15.1767	-6999	0.9			2012-06-27 10:00:00	-6999	-6999	15.3033	-6999	0.3		2012-06-27 10:00:00	-6999	-6999	15.46	-6999	0.4		2012-06-27 10:00:00	-6999	-6999	17.1033	-6999	0		2012-06-27 10:00:00	-6999	-6999	14.9433	-6999	0.3		2012-06-27 10:00:00	-6999	-6999	14.3933	-6999	0.6		2012-07-13 10:00:00	0.1943	-0.64342	20.7233	1	0
	2012-06-27 10:30:00	-6999	-6999	15.38	-6999	0.2			2012-06-27 10:30:00	-6999	-6999	15.53	-6999	0.3		2012-06-27 10:30:00	-6999	-6999	15.6933	-6999	0.1		2012-06-27 10:30:00	-6999	-6999	17.1633	-6999	0		2012-06-27 10:30:00	-6999	-6999	15.0767	-6999	0.2		2012-06-27 10:30:00	-6999	-6999	14.64	-6999	0.3		2012-07-13 10:30:00	0.24185	-0.79102	22.27	1	0
	2012-06-27 11:00:00	-6999	-6999	15.6833	-6999	0			2012-06-27 11:00:00	-6999	-6999	15.83	-6999	0.1		2012-06-27 11:00:00	-6999	-6999	15.9167	-6999	0		2012-06-27 11:00:00	-6999	-6999	17.29	-6999	0		2012-06-27 11:00:00	-6999	-6999	15.2967	-6999	0.1		2012-06-27 11:00:00	-6999	-6999	14.93	-6999	0.1		2012-07-13 11:00:00	0.13296	-0.61574	23.9033	0	0
	2012-06-27 11:30:00	-6999	-6999	15.9867	-6999	0			2012-06-27 11:30:00	-6999	-6999	16.4167	-6999	0		2012-06-27 11:30:00	-6999	-6999	16.25	-6999	0		2012-06-27 11:30:00	-6999	-6999	17.51	-6999	0		2012-06-27 11:30:00	-6999	-6999	15.5867	-6999	0		2012-06-27 11:30:00	-6999	-6999	15.5733	-6999	0		2012-07-13 11:30:00	0.07912	-0.62891	25.0533	0	0
	2012-06-27 12:00:00	0.29274	0.28429	16.5567	2	0			2012-06-27 12:00:00	-6999	-6999	17.0567	-6999	0		2012-06-27 12:00:00	0.23718	-0.17773	16.6867	0	0		2012-06-27 12:00:00	-6999	-6999	17.99	-6999	0		2012-06-27 12:00:00	-6999	-6999	15.86	-6999	0		2012-06-27 12:00:00	-6999	-6999	16.13	-6999	0		2012-07-13 12:00:00	0.1636	-0.80752	25.9367	0	0
	2012-06-27 12:30:00	0.26397	-0.37059	17.0567	0	0			2012-06-27 12:30:00	0.32811	-0.78995	17.52	0	0		2012-06-27 12:30:00	0.26128	-0.39063	17.0667	0	0		2012-06-27 12:30:00	0.22471	-1.123	18.64	1	0		2012-06-27 12:30:00	0.33301	-0.89625	16.6033	1	0		2012-06-27 12:30:00	0.25768	-1.3894	16.6033	0	0		2012-07-13 12:30:00	0.24068	-0.62477	26.9367	1	0
	2012-06-27 13:00:00	0.30191	-1.13753	17.5033	1	0			2012-06-27 13:00:00	0.33398	-1.10633	18.1033	0	0		2012-06-27 13:00:00	0.2595	-0.21951	17.42	0	0		2012-06-27 13:00:00	0.21208	-0.09026	19.36	0	0		2012-06-27 13:00:00	0.25718	-0.04606	17.09	0	0		2012-06-27 13:00:00	0.23679	-1.47122	17.0633	0	0		2012-07-13 13:00:00	0.17566	-0.7464	27.17	0	0
	2012-06-27 13:30:00	0.24969	-0.28444	18.0667	1	0			2012-06-27 13:30:00	0.27999	-1.15751	18.8367	0	0		2012-06-27 13:30:00	0.15185	-0.15033	17.7267	0	0		2012-06-27 13:30:00	0.18498	-0.13033	20.2267	0	0		2012-06-27 13:30:00	0.22426	-0.10106	17.7567	0	0		2012-06-27 13:30:00	0.23304	-1.6062	17.7	0	0		2012-07-13 13:30:00	0.13166	-0.84035	27.6433	0	0
	2012-06-27 14:00:00	0.22701	-0.23617	18.2633	0	0			2012-06-27 14:00:00	0.27991	-0.80728	18.7467	0	0		2012-06-27 14:00:00	0.18906	-0.06647	18.0733	0	0		2012-06-27 14:00:00	0.16601	-0.0943	20.86	0	0		2012-06-27 14:00:00	0.33004	-0.05023	18.3467	0	0		2012-06-27 14:00:00	0.1889	-0.88026	17.7833	0	0		2012-07-13 14:00:00	0.16117	-0.59414	28.07	1	0
	2012-06-27 14:30:00	0.24408	-0.29159	18.69	0	0			2012-06-27 14:30:00	0.15383	-0.59024	18.8833	0	0		2012-06-27 14:30:00	0.18465	-0.12509	18.48	0	0		2012-06-27 14:30:00	0.16218	-0.1027	21.14	0	0		2012-06-27 14:30:00	0.25896	-0.06704	18.6267	0	0		2012-06-27 14:30:00	0.26961	-1.66498	18.0733	0	0		2012-07-13 14:30:00	0.17885	-0.77112	28.83	1	0
	2012-06-27 15:00:00	0.22159	-0.3895	19.1367	0	0			2012-06-27 15:00:00	0.27489	-1.04048	19.7533	0	0		2012-06-27 15:00:00	0.17792	-0.12716	18.7867	0	0		2012-06-27 15:00:00	0.19413	-0.07302	21.6567	0	0		2012-06-27 15:00:00	0.20326	-0.07907	19.1667	0	0		2012-06-27 15:00:00	0.11927	-1.78343	18.8667	0	0		2012-07-13 15:00:00	0.16222	-0.68994	28.9833	0	0
	2012-06-27 15:30:00	0.13689	-0.27741	19.4067	0	0			2012-06-27 15:30:00	0.2012	-0.9619	20.0933	0	0		2012-06-27 15:30:00	0.27923	-0.18076	19.31	1	0		2012-06-27 15:30:00	0.20506	-0.08272	22.2533	0	0		2012-06-27 15:30:00	0.23491	0.00668	19.4167	0	0		2012-06-27 15:30:00	0.14822	-1.30832	19.3033	0	0		2012-07-13 15:30:00	0.11578	-0.70199	29.6033	0	0
	2012-06-27 16:00:00	0.18153	-0.26407	19.8467	0	0			2012-06-27 16:00:00	0.25072	-1.40688	20.5367	0	0		2012-06-27 16:00:00	0.17312	-0.13652	19.4867	0	0		2012-06-27 16:00:00	0.1526	-0.05444	22.74	0	0		2012-06-27 16:00:00	0.17742	-0.01349	19.5367	0	0		2012-06-27 16:00:00	0.1074	-1.20566	19.9367	0	0		2012-07-13 16:00:00	0.13962	-0.94274	29.5867	1	0
	2012-06-27 16:30:00	0.17263	-0.19859	20.1767	0	0			2012-06-27 16:30:00	0.20987	-1.3053	21.1	0	0		2012-06-27 16:30:00	0.35545	-0.09232	20.1467	1	0		2012-06-27 16:30:00	0.11096	-0.05987	23.1033	0	0		2012-06-27 16:30:00	0.10321	-0.06092	19.9833	0	0		2012-06-27 16:30:00	0.16733	-1.38	20.1033	0	0		2012-07-13 16:30:00	0.16675	-0.67201	29.9367	1	0
	2012-06-27 17:00:00	0.17985	-0.24924	20.3133	0	0			2012-06-27 17:00:00	0.33912	-0.78639	21.28	1	0		2012-06-27 17:00:00	0.55768	-0.01144	20.7467	2	0		2012-06-27 17:00:00	0.23601	-0.05628	23.52	1	0		2012-06-27 17:00:00	0.17982	-0.17545	20.5767	0	0		2012-06-27 17:00:00	0.0405	-1.4805	20.5833	0	0		2012-07-13 17:00:00	0.14268	-0.70177	30.1867	1	0
	2012-06-27 17:30:00	0.25928	-0.30704	20.6433	1	0			2012-06-27 17:30:00	0.16555	-0.90876	21.2	0	0		2012-06-27 17:30:00	0.25561	-0.12153	20.7733	1	0		2012-06-27 17:30:00	0.16322	-0.025	24.0933	0	0		2012-06-27 17:30:00	0.22536	-0.13237	20.8333	0	0		2012-06-27 17:30:00	0.15801	-1.22376	20.6433	0	0		2012-07-13 17:30:00	0.13772	-0.74191	30.6067	1	0
	2012-06-27 18:00:00	0.1802	-0.13537	21.0533	0	0			2012-06-27 18:00:00	0.29393	-0.77769	21.4833	1	0		2012-06-27 18:00:00	0.50264	0.01189	20.76	1	0		2012-06-27 18:00:00	0.15359	-0.03709	24.4233	0	0		2012-06-27 18:00:00	0.11205	0.11556	21.0267	2	0.1		2012-06-27 18:00:00	0.33989	-0.80444	20.6967	1	0		2012-07-13 18:00:00	0.12975	-0.59822	30.24	1	0
	2012-06-27 18:30:00	0.07479	-0.07798	20.8933	0	0			2012-06-27 18:30:00	0.19333	-0.38356	21.6967	0	0		2012-06-27 18:30:00	0.12237	-0.02042	20.7467	0	0		2012-06-27 18:30:00	0.15722	-0.03186	24.3833	0	0		2012-06-27 18:30:00	0.09023	-0.05514	21.2033	0	0		2012-06-27 18:30:00	0.08822	-0.45816	20.79	0	0		2012-07-13 18:30:00	0.11448	-0.33261	28.97	0	0
	2012-06-27 19:00:00	0.16388	-0.00736	20.5033	0	0			2012-06-27 19:00:00	0.1544	-0.21288	20.5767	0	0		2012-06-27 19:00:00	0.25971	-0.04124	20.9367	1	0		2012-06-27 19:00:00	0.07206	-0.02295	24.1533	0	0		2012-06-27 19:00:00	0.13769	-0.04814	21.0233	0	0		2012-06-27 19:00:00	0.11554	-0.15727	20.0167	0	0		2012-07-13 19:00:00	0.07727	-0.22636	28.7633	0	0
	2012-06-27 19:30:00	0.13086	-0.03067	20.4833	0	0			2012-06-27 19:30:00	0.15436	-0.09825	20.6967	1	0		2012-06-27 19:30:00	0.14305	-0.08888	21.2267	1	0		2012-06-27 19:30:00	0.10735	-0.02555	23.87	0	0		2012-06-27 19:30:00	0.18126	-0.02106	21.05	0	0		2012-06-27 19:30:00	0.10449	-0.18063	20.24	0	0		2012-07-13 19:30:00	0.08047	-0.14481	28.64	1	0
	2012-06-27 20:00:00	0.12572	0.01967	20.6767	1	0			2012-06-27 20:00:00	0.06688	-0.03853	20.5967	0	0		2012-06-27 20:00:00	0.15119	-0.0307	21.0333	0	0		2012-06-27 20:00:00	0.08681	0.02199	23.4833	2	0		2012-06-27 20:00:00	0.04406	-0.00711	20.8933	0	0		2012-06-27 20:00:00	0.02998	-0.15404	20.3267	2	0		2012-07-13 20:00:00	0.09004	-0.04452	29.0367	1	0
	2012-06-27 20:30:00	0.07776	0.03424	20.36	0	0			2012-06-27 20:30:00	0.05923	0.01686	20.3167	2	0		2012-06-27 20:30:00	0.24832	0.008	20.7067	1	0		2012-06-27 20:30:00	0.06131	0.01966	22.92	0	0		2012-06-27 20:30:00	0.21529	0.0103	20.6967	1	0		2012-06-27 20:30:00	0.10488	0.05576	20.1467	2	0		2012-07-13 20:30:00	0.08869	-0.12787	27.6667	1	0
	2012-06-27 21:00:00	0.07129	0.08644	19.61	1	0			2012-06-27 21:00:00	0.06432	-0.0626	18.7567	1	0		2012-06-27 21:00:00	0.25033	-0.25089	20.4233	1	0		2012-06-27 21:00:00	0.11548	-0.04901	22.3033	1	0		2012-06-27 21:00:00	0.09945	-0.01765	20.3067	1	0		2012-06-27 21:00:00	0.07982	-0.06065	19.02	2	0		2012-07-13 21:00:00	0.1275	0.15565	25.9433	1	0
	2012-06-27 21:30:00	0.0519	0.167	19.0067	1	0			2012-06-27 21:30:00	0.04042	0.03434	17.9367	2	0		2012-06-27 21:30:00	0.10629	-0.01561	19.8467	2	0		2012-06-27 21:30:00	0.06671	0.08439	21.69	1	0		2012-06-27 21:30:00	0.0646	0.00097	19.8833	2	0		2012-06-27 21:30:00	0.08451	0.34825	17.8333	1	0		2012-07-13 21:30:00	0.23831	0.20033	25.6467	0	0
	2012-06-27 22:00:00	0.05725	0.12234	18.64	1	0			2012-06-27 22:00:00	0.05043	-0.65839	17.5833	1	0		2012-06-27 22:00:00	0.04612	0.00853	19.5067	1	0		2012-06-27 22:00:00	0.08554	0.00222	21.1033	2	0		2012-06-27 22:00:00	0.04733	0.0617	19.69	1	0		2012-06-27 22:00:00	0.06125	0.0845	17.1133	2	0		2012-07-13 22:00:00	0.26005	0.18156	25.3367	0	0
	2012-06-27 22:30:00	0.03769	0.14341	18.24	0	0			2012-06-27 22:30:00	0.05869	-0.25221	16.8867	1	0		2012-06-27 22:30:00	0.05359	0.0021	19.3267	1	0		2012-06-27 22:30:00	0.04356	0.03138	20.6033	1	0		2012-06-27 22:30:00	0.06005	-0.07466	19.68	0	0		2012-06-27 22:30:00	0.06059	-0.09051	17.0767	2	0		2012-07-13 22:30:00	0.30283	0.20155	24.7667	0	0
	2012-06-27 23:00:00	0.10058	0.15182	18.1433	1	0			2012-06-27 23:00:00	0.06862	0.06161	17.1467	2	0		2012-06-27 23:00:00	0.05506	-0.00711	19.2067	2	0		2012-06-27 23:00:00	0.05039	0.02277	20.1633	1	0		2012-06-27 23:00:00	0.10816	-0.02287	19.4667	0	0		2012-06-27 23:00:00	0.07018	0.4911	16.6567	1	0		2012-07-13 23:00:00	0.22142	0.10599	23.84	0	0
	2012-06-27 23:30:00	0.04808	0.29156	17.91	0	0			2012-06-27 23:30:00	0.03568	-0.02125	17.24	2	0		2012-06-27 23:30:00	0.08635	-0.0177	18.8333	1	0		2012-06-27 23:30:00	0.11263	0.03745	19.7733	0	0		2012-06-27 23:30:00	0.07237	-0.02678	19.2567	1	0		2012-06-27 23:30:00	0.05915	0.21612	16.37	1	0		2012-07-13 23:30:00	0.20256	0.17426	22.8267	0	0
	2012-06-28	-6999	-6999	17.7333	-6999	0			2012-06-28	0.02685	0.00364	16.8267	2	0		2012-06-28	0.06975	0.00352	18.5333	2	0		2012-06-28	0.10806	0.00468	19.3867	2	0		2012-06-28	0.07777	0.00634	19.2633	2	0		2012-06-28	0.02928	0.20252	16.13	1	0		2012-07-14	0.19145	0.2	22.37	0	0
	2012-06-28 00:30:00	0.04886	0.3066	17.6133	1	0			2012-06-28 00:30:00	0.03872	0.107	16.8767	1	0		2012-06-28 00:30:00	0.05992	0.02196	18.3833	1	0		2012-06-28 00:30:00	0.04263	0.01481	19	1	0		2012-06-28 00:30:00	0.10412	0.36502	19.0667	2	0		2012-06-28 00:30:00	0.07175	-0.18306	15.7367	1	0		2012-07-14 00:30:00	0.29299	0.15127	22.4333	0	0
	2012-06-28 01:00:00	0.06339	0.33476	17.4067	1	0			2012-06-28 01:00:00	0.10757	0.38604	16.39	1	0		2012-06-28 01:00:00	0.11661	0.0698	18.1333	1	0		2012-06-28 01:00:00	0.04144	0.01678	18.62	0	0		2012-06-28 01:00:00	0.13332	-0.00759	18.5267	2	0		2012-06-28 01:00:00	0.05473	0.08126	15.8233	1	0		2012-07-14 01:00:00	0.31814	0.18973	22.2967	0	0
	2012-06-28 01:30:00	0.05251	0.04895	17.0733	2	0			2012-06-28 01:30:00	0.02105	0.12412	16.1967	1	0		2012-06-28 01:30:00	0.09696	0.01499	17.87	1	0		2012-06-28 01:30:00	0.07576	0.01581	18.2733	0	0		2012-06-28 01:30:00	0.08277	0.18108	18.19	1	0		2012-06-28 01:30:00	0.03684	-0.09664	15.7233	2	0		2012-07-14 01:30:00	0.26697	0.17299	22.0567	0	0
	2012-06-28 02:00:00	0.03374	-0.22782	16.8567	1	0			2012-06-28 02:00:00	0.07269	0.12297	15.8233	1	0		2012-06-28 02:00:00	0.06662	0.02703	17.8167	1	0		2012-06-28 02:00:00	0.0728	-0.00812	17.96	2	0		2012-06-28 02:00:00	0.11664	-0.0153	17.7967	1	0		2012-06-28 02:00:00	0.03953	-0.036	15.59	1	0		2012-07-14 02:00:00	0.20558	0.1536	21.6633	0	0
	2012-06-28 02:30:00	0.06597	-0.4562	16.7	1	0			2012-06-28 02:30:00	0.0213	-0.96781	15.5467	1	0		2012-06-28 02:30:00	0.0941	-0.09693	17.68	1	0		2012-06-28 02:30:00	0.03837	0.06643	17.67	1	0		2012-06-28 02:30:00	0.0563	-0.00275	17.51	1	0		2012-06-28 02:30:00	0.03678	-0.03945	15.3367	2	0		2012-07-14 02:30:00	0.22822	0.1205	21.6733	0	0
	2012-06-28 03:00:00	0.03794	-0.16163	16.4333	2	0			2012-06-28 03:00:00	0.02242	-0.12801	15.3833	1	0		2012-06-28 03:00:00	0.09885	0.04472	17.57	1	0		2012-06-28 03:00:00	0.02477	0.05123	17.4067	2	0		2012-06-28 03:00:00	0.04452	-0.00362	17.3667	1	0		2012-06-28 03:00:00	0.06872	-0.09098	14.9133	2	0		2012-07-14 03:00:00	0.19082	0.16186	21.08	0	0
	2012-06-28 03:30:00	0.05849	-0.06073	16.26	2	0			2012-06-28 03:30:00	0.04213	-1.11203	15.3267	1	0		2012-06-28 03:30:00	0.05115	0.03257	17.5567	2	0		2012-06-28 03:30:00	0.03108	0.06362	17.16	1	0		2012-06-28 03:30:00	0.17961	-0.09829	17.2533	1	0		2012-06-28 03:30:00	0.03254	0.03416	14.9267	2	0		2012-07-14 03:30:00	0.16231	0.05148	20.6967	0	0
	2012-06-28 04:00:00	0.02504	-0.28382	16.2167	1	0			2012-06-28 04:00:00	-6999	-6999	15.0767	-6999	0		2012-06-28 04:00:00	0.09857	0.00536	17.8667	2	0		2012-06-28 04:00:00	0.05044	-0.02759	16.9233	1	0		2012-06-28 04:00:00	0.22902	-0.11861	16.8333	1	0		2012-06-28 04:00:00	0.04081	0.36334	14.5967	1	0		2012-07-14 04:00:00	0.08688	-0.17922	18.7333	2	0
	2012-06-28 04:30:00	0.16294	1.06222	15.9967	1	0			2012-06-28 04:30:00	-6999	-6999	15.3733	-6999	0		2012-06-28 04:30:00	0.19948	0.56225	17.3667	1	0		2012-06-28 04:30:00	0.08249	0.05054	16.7133	1	0		2012-06-28 04:30:00	0.27	-0.02337	16.5533	0	0		2012-06-28 04:30:00	0.04993	0.32897	14.6233	1	0		2012-07-14 04:30:00	0.10053	-0.28439	17.8067	1	0
	2012-06-28 05:00:00	0.11544	0.18876	15.7533	1	0			2012-06-28 05:00:00	-6999	-6999	15.3	-6999	0		2012-06-28 05:00:00	0.09525	0.01695	16.4867	2	0		2012-06-28 05:00:00	0.05195	0.06393	16.5433	1	0		2012-06-28 05:00:00	0.26742	-0.15125	16.5067	1	0		2012-06-28 05:00:00	0.1062	0.05689	14.5233	1	0		2012-07-14 05:00:00	0.10838	-0.12794	16.9367	2	0
	2012-06-28 05:30:00	0.09422	0.22067	15.5833	0	0			2012-06-28 05:30:00	-6999	-6999	14.8367	-6999	0		2012-06-28 05:30:00	0.09443	0.07977	16.4867	1	0		2012-06-28 05:30:00	0.1631	0.06994	16.3967	1	0		2012-06-28 05:30:00	0.11911	-0.0078	16.4067	2	0		2012-06-28 05:30:00	0.03521	-0.04831	14.52	1	0		2012-07-14 05:30:00	0.0777	-0.40351	18.1633	1	0
	2012-06-28 06:00:00	0.10115	0.26053	15.5867	1	0			2012-06-28 06:00:00	-6999	-6999	14.6633	-6999	0		2012-06-28 06:00:00	0.08976	0.0388	16.46	2	0		2012-06-28 06:00:00	0.08883	0.05246	16.2333	0	0		2012-06-28 06:00:00	0.23099	0.03502	15.8867	2	0		2012-06-28 06:00:00	0.10472	-0.88137	14.3	1	0		2012-07-14 06:00:00	0.09023	-0.06971	17.5433	1	0
	2012-06-28 06:30:00	0.06322	0.19588	15.71	1	0			2012-06-28 06:30:00	-6999	-6999	14.6367	-6999	0		2012-06-28 06:30:00	0.20517	-0.11263	16.5	2	0		2012-06-28 06:30:00	0.11761	0.00941	16.1167	2	0		2012-06-28 06:30:00	0.18808	-0.03767	16.13	1	0		2012-06-28 06:30:00	0.06735	-0.35932	14.23	1	0		2012-07-14 06:30:00	0.10635	-0.0297	16.95	2	0
	2012-06-28 07:00:00	0.05733	0.15789	15.8433	1	0			2012-06-28 07:00:00	-6999	-6999	14.9933	-6999	0		2012-06-28 07:00:00	0.13943	0.01032	16.65	2	0		2012-06-28 07:00:00	0.10053	0.02601	16.07	0	0		2012-06-28 07:00:00	0.06657	-0.85521	16.33	1	0		2012-06-28 07:00:00	0.03615	0.28948	14.47	0	0		2012-07-14 07:00:00	0.08181	0.05092	17.2733	0	0
	2012-06-28 07:30:00	0.07428	0.26999	16.0467	0	0			2012-06-28 07:30:00	0.03101	0.66739	15.5033	1	0		2012-06-28 07:30:00	0.29635	-0.59795	16.81	1	0		2012-06-28 07:30:00	0.07213	0.02741	16.0967	1	0		2012-06-28 07:30:00	0.04421	0.23802	16.2367	1	0		2012-06-28 07:30:00	0.05896	0.11921	14.7933	1	0		2012-07-14 07:30:00	0.15217	-0.19185	17.4867	1	0
	2012-06-28 08:00:00	0.05969	0.04401	16.26	1	0			2012-06-28 08:00:00	0.05141	0.23946	16.0267	1	0		2012-06-28 08:00:00	0.1017	0.00875	16.96	2	0		2012-06-28 08:00:00	0.07479	-0.0143	16.22	0	0		2012-06-28 08:00:00	0.1124	-0.28383	16.5233	1	0		2012-06-28 08:00:00	0.0501	0.00167	15.25	2	0		2012-07-14 08:00:00	0.161	-0.29795	18.6433	0	0
	2012-06-28 08:30:00	0.15183	-0.0884	16.5	1	0			2012-06-28 08:30:00	0.10194	-0.04255	16.6167	1	0		2012-06-28 08:30:00	0.23392	0.05995	17.31	2	0		2012-06-28 08:30:00	0.21031	-0.00968	16.4867	1	0		2012-06-28 08:30:00	0.08695	0.22469	16.7933	2	0		2012-06-28 08:30:00	0.11599	-0.14944	15.8267	1	0		2012-07-14 08:30:00	0.1539	-0.3887	19.67	0	0
	2012-06-28 09:00:00	0.13829	-0.06013	16.5433	1	0			2012-06-28 09:00:00	0.14396	-0.13725	17.0233	0	0		2012-06-28 09:00:00	0.13954	-0.0386	18.0567	1	0		2012-06-28 09:00:00	0.15514	0.09856	16.92	2	0		2012-06-28 09:00:00	0.18883	0.89568	17.3333	2	0		2012-06-28 09:00:00	0.09753	-0.32097	16.0233	1	0		2012-07-14 09:00:00	0.16296	-0.40067	20.98	0	0
	2012-06-28 09:30:00	0.15978	-0.20804	17.0467	1	0			2012-06-28 09:30:00	0.08039	-0.36889	17.8867	1	0		2012-06-28 09:30:00	0.13109	0.00488	18.18	2	0		2012-06-28 09:30:00	0.11436	-0.08699	17.4833	1	0		2012-06-28 09:30:00	0.0959	0.04894	18.08	2	0		2012-06-28 09:30:00	0.112	-0.38953	16.6967	0	0		2012-07-14 09:30:00	0.1517	-0.40718	22.16	0	0
	2012-06-28 10:00:00	0.14566	-0.27865	18.1367	1	0			2012-06-28 10:00:00	0.07767	-0.37068	18.6367	0	0		2012-06-28 10:00:00	0.16482	0.07027	19.0867	2	0		2012-06-28 10:00:00	0.13623	-0.03148	18.2	1	0		2012-06-28 10:00:00	0.09911	-0.0125	18.9667	1	0		2012-06-28 10:00:00	0.06285	-0.48572	17.5967	0	0		2012-07-14 10:00:00	0.16677	-0.56633	23.6967	0	0
	2012-06-28 10:30:00	0.15056	-0.47952	19.32	1	0			2012-06-28 10:30:00	0.22335	-0.47427	20.0367	1	0		2012-06-28 10:30:00	0.11872	-0.17644	20.85	1	0		2012-06-28 10:30:00	0.12038	-0.0642	18.7433	0	0		2012-06-28 10:30:00	0.16198	-0.17207	19.47	1	0		2012-06-28 10:30:00	0.32329	-2.51033	19.1967	1	0		2012-07-14 10:30:00	0.16966	-0.62233	24.9067	0	0
	2012-06-28 11:00:00	0.14947	-0.2165	20.31	0	0			2012-06-28 11:00:00	0.16784	-0.64847	20.68	0	0		2012-06-28 11:00:00	0.07473	-0.24294	20.9967	1	0		2012-06-28 11:00:00	0.1304	0.016	19.2467	1	0		2012-06-28 11:00:00	0.02836	0.07723	20.0033	2	0		2012-06-28 11:00:00	0.13911	-1.40372	19.87	0	0		2012-07-14 11:00:00	0.1068	-0.70407	26.3767	0	0
	2012-06-28 11:30:00	0.08737	-0.30934	21.6567	0	0			2012-06-28 11:30:00	0.11094	-0.50335	21.7867	0	0		2012-06-28 11:30:00	0.16723	0.05969	21.69	2	0		2012-06-28 11:30:00	0.09958	-0.04403	19.6167	0	0		2012-06-28 11:30:00	0.12578	-0.06672	20.8067	1	0		2012-06-28 11:30:00	0.0958	-1.14224	21.1967	0	0		2012-07-14 11:30:00	0.11268	-0.85961	26.74	0	0
	2012-06-28 12:00:00	0.11321	-0.31111	22.1233	0	0			2012-06-28 12:00:00	0.08442	-0.47909	21.9233	0	0		2012-06-28 12:00:00	0.19385	-0.15571	22.39	0	0		2012-06-28 12:00:00	0.12305	-0.05092	19.8367	0	0		2012-06-28 12:00:00	0.11465	-0.00321	21.4233	1	0		2012-06-28 12:00:00	0.01198	-0.4147	21.6833	0	0		2012-07-14 12:00:00	0.1558	-0.62636	27.8967	1	0
	2012-06-28 12:30:00	0.07384	-0.08407	21.8733	0	0			2012-06-28 12:30:00	0.12813	-0.49715	21.47	1	0		2012-06-28 12:30:00	0.11249	-0.06119	22.2933	1	0		2012-06-28 12:30:00	0.07287	-0.04674	20.0067	0	0		2012-06-28 12:30:00	0.1408	-0.11801	21.77	0	0		2012-06-28 12:30:00	0.08352	-0.38224	21.5033	1	0		2012-07-14 12:30:00	0.11445	-0.65349	29.1133	1	0
	2012-06-28 13:00:00	0.12177	-0.10852	21.5933	1	0			2012-06-28 13:00:00	0.08967	-0.46473	21.22	0	0		2012-06-28 13:00:00	0.11332	-0.0449	22.2567	0	0		2012-06-28 13:00:00	0.1078	-0.0518	20.3033	0	0		2012-06-28 13:00:00	0.14208	-0.06272	21.6333	0	0		2012-06-28 13:00:00	0.10115	-0.40968	20.9667	0	0		2012-07-14 13:00:00	0.19099	-0.81741	29.5667	1	0
	2012-06-28 13:30:00	0.12626	-0.29635	21.7067	0	0			2012-06-28 13:30:00	0.10642	-0.65961	21.4567	0	0		2012-06-28 13:30:00	0.09537	-0.05042	22.4067	0	0		2012-06-28 13:30:00	0.14581	-0.06655	20.7167	0	0		2012-06-28 13:30:00	0.20964	-0.03295	21.8633	0	0		2012-06-28 13:30:00	0.1147	-0.41271	20.97	0	0		2012-07-14 13:30:00	0.08652	-0.70704	29.6967	1	0
	2012-06-28 14:00:00	0.12264	-0.21009	21.8033	1	0			2012-06-28 14:00:00	0.11082	-0.69151	21.6533	0	0		2012-06-28 14:00:00	0.11477	-0.04318	22.34	0	0		2012-06-28 14:00:00	0.19396	-0.07446	21.26	0	0		2012-06-28 14:00:00	0.18813	-0.00577	22.02	1	0		2012-06-28 14:00:00	0.1361	-0.47553	20.9733	0	0		2012-07-14 14:00:00	0.15187	-0.77573	29.9533	1	0
	2012-06-28 14:30:00	0.09499	-0.18511	21.92	1	0			2012-06-28 14:30:00	0.12798	-0.6503	21.4667	0	0		2012-06-28 14:30:00	0.0851	-0.05285	22.4133	0	0		2012-06-28 14:30:00	0.14556	-0.03085	21.5533	0	0		2012-06-28 14:30:00	0.18985	-0.01244	21.78	0	0		2012-06-28 14:30:00	0.10067	-0.31308	20.87	0	0		2012-07-14 14:30:00	0.08923	-0.8299	30.4067	0	0
	2012-06-28 15:00:00	0.16172	-0.3614	22.25	0	0			2012-06-28 15:00:00	0.16085	-0.92331	21.6967	0	0		2012-06-28 15:00:00	0.09735	-0.04632	22.3867	1	0		2012-06-28 15:00:00	0.15415	0.1438	21.4567	2	0		2012-06-28 15:00:00	0.20978	-0.03809	21.8567	0	0		2012-06-28 15:00:00	0.19552	-0.97	21.2833	0	0		2012-07-14 15:00:00	0.14503	-0.86558	31.0267	1	0
	2012-06-28 15:30:00	0.21646	-0.3764	22.64	0	0			2012-06-28 15:30:00	0.31095	-1.88265	22.66	1	0		2012-06-28 15:30:00	0.19044	-0.08848	22.29	0	0		2012-06-28 15:30:00	0.19605	0.04932	21.59	2	0		2012-06-28 15:30:00	0.17127	-0.10573	22.3233	0	0		2012-06-28 15:30:00	0.27554	-1.22475	22.0633	0	0		2012-07-14 15:30:00	0.11685	-0.63522	31.6167	1	0
	2012-06-28 16:00:00	0.22341	-0.37176	22.6133	0	0			2012-06-28 16:00:00	0.25709	-0.9347	22.7533	0	0		2012-06-28 16:00:00	0.19428	-0.15533	22.53	0	0		2012-06-28 16:00:00	0.1949	-0.07137	21.8433	0	0		2012-06-28 16:00:00	0.2049	-0.01606	22.66	0	0		2012-06-28 16:00:00	0.29591	-1.13752	22.0967	0	0		2012-07-14 16:00:00	0.15062	-0.76505	30.8467	0	0
	2012-06-28 16:30:00	0.1881	-0.0711	22.6133	1	0			2012-06-28 16:30:00	0.16815	-0.55629	22.6	0	0		2012-06-28 16:30:00	0.17999	-0.10633	22.99	0	0		2012-06-28 16:30:00	0.22808	-0.03711	21.88	0	0		2012-06-28 16:30:00	0.20754	-0.00452	22.8367	0	0		2012-06-28 16:30:00	0.24791	-0.94525	22.0567	0	0		2012-07-14 16:30:00	0.18647	-0.66483	30.78	0	0
	2012-06-28 17:00:00	0.18649	-0.12411	22.3133	0	0			2012-06-28 17:00:00	0.12902	-0.40178	22.08	0	0		2012-06-28 17:00:00	0.15476	-0.03191	23.0733	0	0		2012-06-28 17:00:00	0.12131	-0.00074	21.6567	0	0		2012-06-28 17:00:00	0.31076	0.00055	22.0867	1	0		2012-06-28 17:00:00	0.13465	-0.4477	21.7167	0	0		2012-07-14 17:00:00	0.15728	-0.50003	31.14	0	0
	2012-06-28 17:30:00	0.09971	-0.17859	22.31	0	0			2012-06-28 17:30:00	0.08116	-0.14807	21.8267	1	0		2012-06-28 17:30:00	0.13653	-0.00528	22.9	1	0		2012-06-28 17:30:00	0.12802	-0.00336	21.2533	1	0		2012-06-28 17:30:00	0.17365	-0.01247	21.4833	0	0		2012-06-28 17:30:00	0.08713	-0.30491	21.7433	0	0		2012-07-14 17:30:00	0.09618	-0.41022	31.2867	0	0
	2012-06-28 18:00:00	0.08969	-0.18701	22.4367	0	0			2012-06-28 18:00:00	0.15418	-0.54609	21.86	1	0		2012-06-28 18:00:00	0.11785	-0.07334	22.7167	1	0		2012-06-28 18:00:00	0.1584	-0.02259	20.7833	0	0		2012-06-28 18:00:00	0.12238	-0.01039	21.72	0	0		2012-06-28 18:00:00	0.10105	-0.13068	21.65	1	0		2012-07-14 18:00:00	0.11009	-0.37055	31.4133	1	0
	2012-06-28 18:30:00	0.12684	-0.07161	22.21	0	0			2012-06-28 18:30:00	0.10378	-0.254	21.79	0	0		2012-06-28 18:30:00	0.10838	0.00338	22.7067	0	0		2012-06-28 18:30:00	0.09859	-0.01143	20.4967	0	0		2012-06-28 18:30:00	0.14924	-0.05715	22.01	1	0		2012-06-28 18:30:00	0.07507	-0.16739	21.5033	0	0		2012-07-14 18:30:00	0.12093	-0.61166	31.8733	1	0
	2012-06-28 19:00:00	0.09226	-0.19995	22.1833	0	0			2012-06-28 19:00:00	0.06491	-0.36784	21.8233	0	0		2012-06-28 19:00:00	0.16474	-0.03789	22.61	0	0		2012-06-28 19:00:00	0.11746	-0.02571	20.34	0	0		2012-06-28 19:00:00	0.14063	0.07052	22.1833	2	0		2012-06-28 19:00:00	0.06187	-0.21835	21.7733	0	0		2012-07-14 19:00:00	0.14344	-0.33992	31.3767	0	0
	2012-06-28 19:30:00	0.10512	-0.07656	22.0467	1	0			2012-06-28 19:30:00	0.03745	-0.00285	21.9567	0	0		2012-06-28 19:30:00	0.15844	-0.01939	22.38	1	0		2012-06-28 19:30:00	0.08386	-0.00473	20.2567	0	0		2012-06-28 19:30:00	0.09485	-0.01396	22.38	0	0		2012-06-28 19:30:00	0.13893	-0.06422	21.6133	1	0		2012-07-14 19:30:00	0.14235	-0.15131	30.2667	0	0
	2012-06-28 20:00:00	0.09816	0.06614	21.44	1	0			2012-06-28 20:00:00	0.05278	0.04617	20.9433	1	0		2012-06-28 20:00:00	0.10927	0.01408	22.3167	2	0		2012-06-28 20:00:00	0.06331	0.03119	20.0733	1	0		2012-06-28 20:00:00	0.12328	-0.01731	22.4	0	0		2012-06-28 20:00:00	0.0982	-0.13979	20.72	2	0		2012-07-14 20:00:00	0.17693	-0.02765	29.2367	1	0
	2012-06-28 20:30:00	0.12311	0.24984	20.7267	1	0			2012-06-28 20:30:00	0.08749	0.13963	20.5	1	0		2012-06-28 20:30:00	0.08056	-0.00304	21.5267	2	0		2012-06-28 20:30:00	0.12134	0.01049	19.81	1	0		2012-06-28 20:30:00	0.20253	-0.0146	22.01	1	0		2012-06-28 20:30:00	0.06801	0.11321	19.97	0	0		2012-07-14 20:30:00	0.20713	0.14915	28.4067	0	0
	2012-06-28 21:00:00	0.13741	0.16001	20.1533	0	0			2012-06-28 21:00:00	0.10876	0.25758	19.7767	0	0		2012-06-28 21:00:00	0.17235	-0.13498	20.84	1	0		2012-06-28 21:00:00	0.08956	-0.06087	19.5233	2	0		2012-06-28 21:00:00	0.23221	-0.02747	21.64	2	0		2012-06-28 21:00:00	0.04924	0.16909	19.3133	0	0		2012-07-14 21:00:00	0.17608	0.23288	27.67	0	0
	2012-06-28 21:30:00	0.13359	0.22831	20.0067	0	0			2012-06-28 21:30:00	0.09861	0.30414	19.49	0	0		2012-06-28 21:30:00	0.07768	-0.02524	20.5	2	0		2012-06-28 21:30:00	0.06939	0.01655	19.1867	0	0		2012-06-28 21:30:00	0.22714	-0.0284	21.0867	1	0		2012-06-28 21:30:00	0.05852	0.09722	18.9267	1	0		2012-07-14 21:30:00	0.15478	0.22206	26.91	0	0
	2012-06-28 22:00:00	0.1194	0.10414	19.91	1	0			2012-06-28 22:00:00	0.09887	0.21612	19.4033	0	0		2012-06-28 22:00:00	0.12117	-0.1492	20.4733	2	0		2012-06-28 22:00:00	0.1322	-0.02607	18.8733	2	0		2012-06-28 22:00:00	0.21851	0.03034	20.5533	2	0		2012-06-28 22:00:00	0.0655	0.18854	18.7533	0	0		2012-07-14 22:00:00	0.23772	0.26278	26.43	0	0
	2012-06-28 22:30:00	0.08173	0.1878	19.74	1	0			2012-06-28 22:30:00	0.06225	0.18173	18.97	1	0		2012-06-28 22:30:00	0.08197	-0.03273	19.8967	2	0		2012-06-28 22:30:00	0.11638	0.01869	18.6067	1	0		2012-06-28 22:30:00	0.19276	-0.12248	20.0167	1	0		2012-06-28 22:30:00	0.05428	0.18908	18.7433	0	0		2012-07-14 22:30:00	0.30083	0.21239	26.3	0	0
	2012-06-28 23:00:00	0.07314	0.09739	19.8233	0	0			2012-06-28 23:00:00	0.06611	0.10562	18.8	0	0		2012-06-28 23:00:00	0.05647	0.00094	19.8667	2	0		2012-06-28 23:00:00	0.07554	0.04334	18.38	0	0		2012-06-28 23:00:00	0.19657	0.00698	19.8367	2	0		2012-06-28 23:00:00	0.13595	0.2313	18.49	1	0		2012-07-14 23:00:00	0.25706	0.21019	25.78	0	0
	2012-06-28 23:30:00	0.05613	0.0887	19.5267	0	0			2012-06-28 23:30:00	0.08546	0.5413	18.3967	0	0		2012-06-28 23:30:00	0.40559	0.15253	19.2933	1	0		2012-06-28 23:30:00	0.11319	0.07179	18.16	1	0		2012-06-28 23:30:00	0.02862	-0.003	19.7033	2	0		2012-06-28 23:30:00	0.11527	0.58513	18.0433	1	0		2012-07-14 23:30:00	0.28763	0.19554	25.02	0	0
	2012-06-29	0.11455	0.00801	19.1133	2	0			2012-06-29	0.07395	0.48243	18.16	1	0		2012-06-29 00:00:00	0.26909	0.13434	19.7133	1	0		2012-06-29 00:00:00	0.17944	0.12913	17.96	1	0		2012-06-29 00:00:00	0.11051	0.01616	19.6833	1	0		2012-06-29 00:00:00	0.02373	0.03153	17.7533	2	0		2012-07-15	0.29741	0.18659	24.8067	0	0
	2012-06-29 00:30:00	0.07914	0.14845	18.7133	1	0			2012-06-29 00:30:00	0.0806	0.37109	17.9333	1	0		2012-06-29 00:30:00	0.04619	0.04693	19.6367	2	0		2012-06-29 00:30:00	0.0871	0.07721	17.7833	1	0		2012-06-29 00:30:00	0.09171	-0.04015	19.3467	1	0		2012-06-29 00:30:00	0.07608	0.07441	17.4367	2	0		2012-07-15 00:30:00	0.29624	0.18319	24.4867	0	0
	2012-06-29 01:00:00	0.06704	0.13752	18.43	0	0			2012-06-29 01:00:00	0.08942	0.18003	17.6767	1	0		2012-06-29 01:00:00	0.22876	-0.02422	19.2833	1	0		2012-06-29 01:00:00	0.09259	-0.00402	17.5933	2	0		2012-06-29 01:00:00	0.11886	0.00501	18.9933	2	0		2012-06-29 01:00:00	0.11791	1.46641	17.27	1	0		2012-07-15 01:00:00	0.33075	0.22492	24.28	0	0
	2012-06-29 01:30:00	0.07028	0.33205	18.2767	1	0			2012-06-29 01:30:00	0.0542	-0.15932	17.1767	0	0		2012-06-29 01:30:00	0.15915	0.14633	18.8433	1	0		2012-06-29 01:30:00	0.50432	1.6122	17.3867	1	0		2012-06-29 01:30:00	0.08702	-0.01422	18.8267	1	0		2012-06-29 01:30:00	0.05717	0.20335	16.9133	1	0		2012-07-15 01:30:00	0.39257	0.33862	24.5733	0	0
	2012-06-29 02:00:00	0.09568	0.1922	18.3367	0	0			2012-06-29 02:00:00	0.04906	-0.18124	16.9167	2	0		2012-06-29 02:00:00	0.12195	0.13315	18.3167	1	0		2012-06-29 02:00:00	0.07777	0.00422	17.1433	1	0		2012-06-29 02:00:00	0.15305	0.02684	18.6967	1	0		2012-06-29 02:00:00	0.02713	-0.1223	16.5067	1	0		2012-07-15 02:00:00	0.34045	0.24769	24.34	0	0
	2012-06-29 02:30:00	0.09448	0.41564	18.2467	0	0			2012-06-29 02:30:00	0.08836	0.49419	16.6433	0	0		2012-06-29 02:30:00	0.09979	0.14452	18.1033	1	0		2012-06-29 02:30:00	0.1478	-0.09638	16.9133	2	0		2012-06-29 02:30:00	0.15666	-0.01626	18.18	0	0		2012-06-29 02:30:00	0.07735	0.05332	16.14	2	0		2012-07-15 02:30:00	0.36781	0.25262	23.85	0	0
	2012-06-29 03:00:00	0.04149	0.02564	17.8833	2	0			2012-06-29 03:00:00	0.05129	0.03993	16.6767	2	0		2012-06-29 03:00:00	0.10648	0.02268	18.1033	0	0		2012-06-29 03:00:00	0.09749	0.04788	16.7167	0	0		2012-06-29 03:00:00	0.1205	0.04311	18.21	2	0		2012-06-29 03:00:00	0.05287	-0.12785	16.1567	2	0		2012-07-15 03:00:00	0.33766	0.16215	23.38	0	0
	2012-06-29 03:30:00	0.12621	-0.71398	17.3667	2	0			2012-06-29 03:30:00	0.08679	0.35964	16.0367	1	0		2012-06-29 03:30:00	0.08782	-0.03459	18.0333	2	0		2012-06-29 03:30:00	0.12204	0.03229	16.5533	0	0		2012-06-29 03:30:00	0.08829	-0.06104	18.1467	0	0		2012-06-29 03:30:00	0.2228	0.78579	15.7	1	0		2012-07-15 03:30:00	0.36755	0.18192	23.2633	0	0
	2012-06-29 04:00:00	0.04681	-0.41217	16.7433	1	0			2012-06-29 04:00:00	0.04509	0.03785	15.8767	2	0		2012-06-29 04:00:00	0.37998	0.04346	17.6367	1	0		2012-06-29 04:00:00	0.17987	0.01098	16.4033	1	0		2012-06-29 04:00:00	0.13328	-0.04143	17.6933	2	0		2012-06-29 04:00:00	0.03574	-0.12569	15.4567	1	0		2012-07-15 04:00:00	0.35653	0.18355	23.22	0	0
	2012-06-29 04:30:00	0.09775	0.02506	16.5233	2	0			2012-06-29 04:30:00	0.11001	0.22757	15.8333	2	0		2012-06-29 04:30:00	0.17686	-0.0137	17.65	1	0		2012-06-29 04:30:00	0.08383	0.00513	16.2433	0	0		2012-06-29 04:30:00	0.08631	-0.08825	17.4433	1	0		2012-06-29 04:30:00	0.05954	0.41157	15.0267	0	0		2012-07-15 04:30:00	0.32031	0.16852	23.1	0	0
	2012-06-29 05:00:00	0.14955	0.36966	16.5233	1	0			2012-06-29 05:00:00	0.05651	0.11434	16.2	0	0		2012-06-29 05:00:00	0.12493	0.46131	17.1167	1	0		2012-06-29 05:00:00	0.11287	-0.00142	16.11	2	0		2012-06-29 05:00:00	0.16901	0.01956	16.8267	2	0		2012-06-29 05:00:00	0.04456	0.19648	15.25	0	0		2012-07-15 05:00:00	0.29565	0.15245	22.4267	0	0
	2012-06-29 05:30:00	0.13274	0.13493	16.2133	1	0			2012-06-29 05:30:00	0.06727	0.11897	15.9733	0	0		2012-06-29 05:30:00	0.09737	0.01194	16.6833	1	0		2012-06-29 05:30:00	0.14439	-0.04369	15.9867	2	0		2012-06-29 05:30:00	0.2048	-0.00688	16.82	1	0		2012-06-29 05:30:00	0.06305	0.08815	15.1367	0	0		2012-07-15 05:30:00	0.19402	-0.03792	22.1733	2	0
	2012-06-29 06:00:00	0.06866	0.04026	15.9433	1	0			2012-06-29 06:00:00	0.09475	0.0713	15.4833	1	0		2012-06-29 06:00:00	0.12222	0.00333	16.3933	2	0		2012-06-29 06:00:00	0.10729	0.01823	15.85	2	0		2012-06-29 06:00:00	0.18796	-0.13702	16.8	1	0		2012-06-29 06:00:00	0.02285	0.09516	14.8	1	0		2012-07-15 06:00:00	0.1727	0.15367	20.1133	1	0
	2012-06-29 06:30:00	0.09152	-0.16003	15.67	1	0			2012-06-29 06:30:00	0.0678	0.0035	14.7267	2	0		2012-06-29 06:30:00	0.28432	0.49192	16.21	1	0		2012-06-29 06:30:00	0.08066	-0.01181	15.6067	1	0		2012-06-29 06:30:00	0.06593	-0.01078	16.66	1	0		2012-06-29 06:30:00	0.07875	0.026	14.43	2	0		2012-07-15 06:30:00	0.26849	-0.36438	19.0067	2	0
	2012-06-29 07:00:00	0.0401	0.02305	15.7267	1	0			2012-06-29 07:00:00	0.02006	0.09617	15.03	0	0		2012-06-29 07:00:00	0.05145	0.02943	16.4467	1	0		2012-06-29 07:00:00	0.09602	0.02255	15.3267	1	0		2012-06-29 07:00:00	0.06365	0.00078	16.3233	2	0		2012-06-29 07:00:00	0.0362	0.12153	14.47	0	0		2012-07-15 07:00:00	0.02706	-0.01346	19.0133	1	0
	2012-06-29 07:30:00	0.06287	-0.14533	17.24	1	0			2012-06-29 07:30:00	0.05058	-0.13441	17.7867	2	0		2012-06-29 07:30:00	0.1519	-0.10822	17.9267	2	0		2012-06-29 07:30:00	0.129	-0.02903	15.2967	1	0		2012-06-29 07:30:00	0.17119	0.0398	17.1133	2	0		2012-06-29 07:30:00	0.10386	-1.34476	15.9033	2	0		2012-07-15 07:30:00	0.04889	-0.11323	18.9	0	0
	2012-06-29 08:00:00	0.04102	-0.14572	18.8667	1	0			2012-06-29 08:00:00	0.12726	0.4302	19.92	2	0		2012-06-29 08:00:00	0.17176	0.0542	19.0033	2	0		2012-06-29 08:00:00	0.04372	-0.02831	15.7533	0	0		2012-06-29 08:00:00	0.09852	-0.03387	18.3733	0	0		2012-06-29 08:00:00	0.12651	-0.12368	17.98	2	0		2012-07-15 08:00:00	0.1033	-0.25299	19.8767	0	0
	2012-06-29 08:30:00	0.13294	-0.23867	19.13	1	0			2012-06-29 08:30:00	0.09331	-0.28511	20.78	0	0		2012-06-29 08:30:00	0.25046	-0.10868	19.8333	1	0		2012-06-29 08:30:00	0.23923	-0.06604	16.6067	1	0		2012-06-29 08:30:00	0.1204	-0.00678	18.84	1	0		2012-06-29 08:30:00	0.10887	-0.80855	19.4533	0	0		2012-07-15 08:30:00	0.10272	-0.27587	20.3067	1	0
	2012-06-29 09:00:00	0.15423	-0.26432	20.5233	0	0			2012-06-29 09:00:00	0.19701	-0.73145	21.0567	1	0		2012-06-29 09:00:00	0.22347	0.0996	20.6067	2	0		2012-06-29 09:00:00	0.13562	-0.0162	17.7167	0	0		2012-06-29 09:00:00	0.19136	-0.00241	20.1233	0	0		2012-06-29 09:00:00	0.14275	-1.57021	20.8167	0	0		2012-07-15 09:00:00	0.19005	-0.63841	21.4467	0	0
	2012-06-29 09:30:00	0.21514	-0.10563	21.31	1	0			2012-06-29 09:30:00	0.18119	-0.53007	21.8367	0	0		2012-06-29 09:30:00	0.17533	-0.02399	21.2833	1	0		2012-06-29 09:30:00	0.16544	-0.08017	18.7367	0	0		2012-06-29 09:30:00	0.20826	0.22949	20.9033	2	0		2012-06-29 09:30:00	0.18773	-1.02956	21.3967	1	0		2012-07-15 09:30:00	0.21395	-0.57728	22.1933	0	0
	2012-06-29 10:00:00	0.22913	-0.25807	21.4433	0	0			2012-06-29 10:00:00	0.21422	-0.62718	22.12	0	0		2012-06-29 10:00:00	0.2228	-0.15464	21.7767	1	0		2012-06-29 10:00:00	0.08495	-0.03858	19.9233	0	0		2012-06-29 10:00:00	0.26644	-0.07141	22.3967	0	0		2012-06-29 10:00:00	0.11273	-0.83978	21.46	0	0		2012-07-15 10:00:00	0.2646	-0.62264	21.9867	0	0
	2012-06-29 10:30:00	0.27962	-0.19794	22.0933	0	0			2012-06-29 10:30:00	0.28813	-1.26244	22.43	0	0		2012-06-29 10:30:00	0.1798	-0.06728	22.25	0	0		2012-06-29 10:30:00	0.1034	-0.04861	21.2367	0	0		2012-06-29 10:30:00	0.19684	-0.02838	23.3933	0	0		2012-06-29 10:30:00	0.17705	-1.23924	22.23	0	0		2012-07-15 10:30:00	0.24876	-0.70733	22.3667	0	0
	2012-06-29 11:00:00	0.23415	-0.12456	22.9467	0	0			2012-06-29 11:00:00	0.20045	-0.95791	23.47	1	0		2012-06-29 11:00:00	0.22598	-0.01902	22.91	0	0		2012-06-29 11:00:00	0.11589	-0.00246	22.5033	0	0		2012-06-29 11:00:00	0.38366	0.09654	24.24	2	0		2012-06-29 11:00:00	0.24529	-1.43933	23.7333	1	0		2012-07-15 11:00:00	0.29294	-0.8293	23.3867	0	0
	2012-06-29 11:30:00	0.30871	-0.17266	23.85	1	0			2012-06-29 11:30:00	0.27347	-0.92688	24.6067	1	0		2012-06-29 11:30:00	0.24602	0.00238	23.62	0	0		2012-06-29 11:30:00	0.13172	0.0223	23.59	0	0		2012-06-29 11:30:00	0.34442	-0.06273	24.8667	0	0		2012-06-29 11:30:00	0.19974	-1.43858	24.4267	0	0		2012-07-15 11:30:00	0.39148	-1.02316	24.56	0	0
	2012-06-29 12:00:00	0.35514	-0.19551	24.59	0	0			2012-06-29 12:00:00	0.18148	-0.81893	24.7967	0	0		2012-06-29 12:00:00	0.24606	-0.01054	24.5633	0	0		2012-06-29 12:00:00	0.08673	0.01182	24.5733	0	0		2012-06-29 12:00:00	0.38601	-0.02122	25.6433	0	0		2012-06-29 12:00:00	0.29474	-1.41564	24.8567	0	0		2012-07-15 12:00:00	0.50295	-1.11469	24.3467	0	0
	2012-06-29 12:30:00	0.30098	-0.18748	25.0567	0	0			2012-06-29 12:30:00	0.3144	-0.69671	25.8367	0	0		2012-06-29 12:30:00	0.27286	0.05323	25.2667	0	0		2012-06-29 12:30:00	0.19826	0.07417	25.29	0	0		2012-06-29 12:30:00	0.3601	-0.0446	26.3233	0	0		2012-06-29 12:30:00	0.23348	-1.27	25.0867	0	0		2012-07-15 12:30:00	0.5193	-1.09504	24.42	0	0
	2012-06-29 13:00:00	0.29242	-0.11188	25.4667	0	0			2012-06-29 13:00:00	0.38614	-0.80205	26.2533	0	0		2012-06-29 13:00:00	0.21471	-0.01693	25.7133	0	0		2012-06-29 13:00:00	0.14144	0.0434	26.0867	0	0		2012-06-29 13:00:00	0.26674	-0.07218	26.7267	0	0		2012-06-29 13:00:00	0.18865	-1.237	25.4167	0	0		2012-07-15 13:00:00	0.50628	-0.95789	24.9933	0	0
	2012-06-29 13:30:00	0.23929	-0.10252	25.8	0	0			2012-06-29 13:30:00	0.37646	-1.09725	26.4967	0	0		2012-06-29 13:30:00	0.3442	-0.02272	26.1667	0	0		2012-06-29 13:30:00	0.15682	0.07829	26.9033	0	0		2012-06-29 13:30:00	0.37986	-0.15589	27.1833	0	0		2012-06-29 13:30:00	0.22471	-1.66514	25.6267	0	0		2012-07-15 13:30:00	0.5233	-0.94832	25.4333	0	0
	2012-06-29 14:00:00	0.23119	-0.18674	26.21	0	0			2012-06-29 14:00:00	0.32807	-0.79705	26.56	0	0		2012-06-29 14:00:00	0.33963	0.06034	26.8167	0	0		2012-06-29 14:00:00	0.36633	0.15363	27.88	1	0		2012-06-29 14:00:00	0.33951	-0.02021	27.4633	0	0		2012-06-29 14:00:00	0.26143	-1.74631	25.6867	0	0		2012-07-15 14:00:00	0.53686	-1.26862	26.18	0	0
	2012-06-29 14:30:00	0.29366	-0.1594	26.4	0	0			2012-06-29 14:30:00	0.35558	-0.95233	26.98	0	0		2012-06-29 14:30:00	0.22992	0.00221	26.8633	0	0		2012-06-29 14:30:00	0.21854	0.00623	28.9733	0	0		2012-06-29 14:30:00	0.36655	-0.01043	27.7433	0	0		2012-06-29 14:30:00	0.24319	-1.41173	25.8667	0	0		2012-07-15 14:30:00	0.56265	-1.04969	26.37	0	0
	2012-06-29 15:00:00	0.24627	-0.23379	26.7533	0	0			2012-06-29 15:00:00	0.36436	-0.62366	27.2267	0	0		2012-06-29 15:00:00	0.31121	-0.00042	27.4033	1	0		2012-06-29 15:00:00	0.42036	0.0792	29.89	1	0		2012-06-29 15:00:00	0.7864	-0.19199	28.03	1	0		2012-06-29 15:00:00	0.25138	-1.5122	26.2933	0	0		2012-07-15 15:00:00	0.56572	-0.99203	25.96	0	0
	2012-06-29 15:30:00	0.25856	-0.14898	26.83	0	0			2012-06-29 15:30:00	0.25333	-0.61975	27.57	0	0		2012-06-29 15:30:00	0.24602	0	27.8633	0	0		2012-06-29 15:30:00	0.17177	0.02764	30.7133	0	0		2012-06-29 15:30:00	0.37986	-0.06689	28.21	0	0		2012-06-29 15:30:00	0.26584	-1.66338	26.6333	0	0		2012-07-15 15:30:00	0.52832	-0.94595	25.96	0	0
	2012-06-29 16:00:00	0.22026	-0.18983	27.0333	0	0			2012-06-29 16:00:00	0.23516	-0.6136	27.83	0	0		2012-06-29 16:00:00	0.34891	-0.05713	28.0067	1	0		2012-06-29 16:00:00	0.15873	0.05872	31.4	0	0		2012-06-29 16:00:00	0.2778	-0.15668	28.7833	0	0		2012-06-29 16:00:00	0.18663	-1.38642	27.03	0	0		2012-07-15 16:00:00	0.53259	-0.62764	24.9033	0	0
	2012-06-29 16:30:00	0.19175	-0.08984	27.4067	0	0			2012-06-29 16:30:00	0.17623	-0.4821	27.9467	0	0		2012-06-29 16:30:00	0.25332	-0.07609	27.89	0	0		2012-06-29 16:30:00	0.19202	0.03688	31.8867	0	0		2012-06-29 16:30:00	0.40351	0.21587	28.7	2	0		2012-06-29 16:30:00	0.16978	-1.26574	27.3267	0	0		2012-07-15 16:30:00	0.49812	-0.58375	24.3233	1	0
	2012-06-29 17:00:00	0.09741	-0.02534	27.6133	0	0			2012-06-29 17:00:00	0.2077	-0.46133	28.42	0	0		2012-06-29 17:00:00	0.22098	0.01571	28.1033	0	0		2012-06-29 17:00:00	0.2354	0.01555	32.1533	0	0		2012-06-29 17:00:00	0.32464	0.12117	28.4333	0	0		2012-06-29 17:00:00	0.21338	-1.4824	27.7267	0	0		2012-07-15 17:00:00	0.4487	-0.5419	24	0	0
	2012-06-29 17:30:00	0.11969	-0.11023	27.5767	0	0			2012-06-29 17:30:00	0.21903	-0.40204	28.5167	0	0		2012-06-29 17:30:00	0.34004	-0.01842	28.4267	0	0		2012-06-29 17:30:00	0.19047	0.07365	32.1733	0	0		2012-06-29 17:30:00	0.27413	-0.0217	28.2067	0	0		2012-06-29 17:30:00	0.09611	-0.94281	27.6267	1	0		2012-07-15 17:30:00	0.49486	-0.81279	24.52	1	0
	2012-06-29 18:00:00	0.1852	-0.0832	27.6833	0	0			2012-06-29 18:00:00	0.23805	-0.45529	28.5433	0	0		2012-06-29 18:00:00	0.22231	0.04617	28.24	0	0		2012-06-29 18:00:00	0.23664	0.04854	32.05	0	0		2012-06-29 18:00:00	0.42154	0.36526	28.37	1	0		2012-06-29 18:00:00	0.10551	-0.73513	27.61	0	0		2012-07-15 18:00:00	0.55538	-0.39509	24.2333	1	0
	2012-06-29 18:30:00	0.11132	-0.1544	27.74	0	0			2012-06-29 18:30:00	0.3268	-0.31251	28.6433	1	0		2012-06-29 18:30:00	0.40316	-0.03713	28.4833	1	0		2012-06-29 18:30:00	0.206	0.04815	31.6933	1	0		2012-06-29 18:30:00	0.36059	0.04704	28.5933	1	0		2012-06-29 18:30:00	0.1172	-0.78446	28.4433	0	0		2012-07-15 18:30:00	0.5352	-0.37525	23.5367	0	0
	2012-06-29 19:00:00	0.08586	-0.10218	27.45	0	0			2012-06-29 19:00:00	0.1851	-0.01879	28.7233	1	0		2012-06-29 19:00:00	0.13835	-0.00236	28.3233	0	0		2012-06-29 19:00:00	0.18156	0.00333	31.1467	0	0		2012-06-29 19:00:00	0.35733	0.159	28.49	2	0		2012-06-29 19:00:00	0.09923	-0.47678	27.8933	0	0		2012-07-15 19:00:00	0.43345	-0.07072	23.12	1	0
	2012-06-29 19:30:00	0.13415	-0.07312	27.4433	0	0			2012-06-29 19:30:00	0.1456	0.03942	27.9833	2	0		2012-06-29 19:30:00	0.18165	0.00554	28.07	0	0		2012-06-29 19:30:00	0.19107	-0.01184	30.4433	0	0		2012-06-29 19:30:00	0.26401	0.00671	28.2133	0	0		2012-06-29 19:30:00	0.06663	-0.1774	27.4	0	0		2012-07-15 19:30:00	0.30065	0.02005	23.0867	0	0
	2012-06-29 20:00:00	0.15993	0.04972	26.7367	0	0			2012-06-29 20:00:00	0.31314	-0.81298	26.7033	1	0		2012-06-29 20:00:00	0.23365	0.00509	27.77	1	0		2012-06-29 20:00:00	0.12351	0.03376	29.5667	0	0		2012-06-29 20:00:00	0.38561	0.00354	27.8333	0	0		2012-06-29 20:00:00	0.11094	-0.0713	26.3233	1	0		2012-07-15 20:00:00	0.2157	0.03066	22.9333	0	0
	2012-06-29 20:30:00	0.15782	0.14748	25.5733	0	0			2012-06-29 20:30:00	0.15206	0.08685	24.9433	1	0		2012-06-29 20:30:00	0.18693	0.00387	26.8733	1	0		2012-06-29 20:30:00	0.07554	0.03517	28.6233	1	0		2012-06-29 20:30:00	0.38546	-0.00078	27.45	0	0		2012-06-29 20:30:00	0.1067	0.14085	24.9167	0	0		2012-07-15 20:30:00	0.44436	0.21413	23.0733	0	0
	2012-06-29 21:00:00	0.25212	0.25102	24.63	0	0			2012-06-29 21:00:00	0.2191	0.22241	23.7433	1	0		2012-06-29 21:00:00	0.20333	0.03556	26.0867	2	0		2012-06-29 21:00:00	0.11286	-0.02352	27.5567	2	0		2012-06-29 21:00:00	0.56184	0.2143	26.47	1	0		2012-06-29 21:00:00	0.08583	0.1759	23.6867	0	0		2012-07-15 21:00:00	0.40453	0.20985	22.72	0	0
	2012-06-29 21:30:00	0.30038	0.23765	23.7833	1	0			2012-06-29 21:30:00	0.29764	0.75929	23.35	0	0		2012-06-29 21:30:00	0.25131	0.00696	25.1267	2	0		2012-06-29 21:30:00	0.07046	-0.00242	26.4133	2	0		2012-06-29 21:30:00	0.6129	0.02981	25.2967	1	0		2012-06-29 21:30:00	0.20846	0.33975	22.9367	0	0		2012-07-15 21:30:00	0.38462	0.22243	22.3567	1	0
	2012-06-29 22:00:00	0.37438	0.11523	23.2133	1	0			2012-06-29 22:00:00	0.44567	0.56353	23.33	0	0		2012-06-29 22:00:00	0.27178	0.01539	24.32	0	0		2012-06-29 22:00:00	0.38189	-0.00633	25.35	1	0		2012-06-29 22:00:00	0.5769	-0.01189	24.5933	2	0		2012-06-29 22:00:00	0.34845	0.38211	23.04	0	0		2012-07-15 22:00:00	0.13851	0.15127	21.7267	1	0
	2012-06-29 22:30:00	0.39462	0.17161	23.0633	0	0			2012-06-29 22:30:00	0.3892	0.3647	23.0367	0	0		2012-06-29 22:30:00	0.34217	0.02532	23.8167	0	0		2012-06-29 22:30:00	0.13592	0.016	24.4167	1	0		2012-06-29 22:30:00	0.47657	-0.06341	23.7767	2	0		2012-06-29 22:30:00	0.39439	0.33225	22.7867	0	0		2012-07-15 22:30:00	0.09554	-0.17962	21.2533	2	0
	2012-06-29 23:00:00	0.45556	0.2275	22.4767	1	0			2012-06-29 23:00:00	0.38249	0.47798	22.5	0	0		2012-06-29 23:00:00	0.34683	0.00423	23.2367	1	0		2012-06-29 23:00:00	0.13015	-0.00858	23.6133	2	0		2012-06-29 23:00:00	0.39604	0.04327	22.7433	1	0		2012-06-29 23:00:00	0.32712	0.33379	21.9667	0	0		2012-07-15 23:00:00	0.0759	-0.05171	20.35	2	0
	2012-06-29 23:30:00	0.5252	0.22591	21.7533	1	0			2012-06-29 23:30:00	0.31694	0.26004	21.4767	0	0		2012-06-29 23:30:00	0.34338	0.00384	22.3433	1	0		2012-06-29 23:30:00	0.18147	-0.00998	22.9	2	0		2012-06-29 23:30:00	0.37583	-0.00156	22.4133	0	0		2012-06-29 23:30:00	0.27723	0.26049	21.0633	0	0		2012-07-15 23:30:00	0.10691	0.03371	19.9	2	0
	2012-06-30	-6999	-6999	21.4367	-6999	0			2012-06-30	0.2828	0.21952	20.84	0	0		2012-06-30 00:00:00	0.30523	0.00335	21.7767	1	0		2012-06-30 00:00:00	0.20353	-0.03109	22.2167	2	0		2012-06-30 00:00:00	0.42715	-0.00118	22.12	0	0		2012-06-30 00:00:00	0.26107	0.24562	20.52	0	0		2012-07-16	0.10179	-0.11186	19.5867	2	0
	2012-06-30 00:30:00	0.38011	0.15811	21.0833	1	0			2012-06-30 00:30:00	0.22	0.25059	20.6	0	0		2012-06-30 00:30:00	0.22591	-0.00148	21.2467	1	0		2012-06-30 00:30:00	0.09222	-0.00132	21.57	2	0		2012-06-30 00:30:00	0.48696	0.02208	22.1167	1	0		2012-06-30 00:30:00	0.23308	0.2052	20.2167	0	0		2012-07-16 00:30:00	0.08715	0.26837	19.5433	1	0
	2012-06-30 01:00:00	0.23855	-0.06152	20.4233	2	0			2012-06-30 01:00:00	0.13912	0.21048	20.0367	1	0		2012-06-30 01:00:00	0.16145	0.05996	20.54	1	0		2012-06-30 01:00:00	0.12689	-0.02207	20.9667	1	0		2012-06-30 01:00:00	0.43486	-0.01174	22.15	0	0		2012-06-30 01:00:00	0.11226	0.06687	19.4967	1	0		2012-07-16 01:00:00	0.08076	0.0909	19.6333	1	0
	2012-06-30 01:30:00	0.17233	0.17591	19.7267	0	0			2012-06-30 01:30:00	0.05775	-0.01218	17.9667	2	0		2012-06-30 01:30:00	0.092	-0.00823	19.66	2	0		2012-06-30 01:30:00	0.04255	0.01212	20.4	1	0		2012-06-30 01:30:00	0.28464	0.00187	21.1467	1	0		2012-06-30 01:30:00	0.11508	-0.02032	18.35	1	0		2012-07-16 01:30:00	0.05602	0.07543	19.9233	1	0
	2012-06-30 02:00:00	0.11221	0.03213	19.4033	2	0			2012-06-30 02:00:00	0.08052	0.22214	17.8167	1	0		2012-06-30 02:00:00	0.07665	0.00523	19.2567	1	0		2012-06-30 02:00:00	0.07831	-0.00361	19.8567	2	0		2012-06-30 02:00:00	0.33689	0.08304	19.8567	1	0		2012-06-30 02:00:00	0.06208	0.1321	17.2567	0	0		2012-07-16 02:00:00	0.05261	0.01538	19.8133	1	0
	2012-06-30 02:30:00	0.12264	0.25788	18.8067	0	0			2012-06-30 02:30:00	0.05562	0.06417	17.4433	1	0		2012-06-30 02:30:00	0.08837	-0.00649	19.07	2	0		2012-06-30 02:30:00	0.13173	0.04708	19.35	1	0		2012-06-30 02:30:00	0.27996	0.07312	18.7933	1	0		2012-06-30 02:30:00	0.0725	0.10821	17.0733	0	0		2012-07-16 02:30:00	0.03162	0.00822	19.88	1	0
	2012-06-30 03:00:00	0.13335	0.18639	17.8267	0	0			2012-06-30 03:00:00	0.05699	0.15942	16.91	0	0		2012-06-30 03:00:00	0.147	-0.02546	18.7833	2	0		2012-06-30 03:00:00	0.04946	0.00571	18.89	0	0		2012-06-30 03:00:00	0.36581	-0.05138	18.3833	1	0		2012-06-30 03:00:00	0.08435	0.13062	16.65	0	0		2012-07-16 03:00:00	0.02133	-0.08571	19.27	1	0
	2012-06-30 03:30:00	0.18314	0.18192	17.6667	0	0			2012-06-30 03:30:00	0.20429	0.39094	17.33	0	0		2012-06-30 03:30:00	0.09576	0.0115	18.7567	1	0		2012-06-30 03:30:00	0.1018	0.01201	18.48	0	0		2012-06-30 03:30:00	0.26625	0.09606	18.5	1	0		2012-06-30 03:30:00	0.11952	0.15037	16.56	0	0		2012-07-16 03:30:00	0.02418	-0.04521	18.5567	2	0
	2012-06-30 04:00:00	0.22749	0.17898	17.88	0	0			2012-06-30 04:00:00	0.11807	0.06261	16.9333	1	0		2012-06-30 04:00:00	0.09952	-0.04023	18.5467	2	0		2012-06-30 04:00:00	0.10445	0.00614	18.0933	0	0		2012-06-30 04:00:00	0.24821	-0.08256	18.3267	1	0		2012-06-30 04:00:00	0.21471	0.36499	16.4533	1	0		2012-07-16 04:00:00	0.02798	0.21064	18.95	0	0
	2012-06-30 04:30:00	0.15994	0.15976	17.9067	0	0			2012-06-30 04:30:00	0.05298	-0.12624	15.9767	1	0		2012-06-30 04:30:00	0.12265	0.01546	18.68	1	0		2012-06-30 04:30:00	0.13079	0.01842	17.7333	0	0		2012-06-30 04:30:00	0.41095	0.02295	17.9467	1	0		2012-06-30 04:30:00	0.09463	0.00059	15.4167	2	0		2012-07-16 04:30:00	0.10163	0.45692	19.62	0	0
	2012-06-30 05:00:00	0.17899	0.24812	17.73	0	0			2012-06-30 05:00:00	0.02254	-0.19635	15.5	1	0		2012-06-30 05:00:00	0.11799	0.02357	19.25	1	0		2012-06-30 05:00:00	0.13805	0.01986	17.41	0	0		2012-06-30 05:00:00	0.43118	0.01705	17.5633	1	0		2012-06-30 05:00:00	0.11572	0.49698	15.5167	1	0		2012-07-16 05:00:00	0.0715	0.18256	18.77	1	0
	2012-06-30 05:30:00	0.21341	0.19481	17.8167	0	0			2012-06-30 05:30:00	0.02581	0.05798	15.54	2	0		2012-06-30 05:30:00	0.0954	0.00787	19.25	1	0		2012-06-30 05:30:00	0.13406	0.0132	17.1233	0	0		2012-06-30 05:30:00	0.34459	-0.00589	17.26	1	0		2012-06-30 05:30:00	0.11696	0.14161	16.22	1	0		2012-07-16 05:30:00	0.03903	-0.12438	18.2	1	0
	2012-06-30 06:00:00	0.13776	0.07502	17.0933	0	0			2012-06-30 06:00:00	0.10911	0.49016	15.9467	0	0		2012-06-30 06:00:00	0.07736	-0.0239	19.04	2	0		2012-06-30 06:00:00	0.13894	0.0138	16.8367	0	0		2012-06-30 06:00:00	0.2734	0.04829	16.6433	0	0		2012-06-30 06:00:00	0.08939	0.10811	15.3633	0	0		2012-07-16 06:00:00	0.06233	-0.11605	18.0967	2	0
	2012-06-30 06:30:00	0.11025	0.07856	16.3933	0	0			2012-06-30 06:30:00	0.08066	-0.10295	15.26	2	0		2012-06-30 06:30:00	0.10594	0.00452	18.7867	1	0		2012-06-30 06:30:00	0.12089	-0.00012	16.5733	0	0		2012-06-30 06:30:00	0.38361	0.06429	16.9467	1	0		2012-06-30 06:30:00	0.09096	0.03238	14.8567	1	0		2012-07-16 06:30:00	0.0469	0.0094	18.6333	2	0
	2012-06-30 07:00:00	0.13916	0.06913	16.9967	1	0			2012-06-30 07:00:00	0.0662	-0.07456	15.57	2	0		2012-06-30 07:00:00	0.2214	0.11131	19.3467	1	0		2012-06-30 07:00:00	0.12511	-0.01727	16.3833	1	0		2012-06-30 07:00:00	0.41532	0.0043	18.0667	2	0		2012-06-30 07:00:00	0.09838	0.04134	15.22	2	0		2012-07-16 07:00:00	0.099	0.40036	19.0833	0	0
	2012-06-30 07:30:00	0.20983	-0.02217	18.2333	1	0			2012-06-30 07:30:00	0.15715	0.12423	18.96	1	0		2012-06-30 07:30:00	0.17212	-0.08115	19.8	1	0		2012-06-30 07:30:00	0.14287	0.01692	16.4233	2	0		2012-06-30 07:30:00	0.45063	0.06201	18.89	1	0		2012-06-30 07:30:00	0.10749	0.08372	17.6433	2	0		2012-07-16 07:30:00	0.09692	0.06817	19.3067	1	0
	2012-06-30 08:00:00	0.23362	-0.15283	19.1033	0	0			2012-06-30 08:00:00	0.19857	-0.25483	19.6867	0	0		2012-06-30 08:00:00	0.23961	0.00247	20.3667	0	0		2012-06-30 08:00:00	0.14646	-0.02733	16.7633	0	0		2012-06-30 08:00:00	0.49747	0.2606	19.2867	2	0		2012-06-30 08:00:00	0.19241	-0.36305	18.7467	1	0		2012-07-16 08:00:00	0.06697	-0.11343	19.7967	1	0
	2012-06-30 08:30:00	0.26189	-0.11428	19.6967	0	0			2012-06-30 08:30:00	0.20561	-0.26756	20.49	0	0		2012-06-30 08:30:00	0.26106	-0.01756	20.66	0	0		2012-06-30 08:30:00	0.16995	-0.01138	17.3967	0	0		2012-06-30 08:30:00	0.35573	-0.0021	20.2267	1	0		2012-06-30 08:30:00	0.23834	-0.50687	19.6367	0	0		2012-07-16 08:30:00	0.07708	-0.1139	20.2733	0	0
	2012-06-30 09:00:00	0.37172	-0.05226	20.4833	0	0			2012-06-30 09:00:00	0.25192	-0.39943	21.2267	0	0		2012-06-30 09:00:00	0.29253	0.05234	20.9433	2	0		2012-06-30 09:00:00	0.25504	0.00964	18.3067	0	0		2012-06-30 09:00:00	0.34565	0.0351	21.92	1	0		2012-06-30 09:00:00	0.26398	-0.66044	20.2167	0	0		2012-07-16 09:00:00	0.14804	-0.2975	20.5633	1	0
	2012-06-30 09:30:00	0.33049	0.10706	21.32	2	0			2012-06-30 09:30:00	0.25161	-0.46693	22.1033	0	0		2012-06-30 09:30:00	0.31198	0.0141	21.6533	0	0		2012-06-30 09:30:00	0.35093	-6999	19.2167	-6999	0		2012-06-30 09:30:00	0.32121	-0.00517	22.91	0	0		2012-06-30 09:30:00	0.20331	-0.7172	21.7233	0	0		2012-07-16 09:30:00	0.17586	-0.52114	21.2633	0	0
	2012-06-30 10:00:00	0.3301	-0.19144	22.46	0	0			2012-06-30 10:00:00	0.2562	-0.52491	23.2633	0	0		2012-06-30 10:00:00	0.2663	0.03806	22.5567	0	0		2012-06-30 10:00:00	0.2063	0.15209	20.3033	1	0		2012-06-30 10:00:00	0.42739	-0.03227	23.8933	0	0		2012-06-30 10:00:00	0.19693	-0.72454	22.9733	0	0		2012-07-16 10:00:00	0.14172	-0.52612	22.0733	1	0
	2012-06-30 10:30:00	0.35827	-0.12057	23.6267	0	0			2012-06-30 10:30:00	0.22245	-0.63205	24.5433	0	0		2012-06-30 10:30:00	0.27053	-0.02442	23.6933	0	0		2012-06-30 10:30:00	0.21237	-0.00808	21.6767	0	0		2012-06-30 10:30:00	0.35505	-0.03804	24.6333	1	0		2012-06-30 10:30:00	0.2863	-1.09505	23.75	0	0		2012-07-16 10:30:00	0.14721	-0.71131	23.71	1	0
	2012-06-30 11:00:00	0.36704	-0.16525	24.3733	0	0			2012-06-30 11:00:00	0.31363	-0.86388	25.3967	0	0		2012-06-30 11:00:00	0.24661	0.01456	24.5833	0	0		2012-06-30 11:00:00	0.18168	0.0287	23.2667	0	0		2012-06-30 11:00:00	0.33228	0.00486	25.4567	1	0		2012-06-30 11:00:00	0.28028	-1.11561	24.6	0	0		2012-07-16 11:00:00	0.23807	-0.81523	23.0067	1	0
	2012-06-30 11:30:00	0.38136	-0.2486	25.1767	1	0			2012-06-30 11:30:00	0.28552	-0.67069	26.0233	0	0		2012-06-30 11:30:00	0.25175	0.06009	25.28	0	0		2012-06-30 11:30:00	0.23715	0.062	24.9867	0	0		2012-06-30 11:30:00	0.30411	-0.09492	26.43	0	0		2012-06-30 11:30:00	0.22894	-0.98736	25.76	0	0		2012-07-16 11:30:00	0.28199	-0.93988	22.6467	1	0
	2012-06-30 12:00:00	0.31138	-0.39912	25.99	0	0			2012-06-30 12:00:00	0.34103	-1.06528	26.6167	0	0		2012-06-30 12:00:00	0.27219	-0.01513	26	0	0		2012-06-30 12:00:00	0.17619	0.01498	26.68	0	0		2012-06-30 12:00:00	0.20466	-0.04783	27.1367	0	0		2012-06-30 12:00:00	0.27617	-1.6167	26.2167	0	0		2012-07-16 12:00:00	0.2389	-0.68586	22.7433	0	0
	2012-06-30 12:30:00	0.25722	-0.27919	26.3833	0	0			2012-06-30 12:30:00	0.28746	-0.9112	27.3933	0	0		2012-06-30 12:30:00	0.21418	-0.01702	26.6133	0	0		2012-06-30 12:30:00	0.23989	0.02976	28.2333	0	0		2012-06-30 12:30:00	0.31758	-0.03607	28.1867	0	0		2012-06-30 12:30:00	0.21397	-1.30577	26.8233	0	0		2012-07-16 12:30:00	0.38292	-0.87037	22.49	1	0
	2012-06-30 13:00:00	0.16027	-0.19199	26.9567	0	0			2012-06-30 13:00:00	0.20666	-0.925	27.6533	0	0		2012-06-30 13:00:00	0.20628	-0.01865	27.5767	0	0		2012-06-30 13:00:00	0.18106	0.00845	29.6633	0	0		2012-06-30 13:00:00	0.40867	-0.05176	28.7433	0	0		2012-06-30 13:00:00	0.14198	-1.35268	27.32	0	0		2012-07-16 13:00:00	0.45911	-1.1303	22.6533	1	0
	2012-06-30 13:30:00	0.25266	-0.1605	27.75	1	0			2012-06-30 13:30:00	0.09965	-0.64406	28.3067	0	0		2012-06-30 13:30:00	0.20999	0.06422	28.1267	0	0		2012-06-30 13:30:00	0.20115	0.08399	31.0567	0	0		2012-06-30 13:30:00	0.4131	0.42697	29.4867	2	0		2012-06-30 13:30:00	0.08135	-1.49678	27.2533	0	0		2012-07-16 13:30:00	0.41833	-0.9257	22.6	0	0
	2012-06-30 14:00:00	0.22916	-0.24884	28.3767	1	0			2012-06-30 14:00:00	0.24501	-0.82375	28.49	0	0		2012-06-30 14:00:00	0.23617	0.01328	28.6733	0	0		2012-06-30 14:00:00	0.19914	0.04061	32.34	0	0		2012-06-30 14:00:00	-6999	-6999	29.46	-6999	0		2012-06-30 14:00:00	0.15628	-1.73492	27.45	0	0		2012-07-16 14:00:00	0.42846	-1.1704	23.0233	1	0
	2012-06-30 14:30:00	0.20454	-0.22707	28.53	0	0			2012-06-30 14:30:00	0.16282	-0.69173	28.7233	0	0		2012-06-30 14:30:00	0.21498	-0.02765	29.22	0	0		2012-06-30 14:30:00	0.2425	0.03681	33.3367	0	0		2012-06-30 14:30:00	0.20062	-0.08858	29.1967	0	0		2012-06-30 14:30:00	0.1431	-1.43304	27.9033	0	0		2012-07-16 14:30:00	0.40979	-0.93948	23.2367	0	0
	2012-06-30 15:00:00	0.23276	-0.07813	28.9633	0	0			2012-06-30 15:00:00	0.1814	-0.65729	29.0767	0	0		2012-06-30 15:00:00	0.18156	-0.02327	29.7733	0	0		2012-06-30 15:00:00	0.26586	-0.07452	34.0833	0	0		2012-06-30 15:00:00	0.23396	-0.00422	29.4067	0	0		2012-06-30 15:00:00	0.15861	-1.34531	28.4533	0	0		2012-07-16 15:00:00	0.39506	-0.72494	23.0767	0	0
	2012-06-30 15:30:00	0.12065	-0.13119	29.25	0	0			2012-06-30 15:30:00	0.16586	-0.57752	29.3833	0	0		2012-06-30 15:30:00	0.18629	-0.01198	30.06	0	0		2012-06-30 15:30:00	0.28253	0.06083	34.8033	0	0		2012-06-30 15:30:00	0.28106	-0.08028	29.7167	0	0		2012-06-30 15:30:00	0.20526	-1.50167	29.1033	0	0		2012-07-16 15:30:00	0.4016	-0.54719	22.2667	0	0
	2012-06-30 16:00:00	0.14591	-0.14298	29.8167	0	0			2012-06-30 16:00:00	0.18485	-0.48622	29.8433	0	0		2012-06-30 16:00:00	0.2207	0.011	30.4733	0	0		2012-06-30 16:00:00	0.19255	-0.04048	35.26	0	0		2012-06-30 16:00:00	0.20449	-0.05746	30.5533	0	0		2012-06-30 16:00:00	0.09138	-1.44236	29.6867	0	0		2012-07-16 16:00:00	0.33795	-0.45962	22.0033	0	0
	2012-06-30 16:30:00	0.10401	-0.08961	30.2633	0	0			2012-06-30 16:30:00	0.17245	-0.55836	30.2367	0	0		2012-06-30 16:30:00	0.36798	-0.00271	30.7567	1	0		2012-06-30 16:30:00	0.26039	0.00022	35.54	0	0		2012-06-30 16:30:00	0.28477	0.03132	30.56	0	0		2012-06-30 16:30:00	0.10353	-0.84659	31.23	0	0		2012-07-16 16:30:00	0.35565	-0.31558	21.57	0	0
	2012-06-30 17:00:00	0.11382	-0.14141	29.9333	1	0			2012-06-30 17:00:00	0.21547	-0.74944	30.4233	0	0		2012-06-30 17:00:00	0.18881	-0.01997	30.4533	0	0		2012-06-30 17:00:00	0.22107	-0.01578	35.6533	0	0		2012-06-30 17:00:00	0.30328	0.04497	30.4067	1	0		2012-06-30 17:00:00	0.11905	-0.92088	29.8133	0	0		2012-07-16 17:00:00	0.3598	-0.23931	21.44	0	0
	2012-06-30 17:30:00	0.1103	-0.21691	29.7033	0	0			2012-06-30 17:30:00	0.19021	-0.80647	29.9733	0	0		2012-06-30 17:30:00	0.29538	-0.02916	30.82	1	0		2012-06-30 17:30:00	0.28626	-0.04588	35.5533	0	0		2012-06-30 17:30:00	0.2911	-0.06322	30.46	0	0		2012-06-30 17:30:00	0.11537	-1.0045	29.3367	0	0		2012-07-16 17:30:00	0.33406	-0.09753	21.21	0	0
	2012-06-30 18:00:00	0.14988	-0.91634	30.0667	1	0			2012-06-30 18:00:00	0.14781	-0.50754	30.4067	0	0		2012-06-30 18:00:00	0.14142	-0.01306	31.53	0	0		2012-06-30 18:00:00	0.22022	-0.0335	35.2733	0	0		2012-06-30 18:00:00	0.25242	-0.27618	30.6533	1	0		2012-06-30 18:00:00	0.09027	-0.77125	30.17	0	0		2012-07-16 18:00:00	0.4124	-0.22538	20.9833	1	0
	2012-06-30 18:30:00	0.06146	-0.20436	30.4333	0	0			2012-06-30 18:30:00	0.08844	-0.17223	30.88	1	0		2012-06-30 18:30:00	0.28148	0.09195	31.3533	2	0		2012-06-30 18:30:00	0.22518	0.01438	34.7367	0	0		2012-06-30 18:30:00	0.18174	0.0532	30.7867	1	0		2012-06-30 18:30:00	0.06969	-0.5107	30.82	0	0		2012-07-16 18:30:00	-6999	-6999	20.1967	-6999	0
	2012-06-30 19:00:00	0.08097	-0.0981	31.05	0	0			2012-06-30 19:00:00	0.07045	-0.2465	31.04	1	0		2012-06-30 19:00:00	0.17227	-0.00073	30.52	0	0		2012-06-30 19:00:00	0.18663	-0.09746	34.0733	0	0		2012-06-30 19:00:00	0.24152	0.00967	31.14	0	0		2012-06-30 19:00:00	0.04265	-0.30435	30.24	0	0		2012-07-16 19:00:00	-6999	-6999	19.5167	-6999	0
	2012-06-30 19:30:00	0.06651	0.01908	30.8233	2	0			2012-06-30 19:30:00	0.0715	-0.12312	30.0333	1	0		2012-06-30 19:30:00	0.18569	-0.02783	30.18	0	0		2012-06-30 19:30:00	0.17333	0.05062	33.2933	2	0		2012-06-30 19:30:00	0.18735	0.03876	30.88	1	0		2012-06-30 19:30:00	0.04342	-0.14326	30.1067	1	0		2012-07-16 19:30:00	-6999	-6999	19.1433	-6999	0.1
	2012-06-30 20:00:00	0.05337	0.00988	29.31	2	0			2012-06-30 20:00:00	0.11535	-0.07601	28.1467	1	0		2012-06-30 20:00:00	0.12419	-0.03114	30.0367	0	0		2012-06-30 20:00:00	0.12197	-0.03375	32.2633	0	0		2012-06-30 20:00:00	0.16618	0.07049	30.3867	1	0		2012-06-30 20:00:00	0.03969	0.00617	29.3167	2	0		2012-07-16 20:00:00	-6999	-6999	18.4067	-6999	0.9
	2012-06-30 20:30:00	0.1515	0.21782	28.17	1	0			2012-06-30 20:30:00	0.06857	0.18047	25.8167	1	0		2012-06-30 20:30:00	0.05822	-0.00338	29.7733	0	0		2012-06-30 20:30:00	0.06446	0.00044	31.25	0	0		2012-06-30 20:30:00	0.19192	0.0938	30.2733	2	0		2012-06-30 20:30:00	0.12084	0.43937	27.52	1	0		2012-07-16 20:30:00	-6999	-6999	17.48	-6999	1.5
	2012-06-30 21:00:00	0.07456	0.11035	25.4933	1	0			2012-06-30 21:00:00	0.1189	-0.15359	24.34	1	0		2012-06-30 21:00:00	0.14623	-0.00853	28.9667	2	0		2012-06-30 21:00:00	0.06518	0.00063	30.27	2	0		2012-06-30 21:00:00	0.38012	-0.00229	29.6267	1	0		2012-06-30 21:00:00	0.12692	0.5603	25.36	2	0		2012-07-16 21:00:00	-6999	-6999	16.51	-6999	1.4
	2012-06-30 21:30:00	0.05344	0.29642	24.9667	1	0			2012-06-30 21:30:00	0.04824	0.50075	24.4367	2	0		2012-06-30 21:30:00	0.15907	0.03379	28.1267	1	0		2012-06-30 21:30:00	0.13065	0.06423	29.2367	1	0		2012-06-30 21:30:00	0.27212	0.00611	28.7933	2	0		2012-06-30 21:30:00	0.14824	0.40711	24.5333	1	0		2012-07-16 21:30:00	-6999	-6999	15.9633	-6999	1.3
	2012-06-30 22:00:00	0.08899	-0.38009	25.8967	1	0			2012-06-30 22:00:00	0.1572	0.55337	25.6833	0	0		2012-06-30 22:00:00	0.20527	0.14776	27.9167	1	0		2012-06-30 22:00:00	0.04026	-0.03163	28.1833	2	0		2012-06-30 22:00:00	0.39971	0.00925	27.4133	1	0		2012-06-30 22:00:00	0.14303	0.25711	25.6267	0	0		2012-07-16 22:00:00	-6999	-6999	15.81	-6999	0.8
	2012-06-30 22:30:00	0.14888	0.11227	25.8067	1	0			2012-06-30 22:30:00	0.19396	0.21101	24.4367	0	0		2012-06-30 22:30:00	0.13784	0.03533	27.42	1	0		2012-06-30 22:30:00	0.13475	-0.03066	27.2233	2	0		2012-06-30 22:30:00	0.4409	-0.00236	26.5033	2	0		2012-06-30 22:30:00	0.12559	0.34689	24.9433	0	0		2012-07-16 22:30:00	-6999	-6999	15.7333	-6999	0.9
	2012-06-30 23:00:00	0.27424	0.32165	24.98	1	0			2012-06-30 23:00:00	0.18598	0.56463	23.8667	0	0		2012-06-30 23:00:00	0.19596	0.01707	26.2167	1	0		2012-06-30 23:00:00	0.0926	-0.02146	26.38	2	0		2012-06-30 23:00:00	0.38861	0.03963	25.5933	1	0		2012-06-30 23:00:00	0.17688	0.30285	23.8533	0	0		2012-07-16 23:00:00	-6999	-6999	15.67	-6999	0.7
	2012-06-30 23:30:00	0.27654	0.22958	24.4833	0	0			2012-06-30 23:30:00	0.12793	0.21135	23.2467	0	0		2012-06-30 23:30:00	0.19093	0.00948	25.1767	1	0		2012-06-30 23:30:00	0.05184	-0.09161	25.6033	1	0		2012-06-30 23:30:00	0.39766	-0.01034	25.1567	2	0		2012-06-30 23:30:00	0.20089	0.21086	23.4667	0	0		2012-07-16 23:30:00	-6999	-6999	15.6633	-6999	0.6
	2012-07-01	0.2957	0.13242	24.7233	1	0			2012-07-01	0.18293	0.38473	23.0333	0	0		2012-07-01 00:00:00	0.22106	0.11385	24.5267	1	0		2012-07-01 00:00:00	0.14471	0.01002	24.9533	1	0		2012-07-01 00:00:00	0.4191	0.01774	25.4233	1	0		2012-07-01 00:00:00	0.22175	0.29553	23.3033	0	0		2012-07-17	-6999	-6999	15.6333	-6999	0.9
	2012-07-01 00:30:00	0.2504	-0.05394	24.3933	2	0			2012-07-01 00:30:00	0.0893	0.12815	22.3367	1	0		2012-07-01 00:30:00	0.07922	-0.00142	23.86	2	0		2012-07-01 00:30:00	0.11363	0.02121	24.38	1	0		2012-07-01 00:30:00	0.43703	-0.00569	25.2633	1	0		2012-07-01 00:30:00	0.18942	0.25425	22.8367	1	0		2012-07-17 00:30:00	-6999	-6999	15.7233	-6999	0.9
	2012-07-01 01:00:00	0.12414	0.20103	23.1667	1	0			2012-07-01 01:00:00	0.10536	0.09208	20.87	1	0		2012-07-01 01:00:00	0.1106	-0.00604	23.22	2	0		2012-07-01 01:00:00	0.04448	-0.01587	23.8067	2	0		2012-07-01 01:00:00	0.28784	-0.02168	23.93	2	0		2012-07-01 01:00:00	0.09611	0.08641	21.2967	0	0		2012-07-17 01:00:00	-6999	-6999	15.72	-6999	0.9
	2012-07-01 01:30:00	0.14208	0.27653	21.6333	0	0			2012-07-01 01:30:00	0.14627	0.45126	21.1167	0	0		2012-07-01 01:30:00	0.09259	-0.02117	22.77	2	0		2012-07-01 01:30:00	0.09724	-0.02046	23.2733	2	0		2012-07-01 01:30:00	0.40487	-0.02102	22.8533	2	0		2012-07-01 01:30:00	0.17589	0.63496	20.7033	1	0		2012-07-17 01:30:00	-6999	-6999	15.6867	-6999	0.2
	2012-07-01 02:00:00	0.14518	0.17101	21.6133	0	0			2012-07-01 02:00:00	0.15876	0.34409	21.09	0	0		2012-07-01 02:00:00	0.0779	-0.01248	22.4933	2	0		2012-07-01 02:00:00	0.30697	-0.02661	22.8333	2	0		2012-07-01 02:00:00	0.37939	-0.00468	22.5167	2	0		2012-07-01 02:00:00	0.13119	0.20278	20.6133	1	0		2012-07-17 02:00:00	-6999	-6999	15.8467	-6999	0.2
	2012-07-01 02:30:00	0.1333	0.23408	21.3233	0	0			2012-07-01 02:30:00	0.06379	0.05314	20.98	1	0		2012-07-01 02:30:00	0.11163	0.01687	22.18	1	0		2012-07-01 02:30:00	0.09089	0.00586	22.46	1	0		2012-07-01 02:30:00	0.35401	-0.00371	22.6833	2	0		2012-07-01 02:30:00	0.09826	0.10904	20.3433	1	0		2012-07-17 02:30:00	-6999	-6999	16.01	-6999	0.1
	2012-07-01 03:00:00	0.05733	-0.0685	20.9333	1	0			2012-07-01 03:00:00	0.11532	-0.10509	20.06	2	0		2012-07-01 03:00:00	0.05774	0.01497	22.2	1	0		2012-07-01 03:00:00	0.1148	-0.0129	22.1067	2	0		2012-07-01 03:00:00	0.31596	-0.06234	22.2767	1	0		2012-07-01 03:00:00	0.28396	0.05413	20.24	2	0		2012-07-17 03:00:00	-6999	-6999	16.01	-6999	0
	2012-07-01 03:30:00	0.03059	-0.30686	20.7067	1	0			2012-07-01 03:30:00	0.06854	0.04888	18.96	1	0		2012-07-01 03:30:00	0.05014	-0.00185	22.1467	2	0		2012-07-01 03:30:00	0.14712	0.00465	21.81	0	0		2012-07-01 03:30:00	0.39772	0.11257	22.3033	1	0		2012-07-01 03:30:00	0.0788	-0.23387	19.6067	1	0		2012-07-17 03:30:00	-6999	-6999	16.03	-6999	0
	2012-07-01 04:00:00	0.11735	0.04673	20.2467	2	0			2012-07-01 04:00:00	0.0713	0.26872	19.3833	1	0		2012-07-01 04:00:00	0.13488	0.01762	21.9967	1	0		2012-07-01 04:00:00	0.18764	-0.02627	21.5667	2	0		2012-07-01 04:00:00	0.28445	0.0054	22.12	2	0		2012-07-01 04:00:00	0.0629	0.03358	19.4967	0	0		2012-07-17 04:00:00	-6999	-6999	16.1067	-6999	0.3
	2012-07-01 04:30:00	0.20248	0.29443	20.7933	1	0			2012-07-01 04:30:00	0.15654	-0.4881	18.8667	1	0		2012-07-01 04:30:00	0.12689	0.00488	22.5133	1	0		2012-07-01 04:30:00	0.19121	0.01545	21.3567	0	0		2012-07-01 04:30:00	0.0983	-0.00223	21.87	2	0		2012-07-01 04:30:00	0.13724	0.13711	19.58	1	0		2012-07-17 04:30:00	-6999	-6999	16.1233	-6999	0.5
	2012-07-01 05:00:00	0.20866	-0.02917	20.56	2	0			2012-07-01 05:00:00	0.0852	-0.13101	18.43	1	0		2012-07-01 05:00:00	0.13775	-0.00387	22.22	2	0		2012-07-01 05:00:00	0.18778	0.00884	21.1533	0	0		2012-07-01 05:00:00	0.15427	0.16471	21.37	1	0		2012-07-01 05:00:00	0.10147	-0.56181	19.2633	1	0		2012-07-17 05:00:00	-6999	-6999	16.0767	-6999	0.1
	2012-07-01 05:30:00	0.06695	-0.31278	20.3867	1	0			2012-07-01 05:30:00	0.07257	0.57226	18.08	0	0		2012-07-01 05:30:00	0.10354	0.01639	22.0467	1	0		2012-07-01 05:30:00	0.21967	0.01969	20.9633	1	0		2012-07-01 05:30:00	0.09661	0.18789	20.7867	0	0		2012-07-01 05:30:00	0.12528	0.6631	18.1333	1	0		2012-07-17 05:30:00	-6999	-6999	16.0433	-6999	0
	2012-07-01 06:00:00	0.07052	0.59478	19.96	2	0			2012-07-01 06:00:00	0.1037	-0.38575	18.1533	1	0		2012-07-01 06:00:00	0.40137	0.10745	22.2333	1	0		2012-07-01 06:00:00	0.21093	0.00772	20.8	0	0		2012-07-01 06:00:00	0.06923	-0.12599	20.88	1	0		2012-07-01 06:00:00	0.09743	0.91492	17.8267	1	0		2012-07-17 06:00:00	-6999	-6999	16.09	-6999	0
	2012-07-01 06:30:00	0.04712	0.25653	19.6667	1	0			2012-07-01 06:30:00	0.11705	1.22671	18.3167	1	0		2012-07-01 06:30:00	0.13756	0.10232	21.9033	1	0		2012-07-01 06:30:00	0.32717	0.05509	20.65	1	0		2012-07-01 06:30:00	0.15381	-0.14849	20.9233	2	0		2012-07-01 06:30:00	0.06854	0.43701	18.0233	0	0		2012-07-17 06:30:00	0.1246	0.05215	16.24	2	0
	2012-07-01 07:00:00	0.05049	0.60505	20.5133	0	0			2012-07-01 07:00:00	0.14858	0.80771	19.2867	0	0		2012-07-01 07:00:00	0.14877	0.09889	22.0367	1	0		2012-07-01 07:00:00	0.11138	-0.00129	20.5533	2	0		2012-07-01 07:00:00	0.11523	0.06622	20.92	1	0		2012-07-01 07:00:00	0.07452	0.52057	18.4533	0	0		2012-07-17 07:00:00	0.09964	0.07659	16.4033	0	0
	2012-07-01 07:30:00	0.17212	0.2865	21.73	0	0			2012-07-01 07:30:00	0.27338	0.93822	20.21	0	0		2012-07-01 07:30:00	0.23317	-0.24944	22.9067	1	0		2012-07-01 07:30:00	0.20331	0.0184	20.48	1	0		2012-07-01 07:30:00	0.10792	0.4163	20.9033	1	0		2012-07-01 07:30:00	0.20727	-0.02086	20.3833	2	0		2012-07-17 07:30:00	0.07809	0.10383	16.5367	0	0
	2012-07-01 08:00:00	0.21245	0.14912	21.27	0	0			2012-07-01 08:00:00	0.35916	0.14059	21.6333	0	0		2012-07-01 08:00:00	0.1922	0.10824	21.9933	0	0		2012-07-01 08:00:00	0.1959	0.02105	20.4267	0	0		2012-07-01 08:00:00	0.15471	0.26142	20.9733	1	0		2012-07-01 08:00:00	0.27701	0.0558	21.0967	1	0		2012-07-17 08:00:00	0.08532	-0.09474	16.7633	2	0
	2012-07-01 08:30:00	0.15733	0.01324	21.2933	2	0			2012-07-01 08:30:00	0.17892	0.28043	20.5067	0	0		2012-07-01 08:30:00	0.20719	0.11085	22.6467	2	0		2012-07-01 08:30:00	0.22957	0.03651	20.3833	1	0		2012-07-01 08:30:00	0.21502	-0.36123	20.8467	1	0		2012-07-01 08:30:00	0.11544	0.00602	20.3333	2	0		2012-07-17 08:30:00	0.15581	-0.28398	17.2967	1	0
	2012-07-01 09:00:00	-6999	-6999	21.3967	-6999	0			2012-07-01 09:00:00	0.16733	0.31295	20.3767	0	0		2012-07-01 09:00:00	0.23707	-0.18343	22.6833	1	0		2012-07-01 09:00:00	0.14657	-6999	20.4367	-6999	0		2012-07-01 09:00:00	0.15394	0.39795	20.75	1	0		2012-07-01 09:00:00	0.13854	0.13858	20.6833	0	0		2012-07-17 09:00:00	0.15681	-0.21946	18.0633	0	0
	2012-07-01 09:30:00	-6999	-6999	21.3367	-6999	0			2012-07-01 09:30:00	0.1889	0.16304	20.35	2	0		2012-07-01 09:30:00	-6999	-6999	22.48	-6999	0		2012-07-01 09:30:00	0.27136	-6999	20.5333	-6999	0		2012-07-01 09:30:00	0.08056	-0.06577	21.0733	2	0		2012-07-01 09:30:00	0.25813	-3.70857	20.57	1	0		2012-07-17 09:30:00	0.22211	-0.81064	19.1667	1	0
	2012-07-01 10:00:00	-6999	-6999	20.5567	-6999	0.1			2012-07-01 10:00:00	0.14254	0.73809	19.4333	1	0		2012-07-01 10:00:00	-6999	-6999	22.54	-6999	0		2012-07-01 10:00:00	0.15474	-6999	20.58	-6999	0		2012-07-01 10:00:00	0.15643	0.08943	21.2433	2	0		2012-07-01 10:00:00	0.1265	-0.63929	19.2033	2	0		2012-07-17 10:00:00	0.25983	-0.71852	20.07	1	0
	2012-07-01 10:30:00	-6999	-6999	20.3533	-6999	0.1			2012-07-01 10:30:00	0.13754	0.62639	19.78	1	0		2012-07-01 10:30:00	0.10191	0.07938	22.3767	1	0		2012-07-01 10:30:00	0.16459	0.01958	20.6633	2	0		2012-07-01 10:30:00	0.03682	0.38683	21.72	1	0		2012-07-01 10:30:00	0.09701	0.13481	19.2367	2	0		2012-07-17 10:30:00	0.30721	-0.85341	20.39	1	0
	2012-07-01 11:00:00	-6999	-6999	20.3967	-6999	0			2012-07-01 11:00:00	0.14883	-0.59804	20.9167	0	0		2012-07-01 11:00:00	0.28463	-0.10329	22.5933	1	0		2012-07-01 11:00:00	0.1457	0.0004	20.98	0	0		2012-07-01 11:00:00	0.09718	0.00422	22.44	2	0		2012-07-01 11:00:00	0.17812	-1.34716	19.9933	1	0		2012-07-17 11:00:00	0.22453	-0.59023	20.8933	0	0
	2012-07-01 11:30:00	-6999	-6999	21.6667	-6999	0			2012-07-01 11:30:00	0.26306	-0.60827	21.1333	1	0		2012-07-01 11:30:00	0.15354	-2.00986	23.1867	2	0		2012-07-01 11:30:00	0.24762	-0.23124	21.3133	1	0		2012-07-01 11:30:00	0.1276	-0.02167	23.11	0	0		2012-07-01 11:30:00	0.18422	-2.67519	20.5933	1	0		2012-07-17 11:30:00	0.23166	-0.65697	21.46	0	0
	2012-07-01 12:00:00	0.16613	-0.27302	21.9667	0	0			2012-07-01 12:00:00	0.10403	-0.4308	21.9367	1	0		2012-07-01 12:00:00	0.23319	-2.5007	23.6767	2	0		2012-07-01 12:00:00	0.34699	3.52213	21.54	2	0		2012-07-01 12:00:00	0.14559	-0.01565	23.2267	2	0		2012-07-01 12:00:00	0.10331	-0.99462	21.3267	1	0		2012-07-17 12:00:00	0.19331	-0.6038	21.7467	0	0
	2012-07-01 12:30:00	0.15828	-0.296	23.12	1	0			2012-07-01 12:30:00	0.1202	-0.85636	23.58	0	0		2012-07-01 12:30:00	0.20747	-0.01437	24.6333	0	0		2012-07-01 12:30:00	0.13917	-0.00933	21.9767	0	0		2012-07-01 12:30:00	0.19308	0.04277	23.91	1	0		2012-07-01 12:30:00	0.146	-1.21626	23.6067	1	0		2012-07-17 12:30:00	-6999	-6999	22.01	-6999	0
	2012-07-01 13:00:00	0.09239	-0.29058	24.08	0	0			2012-07-01 13:00:00	0.14237	-1.11051	23.7267	0	0		2012-07-01 13:00:00	0.09379	-0.01398	24.7967	0	0		2012-07-01 13:00:00	0.1862	-0.06824	22.8033	0	0		2012-07-01 13:00:00	0.14502	-0.07172	23.7367	1	0		2012-07-01 13:00:00	0.13994	-0.71634	23.5533	0	0		2012-07-17 13:00:00	-6999	-6999	22.4267	-6999	0
	2012-07-01 13:30:00	0.13586	-0.14657	23.3033	0	0			2012-07-01 13:30:00	0.12707	-0.36524	23.29	1	0		2012-07-01 13:30:00	0.15652	-0.06081	24.5067	0	0		2012-07-01 13:30:00	0.1007	0.00586	23.8267	0	0		2012-07-01 13:30:00	0.22863	0.03534	24.0833	2	0		2012-07-01 13:30:00	0.10536	-0.66636	23.4033	1	0		2012-07-17 13:30:00	-6999	-6999	23.3167	-6999	0
	2012-07-01 14:00:00	0.15552	-0.10987	22.8133	1	0			2012-07-01 14:00:00	0.10873	-0.17719	22.69	0	0		2012-07-01 14:00:00	0.15706	-0.05168	24.3267	0	0		2012-07-01 14:00:00	0.20502	0.07601	24.4667	1	0		2012-07-01 14:00:00	0.13686	-0.11922	24.0133	1	0		2012-07-01 14:00:00	0.11381	-0.28404	22.3467	0	0		2012-07-17 14:00:00	-6999	-6999	24.0367	-6999	0
	2012-07-01 14:30:00	0.07053	0.52716	22.83	2	0			2012-07-01 14:30:00	0.18411	-1.08579	22.8667	0	0		2012-07-01 14:30:00	0.127	-0.11799	24.2433	1	0		2012-07-01 14:30:00	0.19373	-0.1588	24.7167	1	0		2012-07-01 14:30:00	0.15208	0.07972	23.97	2	0		2012-07-01 14:30:00	0.0863	-0.44694	22.0967	0	0		2012-07-17 14:30:00	-6999	-6999	25.0833	-6999	0
	2012-07-01 15:00:00	0.18459	-0.08249	23.54	1	0			2012-07-01 15:00:00	0.15588	-0.59824	23.5233	0	0		2012-07-01 15:00:00	0.25137	-0.07507	24.87	0	0		2012-07-01 15:00:00	0.26088	-0.12368	24.7733	0	0		2012-07-01 15:00:00	0.09582	0.021	24.1367	1	0		2012-07-01 15:00:00	0.10291	-1.31945	23.15	0	0		2012-07-17 15:00:00	-6999	-6999	25.6333	-6999	0
	2012-07-01 15:30:00	0.0923	-0.24097	23.0967	0	0			2012-07-01 15:30:00	0.09368	-0.69217	23.3133	0	0		2012-07-01 15:30:00	0.08771	-0.16432	23.9033	0	0		2012-07-01 15:30:00	0.20113	-0.04492	25.1867	0	0		2012-07-01 15:30:00	0.13272	-0.02932	24.3267	0	0		2012-07-01 15:30:00	0.1268	-0.41368	23.6633	0	0		2012-07-17 15:30:00	-6999	-6999	26.2067	-6999	0
	2012-07-01 16:00:00	0.13043	-0.16715	23.3233	0	0			2012-07-01 16:00:00	0.14844	-0.89577	22.9567	1	0		2012-07-01 16:00:00	0.12631	-0.01186	24.2533	0	0		2012-07-01 16:00:00	0.13618	-0.02718	25.3233	0	0		2012-07-01 16:00:00	0.13079	0.00195	24.5033	1	0		2012-07-01 16:00:00	0.08156	-0.5197	23.0233	1	0		2012-07-17 16:00:00	-6999	-6999	26.5667	-6999	0
	2012-07-01 16:30:00	0.08318	-0.3912	23.8967	1	0			2012-07-01 16:30:00	0.04162	-0.61026	23.5267	1	0		2012-07-01 16:30:00	0.11621	0.02416	24.7033	0	0		2012-07-01 16:30:00	0.148	-0.05776	25.23	0	0		2012-07-01 16:30:00	0.20482	0.01516	24.2833	1	0		2012-07-01 16:30:00	0.07376	-0.66538	23.37	0	0		2012-07-17 16:30:00	-6999	-6999	26.8933	-6999	0
	2012-07-01 17:00:00	0.14971	-0.11368	23.6167	1	0			2012-07-01 17:00:00	0.1455	-0.72573	23.7867	1	0		2012-07-01 17:00:00	0.2508	-0.00359	25.3033	0	0		2012-07-01 17:00:00	0.1764	-0.00508	25.1367	0	0		2012-07-01 17:00:00	0.20328	-0.03672	24.27	0	0		2012-07-01 17:00:00	0.1006	-0.45742	23.4333	0	0		2012-07-17 17:00:00	-6999	-6999	26.73	-6999	0
	2012-07-01 17:30:00	0.17355	-0.11917	23.6167	1	0			2012-07-01 17:30:00	0.11882	-0.36988	23.5633	0	0		2012-07-01 17:30:00	0.19441	-0.10966	25.6467	0	0		2012-07-01 17:30:00	0.1177	-0.09047	25.0433	1	0		2012-07-01 17:30:00	0.13875	-0.03727	24.26	0	0		2012-07-01 17:30:00	0.14247	-0.51498	23.4433	1	0		2012-07-17 17:30:00	-6999	-6999	27.3967	-6999	0
	2012-07-01 18:00:00	0.21458	-0.43491	24.6133	0	0			2012-07-01 18:00:00	0.19269	-0.53276	24.86	0	0		2012-07-01 18:00:00	0.1309	0.02665	25.5433	0	0		2012-07-01 18:00:00	0.16128	0.07784	24.88	0	0		2012-07-01 18:00:00	0.32655	-0.19604	24.4033	1	0		2012-07-01 18:00:00	0.20028	-1.06889	25.05	1	0		2012-07-17 18:00:00	-6999	-6999	27.3867	-6999	0
	2012-07-01 18:30:00	0.22928	-0.25654	24.75	0	0			2012-07-01 18:30:00	0.17037	-0.3265	25.6567	0	0		2012-07-01 18:30:00	0.10354	-0.01287	25.23	0	0		2012-07-01 18:30:00	0.19302	0.08731	25.3667	1	0		2012-07-01 18:30:00	0.20758	-0.02752	25.0433	1	0		2012-07-01 18:30:00	0.2269	-0.60872	25.5	1	0		2012-07-17 18:30:00	-6999	-6999	26.9967	-6999	0
	2012-07-01 19:00:00	0.14523	-0.02526	23.8367	0	0			2012-07-01 19:00:00	0.18102	-0.58479	24.0167	1	0		2012-07-01 19:00:00	0.16179	0.02642	25.0833	2	0		2012-07-01 19:00:00	0.13971	-0.00121	25.9	0	0		2012-07-01 19:00:00	0.15542	0.03268	25.2867	1	0		2012-07-01 19:00:00	0.15069	-0.25916	24.08	1	0		2012-07-17 19:00:00	-6999	-6999	27.06	-6999	0
	2012-07-01 19:30:00	0.18579	-0.04153	23.7767	1	0			2012-07-01 19:30:00	0.13583	-0.2141	24.0533	0	0		2012-07-01 19:30:00	0.22164	-0.03441	25.0267	0	0		2012-07-01 19:30:00	0.16823	-0.09203	25.8633	1	0		2012-07-01 19:30:00	0.1983	-0.01633	25.4133	0	0		2012-07-01 19:30:00	0.09781	-0.1783	24.0667	0	0		2012-07-17 19:30:00	-6999	-6999	26.63	-6999	0
	2012-07-01 20:00:00	0.10637	0.03503	22.98	0	0			2012-07-01 20:00:00	0.09465	0.03575	23.3367	2	0		2012-07-01 20:00:00	0.15496	0.10251	24.3167	2	0		2012-07-01 20:00:00	0.25391	0.03615	25.3567	2	0		2012-07-01 20:00:00	0.30355	0.0496	25.5267	2	0		2012-07-01 20:00:00	0.08417	-0.013	23.1467	1	0		2012-07-17 20:00:00	-6999	-6999	25.8433	-6999	0
	2012-07-01 20:30:00	0.04207	0.13134	22.0333	0	0			2012-07-01 20:30:00	0.07538	0.00172	22.03	0	0		2012-07-01 20:30:00	0.12978	-0.0001	23.7467	2	0		2012-07-01 20:30:00	0.14308	0.00488	24.7067	2	0		2012-07-01 20:30:00	0.25626	-0.04888	24.9767	1	0		2012-07-01 20:30:00	0.03804	0.06192	21.6567	1	0		2012-07-17 20:30:00	-6999	-6999	24.9433	-6999	0
	2012-07-01 21:00:00	0.12866	0.01494	21.6667	2	0			2012-07-01 21:00:00	0.04733	0.07581	21.3767	1	0		2012-07-01 21:00:00	0.12827	0.02403	23.5167	2	0		2012-07-01 21:00:00	0.17576	-0.15351	23.98	2	0		2012-07-01 21:00:00	0.22395	0.0177	24.2633	1	0		2012-07-01 21:00:00	0.05235	0.05191	21.1733	1	0		2012-07-17 21:00:00	-6999	-6999	23.4	-6999	0
	2012-07-01 21:30:00	0.08579	0.09964	22.1	1	0			2012-07-01 21:30:00	0.03474	0.06607	20.5333	1	0		2012-07-01 21:30:00	0.09678	0.00225	23.04	2	0		2012-07-01 21:30:00	0.13771	-0.00135	23.26	2	0		2012-07-01 21:30:00	0.23291	-0.02888	23.3233	1	0		2012-07-01 21:30:00	0.08381	-0.10378	20.7833	2	0		2012-07-17 21:30:00	-6999	-6999	23.1067	-6999	0
	2012-07-01 22:00:00	0.14601	0.21948	21.8033	0	0			2012-07-01 22:00:00	0.04662	0.00747	20.6933	1	0		2012-07-01 22:00:00	0.08146	-0.00786	22.67	2	0		2012-07-01 22:00:00	0.09499	-0.02241	22.6567	1	0		2012-07-01 22:00:00	0.18411	0.00033	22.81	2	0		2012-07-01 22:00:00	0.10385	0.06586	20.3967	1	0		2012-07-17 22:00:00	-6999	-6999	22.7467	-6999	0
	2012-07-01 22:30:00	0.09919	0.09036	21.3367	1	0			2012-07-01 22:30:00	0.06804	-0.01395	20.3033	2	0		2012-07-01 22:30:00	0.0642	-0.0268	22.23	2	0		2012-07-01 22:30:00	0.06097	0.01744	22.16	1	0		2012-07-01 22:30:00	0.25813	-0.02809	22.4333	1	0		2012-07-01 22:30:00	0.06846	-0.3112	20.1667	1	0		2012-07-17 22:30:00	-6999	-6999	21.9833	-6999	0
	2012-07-01 23:00:00	0.10181	0.14784	21.0467	1	0			2012-07-01 23:00:00	0.12469	-0.2477	19.4867	1	0		2012-07-01 23:00:00	0.05205	0.0073	21.7067	2	0		2012-07-01 23:00:00	0.05003	0.00404	21.7033	1	0		2012-07-01 23:00:00	0.20661	0.00365	22.02	2	0		2012-07-01 23:00:00	0.06098	0.29715	19.7167	1	0		2012-07-17 23:00:00	-6999	-6999	21.7767	-6999	0
	2012-07-01 23:30:00	0.09047	0.0802	21.0167	1	0			2012-07-01 23:30:00	0.047	-0.07438	20.2533	1	0		2012-07-01 23:30:00	0.14441	0.00018	21.3567	2	0		2012-07-01 23:30:00	0.13718	-0.03054	21.2867	2	0		2012-07-01 23:30:00	0.23489	-0.15486	21.42	1	0		2012-07-01 23:30:00	0.14002	-0.17794	19.6167	2	0		2012-07-17 23:30:00	-6999	-6999	21.9133	-6999	0
	2012-07-02	0.04244	-0.02533	20.5	2	0			2012-07-02	0.04003	-0.14153	19.28	1	0		2012-07-02 00:00:00	0.06863	-0.04865	21.2267	2	0		2012-07-02 00:00:00	0.18529	-0.01543	20.9133	2	0		2012-07-02 00:00:00	0.24161	-0.01326	20.9667	2	0		2012-07-02 00:00:00	0.06746	-0.2997	19.32	2	0		2012-07-18	-6999	-6999	21.1567	-6999	0
	2012-07-02 00:30:00	0.11688	0.48453	19.97	1	0			2012-07-02 00:30:00	0.0501	-0.11531	18.5367	0	0		2012-07-02 00:30:00	0.09469	-0.00149	21.05	1	0		2012-07-02 00:30:00	0.06709	-0.02038	20.59	1	0		2012-07-02 00:30:00	0.26168	0.01321	20.6567	1	0		2012-07-02 00:30:00	0.05122	-0.01086	18.3233	2	0		2012-07-18 00:30:00	0.14284	0.30778	20.91	1	0
	2012-07-02 01:00:00	0.08723	0.0569	19.5633	2	0			2012-07-02 01:00:00	0.08293	-0.10602	17.86	1	0		2012-07-02 01:00:00	0.15469	-0.08376	20.68	1	0		2012-07-02 01:00:00	0.13828	0.00387	20.3033	2	0		2012-07-02 01:00:00	0.32073	-0.13674	20.45	1	0		2012-07-02 01:00:00	0.16573	0.58121	17.75	1	0		2012-07-18 01:00:00	0.09172	-0.35486	19.5433	1	0
	2012-07-02 01:30:00	0.0447	0.19958	19.0933	1	0			2012-07-02 01:30:00	0.04368	-0.20767	17.4633	1	0		2012-07-02 01:30:00	0.09762	0.02189	20.3133	2	0		2012-07-02 01:30:00	0.27785	0.01642	19.99	1	0		2012-07-02 01:30:00	0.28018	0.07052	20.1933	1	0		2012-07-02 01:30:00	0.0736	0.57114	17.7533	2	0		2012-07-18 01:30:00	0.13202	0.25003	19.2167	0	0
	2012-07-02 02:00:00	0.06249	0.37341	19.1033	0	0			2012-07-02 02:00:00	0.04765	-1.07977	17.2033	1	0		2012-07-02 02:00:00	0.0867	0.00813	20.3967	1	0		2012-07-02 02:00:00	0.09616	-0.00166	19.6533	2	0		2012-07-02 02:00:00	0.04777	-0.00856	19.7533	2	0		2012-07-02 02:00:00	0.02215	-0.39873	17.7133	1	0		2012-07-18 02:00:00	0.15905	0.16024	18.69	0	0
	2012-07-02 02:30:00	0.06723	0.0889	18.9333	1	0			2012-07-02 02:30:00	0.06301	0.13218	16.93	2	0		2012-07-02 02:30:00	0.0673	-0.00855	20.1533	2	0		2012-07-02 02:30:00	0.09815	0.00772	19.3933	0	0		2012-07-02 02:30:00	0.14368	-0.08071	19.7367	1	0		2012-07-02 02:30:00	0.03195	0.11468	17.2667	1	0		2012-07-18 02:30:00	0.15875	0.13976	18.62	0	0
	2012-07-02 03:00:00	0.0367	0.123	18.5033	1	0			2012-07-02 03:00:00	0.0185	0.03637	17.3433	2	0		2012-07-02 03:00:00	0.06377	0.06136	19.9033	1	0		2012-07-02 03:00:00	0.08404	0.00382	19.18	0	0		2012-07-02 03:00:00	0.07188	-0.02761	19.4233	1	0		2012-07-02 03:00:00	0.06992	-0.00765	16.8533	2	0		2012-07-18 03:00:00	0.23284	0.16575	18.9967	1	0
	2012-07-02 03:30:00	0.0435	0.28532	18.2633	2	0			2012-07-02 03:30:00	0.09799	-0.09995	17.1333	2	0		2012-07-02 03:30:00	0.05449	-0.02173	20.4133	2	0		2012-07-02 03:30:00	0.05602	0.01664	18.98	0	0		2012-07-02 03:30:00	0.0888	0.02349	19.17	1	0		2012-07-02 03:30:00	0.06971	-0.14594	16.46	1	0		2012-07-18 03:30:00	0.16406	0.08068	19.1133	1	0
	2012-07-02 04:00:00	0.06756	0.0802	18.0833	2	0			2012-07-02 04:00:00	0.05873	0.08983	16.8067	1	0		2012-07-02 04:00:00	0.05607	0.0038	20.1267	0	0		2012-07-02 04:00:00	0.13781	0.03883	18.7833	1	0		2012-07-02 04:00:00	0.05645	-0.00011	19.2067	2	0		2012-07-02 04:00:00	0.06997	-0.18002	16.2	2	0		2012-07-18 04:00:00	0.09665	0.08033	18.88	0	0
	2012-07-02 04:30:00	0.03747	-0.14984	18.06	1	0			2012-07-02 04:30:00	0.01753	0.14582	16.66	2	0		2012-07-02 04:30:00	0.03909	-0.00466	20.17	2	0		2012-07-02 04:30:00	0.10305	0.02582	18.5833	1	0		2012-07-02 04:30:00	0.10721	0.01447	19.05	1	0		2012-07-02 04:30:00	0.06904	0.04839	16.2033	2	0		2012-07-18 04:30:00	0.09491	0.06889	18.54	0	0
	2012-07-02 05:00:00	0.03352	0.23328	17.95	1	0			2012-07-02 05:00:00	0.05573	-0.53505	16.86	1	0		2012-07-02 05:00:00	0.13646	-0.0321	20.24	1	0		2012-07-02 05:00:00	0.05781	0.00691	18.4467	1	0		2012-07-02 05:00:00	0.09713	-0.04324	19.4767	1	0		2012-07-02 05:00:00	0.08134	0.04516	16.09	2	0		2012-07-18 05:00:00	0.11207	0.09352	18.2067	0	0
	2012-07-02 05:30:00	0.05848	0.11387	17.9	1	0			2012-07-02 05:30:00	0.0574	0.17629	16.7667	1	0		2012-07-02 05:30:00	0.04582	0.02409	20.4233	1	0		2012-07-02 05:30:00	0.19477	-0.00521	18.3367	1	0		2012-07-02 05:30:00	0.06707	-0.02448	19.61	2	0		2012-07-02 05:30:00	0.10079	0.44096	16.2867	1	0		2012-07-18 05:30:00	0.14408	0.08799	17.72	0	0
	2012-07-02 06:00:00	0.04138	0.22249	17.7433	1	0			2012-07-02 06:00:00	0.04888	-0.17149	17.0467	2	0		2012-07-02 06:00:00	0.13058	0.07309	20.3767	2	0		2012-07-02 06:00:00	0.19749	-0.05142	18.2367	2	0		2012-07-02 06:00:00	0.07945	-0.04198	19.41	2	0		2012-07-02 06:00:00	0.07885	0.0557	16.18	1	0		2012-07-18 06:00:00	0.19958	0.12746	18.3833	1	0
	2012-07-02 06:30:00	0.10969	0.40419	18.6967	1	0			2012-07-02 06:30:00	0.16397	2.39066	17.66	1	0		2012-07-02 06:30:00	0.07724	0.03075	19.7567	1	0		2012-07-02 06:30:00	0.30644	0.05487	18.19	1	0		2012-07-02 06:30:00	0.10175	-0.00038	18.6	2	0		2012-07-02 06:30:00	0.0489	-1.18438	16.8833	2	0		2012-07-18 06:30:00	0.08228	0.0405	17.1667	1	0
	2012-07-02 07:00:00	0.18455	0.27236	19.3633	1	0			2012-07-02 07:00:00	0.19069	0.54877	19.2133	0	0		2012-07-02 07:00:00	0.09356	-0.18803	20.2133	2	0		2012-07-02 07:00:00	0.17508	-0.0222	18.18	2	0		2012-07-02 07:00:00	0.08061	-0.15865	18.0067	1	0		2012-07-02 07:00:00	-6999	-6999	18.4633	-6999	0		2012-07-18 07:00:00	0.10841	0.05225	17.5967	0	0
	2012-07-02 07:30:00	0.22301	1.77748	19.77	1	0			2012-07-02 07:30:00	0.31853	0.48656	19.47	1	0		2012-07-02 07:30:00	0.22523	0.03187	20.62	2	0		2012-07-02 07:30:00	0.12115	-1.38692	18.21	2	0		2012-07-02 07:30:00	0.26619	-2.07541	18.44	2	0		2012-07-02 07:30:00	-6999	-6999	19.0067	-6999	0		2012-07-18 07:30:00	0.05934	-0.03419	17.1867	1	0
	2012-07-02 08:00:00	0.32649	1.27656	19.9067	0	0			2012-07-02 08:00:00	0.21082	-0.53173	19.53	1	0		2012-07-02 08:00:00	0.40004	0.03226	20.8667	1	0		2012-07-02 08:00:00	0.1946	-1.38949	18.24	2	0		2012-07-02 08:00:00	0.19318	-0.07039	19.4967	1	0		2012-07-02 08:00:00	-6999	-6999	18.9	-6999	0.1		2012-07-18 08:00:00	0.15531	-0.24592	19.05	0	0
	2012-07-02 08:30:00	0.38285	1.25098	19.8967	1	0			2012-07-02 08:30:00	0.3399	-0.60346	19.6533	1	0		2012-07-02 08:30:00	0.35633	0.01057	20.5133	2	0		2012-07-02 08:30:00	0.18234	-0.06818	18.3667	1	0		2012-07-02 08:30:00	0.08719	0.11114	20.03	2	0		2012-07-02 08:30:00	-6999	-6999	19.0067	-6999	0		2012-07-18 08:30:00	0.18838	-0.32931	21.1	1	0
	2012-07-02 09:00:00	0.43918	0.43181	19.5767	1	0			2012-07-02 09:00:00	0.45615	0.53769	19.69	2	0		2012-07-02 09:00:00	0.4265	0.01455	19.9167	2	0		2012-07-02 09:00:00	0.20889	-0.02893	18.68	2	0		2012-07-02 09:00:00	0.22541	0.10673	20.4067	2	0		2012-07-02 08:59:59	-6999	-6999	18.9567	-6999	0		2012-07-18 09:00:00	0.27744	-0.57375	21.8033	0	0
	2012-07-02 09:30:00	0.3946	-0.2866	19.0833	1	0			2012-07-02 09:30:00	0.40944	0.91163	19.4733	2	0		2012-07-02 09:30:00	0.39858	0.4281	19.3933	0	0		2012-07-02 09:30:00	0.18206	-1.41714	19.0533	0	0		2012-07-02 09:30:00	0.35178	-0.06429	20.0733	1	0		2012-07-02 09:29:59	-6999	-6999	18.6	-6999	0		2012-07-18 09:30:00	0.38653	-0.54395	22.7933	0	0
	2012-07-02 10:00:00	0.37035	-0.39179	18.8233	0	0			2012-07-02 10:00:00	0.45569	-1.34991	19.9733	0	0		2012-07-02 10:00:00	0.3424	-0.01281	19.09	0	0		2012-07-02 10:00:00	0.35032	-0.04725	19.54	1	0		2012-07-02 10:00:00	0.37872	0.04432	19.4233	1	0		2012-07-02 09:59:59	0.38433	-1.91206	18.9933	0	0		2012-07-18 10:00:00	0.39365	-0.66384	23.86	0	0
	2012-07-02 10:30:00	0.32068	-0.25903	18.6967	0	0			2012-07-02 10:30:00	0.38393	-1.0067	19.6667	0	0		2012-07-02 10:30:00	0.28932	0.00735	18.8533	0	0		2012-07-02 10:30:00	0.19406	-0.01829	20.6133	0	0		2012-07-02 10:30:00	0.31714	-0.03712	19.5767	0	0		2012-07-02 10:29:59	0.28451	-1.457	18.65	0	0		2012-07-18 10:30:00	0.35269	-0.69483	24.94	0	0
	2012-07-02 11:00:00	0.21364	-0.3948	18.7333	0	0			2012-07-02 11:00:00	0.17742	-0.94152	20.04	0	0		2012-07-02 11:00:00	0.41465	-0.07407	19.0167	1	0		2012-07-02 11:00:00	0.41763	-0.15496	21.8	1	0		2012-07-02 11:00:00	0.17923	-0.03451	19.95	0	0		2012-07-02 10:59:59	0.16415	-1.68719	18.93	0	0		2012-07-18 11:00:00	0.43499	-0.62203	25.49	0	0
	2012-07-02 11:30:00	0.20168	-0.25502	19.26	1	0			2012-07-02 11:30:00	0.15669	-0.53721	19.9267	0	0		2012-07-02 11:30:00	0.14279	-0.02243	19.65	0	0		2012-07-02 11:30:00	0.0407	-0.0177	23.2967	0	0		2012-07-02 11:30:00	0.15969	0.00485	20.14	0	0		2012-07-02 11:29:59	0.09238	-0.68059	19.1967	0	0		2012-07-18 11:30:00	0.45463	-0.79522	25.9833	0	0
	2012-07-02 12:00:00	0.21627	-0.16901	19.47	0	0			2012-07-02 11:59:59	-6999	-6999	20.2133	-6999	0		2012-07-02 12:00:00	0.16567	-0.04113	20.2867	1	0		2012-07-02 12:00:00	0.28491	-0.10946	23.94	1	0		2012-07-02 12:00:00	0.2377	-0.0244	20.5933	0	0		2012-07-02 11:59:59	0.21277	-0.50592	19.76	1	0		2012-07-18 12:00:00	0.52719	-0.89041	26.0667	0	0
	2012-07-02 12:30:00	-6999	-6999	19.7033	-6999	0			2012-07-02 12:29:59	0.17522	-0.03061	20.2767	2	0		2012-07-02 12:30:00	0.18188	-0.04075	20.7167	1	0		2012-07-02 12:30:00	0.28834	0.04245	23.9767	0	0		2012-07-02 12:30:00	0.17268	-0.02652	21.1967	1	0		2012-07-02 12:29:59	0.15111	-0.88751	19.6367	1	0		2012-07-18 12:30:00	0.52153	-0.70883	26.18	0	0
	2012-07-02 13:00:00	0.20183	-0.59959	19.44	2	0			2012-07-02 12:59:59	-6999	-6999	19.8067	-6999	0		2012-07-02 13:00:01	0.15928	-3.17458	20.5867	1	0		2012-07-02 13:00:01	0.45462	-0.07721	24.1467	1	0		2012-07-02 13:00:01	0.19251	-0.00517	22.3233	0	0		2012-07-02 12:59:59	-6999	-6999	19.1	-6999	0		2012-07-18 13:00:00	0.43961	-0.74722	26.5833	0	0
	2012-07-02 13:30:00	0.30689	4.00013	19.6133	1	0			2012-07-02 13:29:59	-6999	-6999	19.69	-6999	0		2012-07-02 13:30:01	0.22921	-0.03871	20.4167	0	0		2012-07-02 13:30:01	0.23879	-0.27632	24.25	0	0		2012-07-02 13:30:01	0.20736	-0.22582	22.3667	1	0		2012-07-02 13:29:59	-6999	-6999	18.8633	-6999	0		2012-07-18 13:30:00	0.47132	-0.85603	26.7433	0	0
	2012-07-02 14:00:00	0.19563	-0.206	20.1967	0	0			2012-07-02 13:59:59	-6999	-6999	20.0933	-6999	0.2		2012-07-02 14:00:01	0.17213	-0.14171	20.9767	1	0		2012-07-02 14:00:01	0.10973	-0.24696	23.97	1	0		2012-07-02 14:00:01	0.21378	-0.25337	22.09	1	0		2012-07-02 13:59:59	-6999	-6999	19.21	-6999	0.2		2012-07-18 14:00:00	0.39274	-0.70565	27.02	0	0
	2012-07-02 14:30:00	-6999	-6999	20.6567	-6999	0			2012-07-02 14:29:59	-6999	-6999	20.8767	-6999	0		2012-07-02 14:30:01	-6999	-6999	21.3667	-6999	0		2012-07-02 14:30:01	0.12616	0.00211	23.8633	0	0		2012-07-02 14:30:01	0.12051	-0.14477	22.0833	1	0		2012-07-02 14:29:59	-6999	-6999	20.0633	-6999	0		2012-07-18 14:30:00	0.48024	-0.90993	27.2667	0	0
	2012-07-02 15:00:00	0.14145	-0.82197	20.7133	0	0			2012-07-02 14:59:59	-6999	-6999	22.25	-6999	0		2012-07-02 15:00:00	-6999	-6999	21.3767	-6999	0		2012-07-02 15:00:01	0.24322	-0.03906	24.0367	1	0		2012-07-02 15:00:01	0.07861	-0.03878	23.2667	1	0		2012-07-02 14:59:59	-6999	-6999	21.4033	-6999	0		2012-07-18 15:00:00	0.41929	-0.69249	27.7333	0	0
	2012-07-02 15:30:00	0.20806	-0.80618	20.82	2	0			2012-07-02 15:29:59	0.15481	-0.80589	22.9867	0	0		2012-07-02 15:30:00	-6999	-6999	21.56	-6999	0		2012-07-02 15:30:01	0.27086	-0.00457	24.62	0	0		2012-07-02 15:30:01	0.23405	0.03016	23.79	1	0		2012-07-02 15:29:59	0.14087	-0.45409	21.5433	2	0		2012-07-18 15:30:00	0.39156	-0.68081	27.9733	0	0
	2012-07-02 16:00:00	0.21678	-0.35108	21.6267	0	0			2012-07-02 15:59:59	0.21532	-1.38251	23.5967	0	0		2012-07-02 16:00:00	-6999	-6999	22.59	-6999	0.1		2012-07-02 16:00:01	0.39194	-0.56323	25.8	1	0		2012-07-02 16:00:01	0.34912	-0.22428	24.6467	1	0		2012-07-02 15:59:59	0.15216	-1.98981	22.1533	0	0		2012-07-18 16:00:00	0.38909	-0.68242	28.4367	0	0
	2012-07-02 16:30:00	0.25509	-0.47223	23.1533	0	0			2012-07-02 16:29:59	0.26931	-1.02166	24.35	0	0		2012-07-02 16:30:00	-6999	-6999	23.82	-6999	0		2012-07-02 16:30:01	0.27395	-0.06913	26.6233	0	0		2012-07-02 16:30:01	0.21915	-0.37892	25.03	1	0		2012-07-02 16:29:59	0.16144	-1.55116	23.4833	0	0		2012-07-18 16:30:00	0.39821	-0.66306	28.7667	0	0
	2012-07-02 17:00:00	0.34354	-0.20183	23.82	0	0			2012-07-02 16:59:59	0.28934	-0.70742	24.61	0	0		2012-07-02 17:00:00	-6999	-6999	24.7133	-6999	0		2012-07-02 17:00:01	0.16507	-0.02451	27.53	0	0		2012-07-02 17:00:01	0.28313	0.13353	25.93	2	0		2012-07-02 16:59:59	0.24119	-1.37887	23.8033	0	0		2012-07-18 17:00:00	0.31692	-0.62935	28.9333	0	0
	2012-07-02 17:30:00	0.35141	-0.22384	24.25	1	0			2012-07-02 17:29:59	0.33929	-0.60595	24.93	0	0		2012-07-02 17:30:00	0.19595	-0.11471	25.1067	0	0		2012-07-02 17:30:01	0.22452	-0.05389	28.42	0	0		2012-07-02 17:30:01	0.24997	-0.08043	26.5467	0	0		2012-07-02 17:29:59	0.28811	-1.12879	24.02	0	0		2012-07-18 17:30:00	0.23658	-0.48535	28.8533	0	0
	2012-07-02 18:00:00	0.32384	-0.05797	24.4367	1	0			2012-07-02 17:59:59	0.31812	-0.75064	25.5633	0	0		2012-07-02 18:00:00	0.27407	0.10938	25.6533	2	0		2012-07-02 18:00:01	0.19751	-0.04627	28.9533	0	0		2012-07-02 18:00:01	0.1262	-0.27457	26.6033	1	0		2012-07-02 17:59:59	0.2189	-0.83934	24.5533	0	0		2012-07-18 18:00:00	0.22451	-0.51411	28.7367	1	0
	2012-07-02 18:30:00	-6999	-6999	24.6067	-6999	0			2012-07-02 18:29:59	0.24062	-0.50684	25.32	0	0		2012-07-02 18:30:00	0.27448	-0.12701	25.74	1	0		2012-07-02 18:30:01	0.16885	-0.01176	29.0767	0	0		2012-07-02 18:30:01	0.24988	0.0092	26.9633	0	0		2012-07-02 18:29:59	0.19199	-0.79267	24.58	0	0		2012-07-18 18:30:00	0.12373	-0.33875	28.6367	0	0
	2012-07-02 19:00:00	0.17538	-0.08239	24.3333	0	0			2012-07-02 18:59:59	0.15161	-0.20461	24.7667	0	0		2012-07-02 19:00:00	0.18109	-0.03585	25.6933	0	0		2012-07-02 19:00:01	0.20249	0.04867	28.9233	2	0		2012-07-02 19:00:01	0.22739	-0.07104	27.4533	0	0		2012-07-02 18:59:59	0.09577	-0.41449	24.3467	0	0		2012-07-18 19:00:00	0.12973	-0.1602	28.5467	0	0
	2012-07-02 19:30:00	0.05495	-0.07982	23.6	1	0			2012-07-02 19:29:59	0.15414	0.02392	24.1067	2	0		2012-07-02 19:29:59	0.15979	0.00434	25.3867	1	0		2012-07-02 19:30:01	0.14843	-0.0328	28.3867	1	0		2012-07-02 19:30:01	0.25973	-0.14621	27.4533	1	0		2012-07-02 19:29:59	0.05026	-0.16595	23.5267	1	0		2012-07-18 19:30:00	0.06647	-0.03929	28.5833	1	0
	2012-07-02 20:00:00	0.05031	-0.04528	23.7167	1	0			2012-07-02 19:59:59	0.15211	-0.04324	23.39	1	0		2012-07-02 19:59:59	0.09687	-0.01417	25.25	0	0		2012-07-02 20:00:01	0.10527	0.00488	27.6033	2	0		2012-07-02 20:00:01	-6999	-6999	26.69	-6999	0		2012-07-02 19:59:59	0.18664	-1.40277	23.1767	1	0		2012-07-18 20:00:00	0.0505	-0.03468	27.6767	1	0
	2012-07-02 20:30:00	0.05264	0.0931	23.4433	2	0			2012-07-02 20:29:59	0.06645	0.00264	21.78	2	0		2012-07-02 20:29:59	0.07857	-0.01058	25.1667	1	0		2012-07-02 20:30:01	0.17815	-0.09751	26.7833	1	0		2012-07-02 20:30:01	0.15081	0.05473	25.4433	2	0		2012-07-02 20:29:59	0.05874	-0.05365	22.1333	1	0		2012-07-18 20:30:00	0.05093	-0.02919	25.59	1	0
	2012-07-02 21:00:00	0.05833	0.17731	22.43	1	0			2012-07-02 20:59:59	0.07643	0.12537	21.16	1	0		2012-07-02 20:59:59	0.17884	0.00785	24.83	1	0		2012-07-02 21:00:01	0.12321	-0.00299	25.99	1	0		2012-07-02 21:00:01	0.28838	0.10881	24.36	1	0		2012-07-02 20:59:59	0.05669	0.01812	20.83	2	0		2012-07-18 21:00:00	0.07689	0.1267	24.4533	1	0
	2012-07-02 21:30:00	0.08131	0.2667	22.3867	0	0			2012-07-02 21:29:59	0.10847	0.13508	20.7433	1	0		2012-07-02 21:29:59	0.25166	-0.07573	23.8033	2	0		2012-07-02 21:30:01	0.11729	-0.0217	25.2467	1	0		2012-07-02 21:30:01	0.10932	-0.05705	23.53	1	0		2012-07-02 21:29:59	0.07045	0.78566	20.93	1	0		2012-07-18 21:30:00	0.04673	0.14304	24.6533	1	0
	2012-07-02 22:00:00	0.14036	0.26934	22.39	0	0			2012-07-02 21:59:59	0.23233	0.35125	21.8367	0	0		2012-07-02 21:59:59	0.20703	0.01523	22.9267	2	0		2012-07-02 22:00:01	0.29246	-0.22342	24.5967	2	0		2012-07-02 22:00:01	0.15101	0.12249	23.23	2	0		2012-07-02 21:59:59	0.1692	0.35209	21.0833	0	0		2012-07-18 22:00:00	0.02227	-0.09018	24.5833	1	0
	2012-07-02 22:30:00	0.23021	0.05734	22.4	1	0			2012-07-02 22:29:59	0.13949	0.25702	21.5567	0	0		2012-07-02 22:29:59	0.19502	0.00852	22.5533	2	0		2012-07-02 22:30:01	0.23767	-0.00181	24.02	2	0		2012-07-02 22:30:01	0.19374	-0.0224	22.7633	2	0		2012-07-02 22:29:59	0.18544	0.21855	21.0067	0	0		2012-07-18 22:30:00	0.16218	0.90572	24.6933	1	0
	2012-07-02 23:00:00	0.08007	0.35918	22.1067	0	0			2012-07-02 22:59:59	0.10643	0.1828	20.8233	0	0		2012-07-02 22:59:59	0.09253	0.01353	22.7667	1	0		2012-07-02 23:00:01	0.22614	-0.06095	23.4767	2	0		2012-07-02 23:00:01	0.20617	0.03095	22.42	0	0		2012-07-02 22:59:59	0.09373	0.0393	20.4333	0	0		2012-07-18 23:00:00	0.2658	0.30171	24.1367	0	0
	2012-07-02 23:30:00	0.11706	0.25942	21.3467	1	0			2012-07-02 23:29:59	0.07285	0.04763	20.3767	1	0		2012-07-02 23:29:59	0.15709	-0.01076	22.6433	2	0		2012-07-02 23:30:01	0.18486	0.00196	23.0033	0	0		2012-07-02 23:30:01	0.20099	0.06567	23.0233	1	0		2012-07-02 23:29:59	0.08725	0.05801	20.0967	1	0		2012-07-18 23:30:00	0.34728	0.25816	23.36	0	0
	2012-07-03	0.08185	-0.08884	20.5833	2	0			2012-07-02 23:59:59	0.08998	0.31758	20.6	1	0		2012-07-02 23:59:59	0.11465	0.07307	22.6033	1	0		2012-07-03 00:00:01	0.14836	-0.00777	22.59	2	0		2012-07-03 00:00:01	0.19859	0.00534	22.6767	1	0		2012-07-02 23:59:59	0.14731	-0.06347	19.7567	2	0		2012-07-19	0.31645	0.21545	23.1067	0	0
	2012-07-03 00:30:00	0.07234	-0.72334	20.2233	1	0			2012-07-03 00:29:59	0.046	0.22403	19.9033	1	0		2012-07-03 00:29:59	0.04172	-0.00145	21.95	1	0		2012-07-03 00:30:01	0.14178	0.00039	22.1567	1	0		2012-07-03 00:30:01	0.1283	-0.00871	22.03	1	0		2012-07-03 00:29:59	0.13006	0.25667	19.08	1	0		2012-07-19 00:30:00	0.30777	0.20992	22.8567	0	0
	2012-07-03 01:00:00	0.05217	0.12997	19.73	1	0			2012-07-03 00:59:59	0.06192	0.11616	18.45	1	0		2012-07-03 00:59:59	0.13588	0.0061	21.3733	1	0		2012-07-03 01:00:01	0.14244	0.00373	21.76	0	0		2012-07-03 01:00:01	0.1186	-0.00167	21.7033	2	0		2012-07-03 00:59:59	0.0964	0.10492	18.4533	1	0		2012-07-19 01:00:00	0.27312	0.21095	22.63	0	0
	2012-07-03 01:30:00	0.07114	0.19338	19.2133	2	0			2012-07-03 01:29:59	0.09305	-0.73356	17.8867	1	0		2012-07-03 01:29:59	0.33988	-0.0071	21.0967	1	0		2012-07-03 01:30:01	0.13968	8e-05	21.4267	1	0		2012-07-03 01:30:01	0.28823	-0.04837	22.3033	2	0		2012-07-03 01:29:59	0.10485	-0.0585	17.6067	2	0		2012-07-19 01:30:00	0.25752	0.2741	22.44	0	0
	2012-07-03 02:00:00	0.06713	0.08384	18.3267	2	0			2012-07-03 01:59:59	0.14778	-0.35889	16.7133	1	0		2012-07-03 01:59:59	0.08477	0.0569	20.3867	2	0		2012-07-03 02:00:01	0.17992	0.00577	21.09	0	0		2012-07-03 02:00:01	0.11686	0.02499	21.6833	1	0		2012-07-03 01:59:59	0.11504	-0.30382	16.4833	1	0		2012-07-19 02:00:00	0.24336	0.20095	22.1333	0	0
	2012-07-03 02:30:00	0.0509	-0.2661	18.28	1	0			2012-07-03 02:29:59	0.05483	-0.01778	16.5033	1	0		2012-07-03 02:29:59	0.10933	-0.12762	19.73	1	0		2012-07-03 02:30:01	0.26791	0.00783	20.7267	0	0		2012-07-03 02:30:01	0.17627	0.0557	20.1433	1	0		2012-07-03 02:29:59	0.11136	0.58223	16.3767	1	0		2012-07-19 02:30:00	0.22338	0.1644	21.5867	1	0
	2012-07-03 03:00:00	0.14416	0.39616	17.86	1	0			2012-07-03 02:59:59	0.13282	0.46388	16.1367	0	0		2012-07-03 02:59:59	0.34977	-0.70787	19.6267	1	0		2012-07-03 03:00:01	0.22724	-0.00917	20.4233	1	0		2012-07-03 03:00:01	0.20123	0.02709	19.7733	1	0		2012-07-03 02:59:59	0.16406	0.23693	15.9533	1	0		2012-07-19 03:00:00	0.15402	0.11534	20.88	0	0
	2012-07-03 03:30:00	0.14282	0.26174	18.63	1	0			2012-07-03 03:29:59	0.20055	1.67553	17.7267	1	0		2012-07-03 03:29:59	0.12249	-0.1043	19.21	2	0		2012-07-03 03:30:01	0.4957	0.3536	20.1233	1	0		2012-07-03 03:30:01	0.20329	-0.13296	18.9	0	0		2012-07-03 03:29:59	0.16257	0.96134	17.0833	0	0		2012-07-19 03:30:00	0.19919	0.11576	20.66	0	0
	2012-07-03 04:00:00	0.10997	0.35773	18.1733	1	0			2012-07-03 03:59:59	0.16516	0.36083	17.6867	0	0		2012-07-03 03:59:59	0.15983	-0.13859	18.6367	2	0		2012-07-03 04:00:01	0.36694	0.00509	19.9133	0	0		2012-07-03 04:00:01	0.194	0.05736	18.4333	1	0		2012-07-03 03:59:59	0.15927	0.20613	16.7933	0	0		2012-07-19 04:00:00	0.16413	0.14849	20.4833	0	0
	2012-07-03 04:30:00	0.22676	0.31574	18.7133	0	0			2012-07-03 04:29:59	0.10418	0.32514	17.7567	1	0		2012-07-03 04:29:59	0.2128	0.0405	19.5567	1	0		2012-07-03 04:30:01	0.21448	0.00309	19.6767	0	0		2012-07-03 04:30:01	0.1943	-0.0371	19.23	2	0		2012-07-03 04:29:59	0.16176	0.21152	16.6767	0	0		2012-07-19 04:30:00	0.05505	0.0549	19.9733	0	0
	2012-07-03 05:00:00	0.144	0.17459	19.3867	0	0			2012-07-03 04:59:59	0.1209	0.22596	18.2033	0	0		2012-07-03 04:59:59	0.10779	0.00526	19.66	0	0		2012-07-03 05:00:01	0.2157	-0.00591	19.3933	2	0		2012-07-03 05:00:01	0.17542	0.0374	20.2233	1	0		2012-07-03 04:59:59	0.13384	0.12228	17.6333	1	0		2012-07-19 05:00:00	0.16472	-0.16096	18.7467	1	0
	2012-07-03 05:30:00	0.16906	0.25477	18.64	0	0			2012-07-03 05:29:59	0.17024	0.22286	17.67	0	0		2012-07-03 05:29:59	0.28666	-0.00641	19.7567	0	0		2012-07-03 05:30:01	0.21457	0.00373	19.1633	1	0		2012-07-03 05:30:01	0.09906	-0.00079	20.0467	0	0		2012-07-03 05:29:59	0.13288	0.0939	17.4267	0	0		2012-07-19 05:30:00	0.07634	-0.06252	17.2567	2	0
	2012-07-03 06:00:00	0.24476	0.26363	18.8633	0	0			2012-07-03 05:59:59	0.34229	0.30603	18.6967	0	0		2012-07-03 05:59:59	0.28197	0.01305	19.93	0	0		2012-07-03 06:00:01	0.18493	0.04798	18.9767	1	0		2012-07-03 06:00:01	0.31936	0.00975	20.1267	2	0		2012-07-03 05:59:59	0.22436	0.18201	18.0533	0	0		2012-07-19 06:00:00	0.08769	-0.06518	16.8533	2	0
	2012-07-03 06:30:00	0.08387	0.05871	19.2467	0	0			2012-07-03 06:29:59	0.14682	0.02905	19.4833	1	0		2012-07-03 06:29:59	0.2401	0.00178	19.7967	1	0		2012-07-03 06:30:01	0.13204	0.0177	18.8467	1	0		2012-07-03 06:30:01	0.23619	-0.00702	20.9533	2	0		2012-07-03 06:29:59	0.10666	0.02478	18.6533	0	0		2012-07-19 06:30:00	0.11268	0.82855	15.9133	1	0
	2012-07-03 07:00:00	0.17825	0.06366	17.8967	1	0			2012-07-03 06:59:59	0.23601	-0.2839	19.2933	2	0		2012-07-03 06:59:59	-6999	-6999	19.9767	-6999	0		2012-07-03 07:00:01	0.07426	0.00073	18.8167	1	0		2012-07-03 07:00:01	0.21814	-0.12242	21.19	1	0		2012-07-03 06:59:59	0.08561	-0.08984	17.6333	1	0		2012-07-19 07:00:00	0.22657	-0.11071	16.87	1	0
	2012-07-03 07:30:00	0.09025	-0.07193	18.3267	1	0			2012-07-03 07:29:59	0.14454	0.05909	19.2033	1	0		2012-07-03 07:29:59	0.14099	0.11401	19.1867	1	0		2012-07-03 07:30:01	0.08718	-0.0053	18.9067	0	0		2012-07-03 07:30:01	0.20347	0.03376	22.3633	2	0		2012-07-03 07:29:59	0.13047	-0.34589	17.7	0	0		2012-07-19 07:30:00	0.03695	0.0253	18.0967	2	0
	2012-07-03 08:00:00	0.09357	-0.27395	19.4167	1	0			2012-07-03 07:59:59	0.21676	-0.18059	20.4833	0	0		2012-07-03 07:59:59	0.16767	0.10903	19.99	2	0		2012-07-03 08:00:01	0.12206	-0.02173	19.1933	0	0		2012-07-03 08:00:01	0.09317	-0.00656	22.6733	0	0		2012-07-03 07:59:59	0.14956	-0.4588	19.05	0	0		2012-07-19 08:00:00	0.06582	-0.10824	19.6633	1	0
	2012-07-03 08:30:00	0.21492	-0.31013	20.3333	1	0			2012-07-03 08:29:59	0.27667	-0.29865	21.4233	0	0		2012-07-03 08:29:59	0.10876	-0.0107	21.1833	0	0		2012-07-03 08:30:01	0.13412	-0.01732	19.7733	0	0		2012-07-03 08:30:01	0.27647	-0.02697	22.5967	0	0		2012-07-03 08:29:59	0.16429	-0.90422	20.1567	0	0		2012-07-19 08:30:00	0.18519	-0.40369	20.24	1	0
	2012-07-03 09:00:00	0.21821	-0.2448	21.22	0	0			2012-07-03 08:59:59	0.22627	-0.74266	22.58	0	0		2012-07-03 08:59:59	0.19219	0.00236	21.9	0	0		2012-07-03 09:00:01	0.13665	-0.13503	20.7133	0	0		2012-07-03 09:00:01	0.32022	0.01238	23.58	1	0		2012-07-03 08:59:59	0.19475	-1.1799	21.2933	0	0		2012-07-19 09:00:00	0.20812	-0.54602	21.1733	0	0
	2012-07-03 09:30:00	0.30969	-0.19294	21.88	0	0			2012-07-03 09:29:59	0.28651	-0.79559	23.1333	0	0		2012-07-03 09:29:59	0.22754	-0.03149	22.4167	0	0		2012-07-03 09:30:01	0.17918	-0.02599	21.9133	0	0		2012-07-03 09:30:01	0.26214	-0.04883	24.5967	0	0		2012-07-03 09:29:59	0.22711	-1.30338	22.0267	0	0		2012-07-19 09:30:00	0.29719	-0.72058	21.45	1	0
	2012-07-03 10:00:00	0.31569	-0.24737	22.7533	1	0			2012-07-03 09:59:59	0.31943	-0.78291	23.6833	0	0		2012-07-03 09:59:59	0.20146	0.01938	23.3333	0	0		2012-07-03 10:00:01	0.14417	-0.07234	23.2033	0	0		2012-07-03 10:00:01	0.14396	0.00271	25.2533	0	0		2012-07-03 09:59:59	0.24209	-1.3261	22.9567	0	0		2012-07-19 10:00:00	0.19009	-0.81663	22.0933	1	0
	2012-07-03 10:30:00	0.26166	-0.22724	23.69	0	0			2012-07-03 10:29:59	0.23991	-0.67086	24.48	0	0		2012-07-03 10:29:59	0.26336	-0.01396	24.4433	0	0		2012-07-03 10:30:01	0.17743	-0.04977	24.6333	0	0		2012-07-03 10:30:01	0.35057	-0.06748	26.4	0	0		2012-07-03 10:29:59	0.22731	-1.28583	23.8033	0	0		2012-07-19 10:30:00	0.22476	-0.63667	22.8033	1	0
	2012-07-03 11:00:00	0.14705	-0.15999	24.8133	0	0			2012-07-03 10:59:59	0.14626	-0.76955	25.4167	0	0		2012-07-03 10:59:59	0.11783	-0.03283	25.5267	0	0		2012-07-03 11:00:01	0.21279	-0.03977	26.2067	0	0		2012-07-03 11:00:01	0.19073	-0.15136	27.0467	0	0		2012-07-03 10:59:59	0.17036	-1.84236	25.7433	0	0		2012-07-19 11:00:00	0.27756	-0.78934	23.6467	0	0
	2012-07-03 11:30:00	0.14771	-0.19518	25.74	0	0			2012-07-03 11:29:59	0.24911	-1.08359	26.2367	0	0		2012-07-03 11:29:59	0.09375	-0.01317	26.4867	0	0		2012-07-03 11:30:01	0.19023	-0.04695	27.78	0	0		2012-07-03 11:30:01	0.32828	-0.01086	27.0467	0	0		2012-07-03 11:29:59	0.1003	-2.33207	25.92	0	0		2012-07-19 11:30:00	0.32742	-1.14563	23.9267	0	0
	2012-07-03 12:00:00	0.26159	-0.21388	26.19	0	0			2012-07-03 11:59:59	0.3719	-0.96508	26.3433	0	0		2012-07-03 11:59:59	0.25229	0.01603	26.8233	0	0		2012-07-03 12:00:01	0.30332	-0.14454	29.47	0	0		2012-07-03 12:00:01	0.38399	-0.11417	27.0267	0	0		2012-07-03 11:59:59	0.27153	-2.04801	25.7567	0	0		2012-07-19 12:00:00	0.26906	-1.02965	24.3667	1	0
	2012-07-03 12:30:00	0.23461	-0.20317	26.48	0	0			2012-07-03 12:29:59	0.4014	-0.91172	26.7133	0	0		2012-07-03 12:29:59	0.30948	0.01355	26.9433	0	0		2012-07-03 12:30:01	0.27442	-0.00359	31.0933	0	0		2012-07-03 12:30:01	0.47886	0.01787	27.4267	0	0		2012-07-03 12:29:59	0.34134	-2.70819	26.1633	0	0		2012-07-19 12:30:00	0.29008	-1.07041	25.04	1	0
	2012-07-03 13:00:00	0.13407	-0.11403	26.1033	0	0			2012-07-03 12:59:59	0.24237	-0.37057	25.09	1	0		2012-07-03 12:59:59	0.34922	0.04204	26.7667	0	0		2012-07-03 13:00:01	0.75572	-6999	31.5533	-6999	0		2012-07-03 13:00:01	0.30312	0.04595	26.9667	0	0		2012-07-03 12:59:59	0.08606	-0.44767	25.4067	1	0		2012-07-19 13:00:00	0.20282	-0.8638	25.46	0	0
	2012-07-03 13:30:00	0.36108	-0.59396	24.9767	0	0			2012-07-03 13:29:59	0.55737	-0.74225	23.41	0	0		2012-07-03 13:29:59	0.29691	0.019	26.66	0	0		2012-07-03 13:30:01	0.45419	0.17126	29.9	2	0		2012-07-03 13:30:01	0.36303	-0.11611	26.1067	0	0		2012-07-03 13:29:59	0.43649	-1.00375	23.3833	0	0		2012-07-19 13:30:00	0.29578	-1.0847	25.77	1	0
	2012-07-03 14:00:00	0.38003	-0.52046	25.0167	0	0			2012-07-03 13:59:59	0.56101	-1.06151	24.77	0	0		2012-07-03 13:59:59	0.3867	-0.00078	26.4533	0	0		2012-07-03 14:00:01	0.38271	-0.00666	28.35	0	0		2012-07-03 14:00:01	0.58104	0.09614	26.54	1	0		2012-07-03 13:59:59	0.36286	-1.06235	23.81	0	0		2012-07-19 14:00:00	0.29982	-0.96382	26.1833	1	0
	2012-07-03 14:30:00	0.39561	-0.63312	24.96	0	0			2012-07-03 14:29:59	0.51642	-0.52401	24.3033	0	0		2012-07-03 14:29:59	0.48241	-0.01235	26.6233	0	0		2012-07-03 14:30:01	0.59309	-0.0574	28.1967	1	0		2012-07-03 14:30:01	0.57666	0.01382	27.3733	0	0		2012-07-03 14:29:59	0.32207	-0.6805	23.86	0	0		2012-07-19 14:30:00	0.27896	-0.9015	26.5233	0	0
	2012-07-03 15:00:00	0.38915	-0.24113	24.1467	0	0			2012-07-03 14:59:59	0.35922	-0.51216	23.9133	0	0		2012-07-03 14:59:59	0.49123	0.03078	25.87	0	0		2012-07-03 15:00:00	0.49804	0.00829	27.78	0	0		2012-07-03 15:00:01	0.51813	0.00433	26.9767	0	0		2012-07-03 14:59:59	0.37244	-0.83848	23.6233	0	0		2012-07-19 15:00:00	0.2578	-0.92171	26.8167	0	0
	2012-07-03 15:30:00	0.47782	0.00651	23.73	0	0			2012-07-03 15:29:59	0.61552	-0.19372	23.0467	2	0		2012-07-03 15:29:59	0.53106	0.01114	25.2	0	0		2012-07-03 15:30:00	0.83195	-6999	27.3033	1	0		2012-07-03 15:30:01	0.48225	-0.06143	25.7467	0	0		2012-07-03 15:29:59	0.52854	-0.23537	23.0667	0	0		2012-07-19 15:30:00	0.23719	-0.89928	27.7633	0	0
	2012-07-03 16:00:00	0.54479	-0.12536	23.5233	1	0			2012-07-03 15:59:59	0.60788	-0.74159	23.8133	0	0		2012-07-03 15:59:59	0.72171	0.12627	25.2067	1	0		2012-07-03 16:00:00	-6999	-6999	26.6667	-6999	0		2012-07-03 16:00:01	0.74084	-0.07723	26.3967	1	0		2012-07-03 15:59:59	0.52126	-1.38605	23.2	0	0		2012-07-19 16:00:00	0.26347	-0.96429	28.0267	1	0
	2012-07-03 16:30:00	0.52443	-0.54588	23.5367	0	0			2012-07-03 16:29:59	0.63365	-0.75825	23.6933	0	0		2012-07-03 16:29:59	0.57677	0.02261	24.75	0	0		2012-07-03 16:30:00	0.26089	-0.01033	26.5033	0	0		2012-07-03 16:30:01	0.58118	-0.08028	26.1733	0	0		2012-07-03 16:29:59	0.48069	-0.89463	23.24	0	0		2012-07-19 16:30:00	0.22108	-0.7044	27.7167	1	0
	2012-07-03 17:00:00	0.29118	-0.46642	23.7867	0	0			2012-07-03 16:59:59	0.38942	-0.52192	24.0567	0	0		2012-07-03 16:59:59	0.46125	0.01466	26.1833	0	0		2012-07-03 17:00:00	0.53741	0.01159	26.7367	0	0		2012-07-03 17:00:01	-6999	-6999	26.42	-6999	0		2012-07-03 16:59:59	0.25489	-0.71347	23.5833	0	0		2012-07-19 17:00:00	0.16065	-0.723	27.3233	0	0
	2012-07-03 17:30:00	0.28455	-0.29496	24.3833	0	0			2012-07-03 17:29:59	0.31765	-0.57427	24.57	0	0		2012-07-03 17:29:59	0.51202	0.01899	27.1433	0	0		2012-07-03 17:30:00	0.51398	0.00683	26.7467	0	0		2012-07-03 17:30:01	0.55552	0.00133	26.8333	0	0		2012-07-03 17:29:59	0.23833	-0.7526	24.07	0	0		2012-07-19 17:30:00	0.15371	-0.59812	28.9633	0	0
	2012-07-03 18:00:00	0.36672	-0.29896	24.51	0	0			2012-07-03 17:59:59	0.25642	-0.36209	24.6067	0	0		2012-07-03 17:59:59	0.46547	0.03471	27.28	0	0		2012-07-03 18:00:00	0.50274	-0.00321	26.7767	0	0		2012-07-03 18:00:01	0.33576	0.00225	27.07	0	0		2012-07-03 17:59:59	0.18078	-0.55073	24.2133	0	0		2012-07-19 18:00:00	0.07717	-0.18884	28.01	0	0
	2012-07-03 18:30:00	0.24982	-0.21735	24.3533	0	0			2012-07-03 18:29:59	0.2484	-0.27196	24.3767	0	0		2012-07-03 18:29:59	0.38555	0.00642	27.2233	0	0		2012-07-03 18:30:00	0.4796	-0.01462	26.6667	0	0		2012-07-03 18:30:01	0.23705	-0.01328	27.3733	0	0		2012-07-03 18:29:59	0.1224	-0.2793	23.88	0	0		2012-07-19 18:30:00	0.0843	-0.21	27.8233	0	0
	2012-07-03 19:00:00	0.17703	0.11419	24.55	1	0			2012-07-03 18:59:59	0.19107	-0.23732	23.7867	1	0		2012-07-03 18:59:59	0.47157	0.10502	27.0467	2	0		2012-07-03 19:00:00	0.4514	0.00227	26.4133	0	0		2012-07-03 19:00:01	0.28538	-0.01863	27.1233	0	0		2012-07-03 18:59:59	0.12553	-0.24994	23.4167	0	0		2012-07-19 19:00:00	0.11075	-0.63111	27.89	1	0
	2012-07-03 19:30:00	0.38852	0.04999	25.7733	1	0			2012-07-03 19:29:59	0.28718	-0.25053	23.77	1	0		2012-07-03 19:29:59	0.33025	-0.00553	26.2833	0	0		2012-07-03 19:30:00	0.28898	0.00611	26.07	0	0		2012-07-03 19:30:00	0.14277	0.03359	25.74	2	0		2012-07-03 19:29:59	0.30611	-0.01184	23.96	2	0		2012-07-19 19:30:00	0.04007	-0.00892	27.4333	2	0
	2012-07-03 20:00:00	0.1935	0.10696	24.9933	0	0			2012-07-03 19:59:59	0.18853	0.1113	23.8233	0	0		2012-07-03 19:59:59	0.18964	-0.00127	26.1033	0	0		2012-07-03 20:00:00	0.27994	0.00544	25.6767	0	0		2012-07-03 20:00:00	0.15712	0.03604	25.4667	2	0		2012-07-03 19:59:59	0.16997	-0.03343	23.8033	2	0		2012-07-19 20:00:00	0.05206	0.02076	26.9833	1	0
	2012-07-03 20:30:00	0.15732	0.02429	24.1733	2	0			2012-07-03 20:29:59	0.17819	0.15068	23.0867	0	0		2012-07-03 20:29:59	0.23594	0.01442	25.7867	0	0		2012-07-03 20:30:00	0.31642	0.00405	25.22	1	0		2012-07-03 20:30:00	0.11084	0.01355	25.59	2	0		2012-07-03 20:29:59	0.09415	0.00233	22.3433	0	0		2012-07-19 20:30:00	0.06315	-0.07418	25.9833	2	0
	2012-07-03 21:00:00	0.0512	0.01739	23.09	2	0			2012-07-03 20:59:59	0.07057	0.12014	22.0267	1	0		2012-07-03 20:59:59	0.15784	-0.02599	25.03	2	0		2012-07-03 21:00:00	0.31013	0.0111	24.71	0	0		2012-07-03 21:00:00	0.05389	0.00545	25.27	2	0		2012-07-03 20:59:59	0.0329	-0.11639	21.91	2	0		2012-07-19 21:00:00	0.04995	-0.00171	25.2933	2	0
	2012-07-03 21:30:00	0.08906	-0.24596	23.1033	1	0			2012-07-03 21:29:59	0.10214	0.22134	20.7833	1	0		2012-07-03 21:29:59	0.07729	-0.00403	24.0267	2	0		2012-07-03 21:30:00	0.29272	0.00687	24.15	0	0		2012-07-03 21:30:00	0.09728	0.10943	24.4233	1	0		2012-07-03 21:29:59	0.12986	0.76368	20.6267	1	0		2012-07-19 21:30:00	0.03947	-0.09261	23.58	2	0
	2012-07-03 22:00:00	0.08773	0.25846	20.9367	1	0			2012-07-03 21:59:59	0.13605	-0.09993	20.0033	2	0		2012-07-03 21:59:59	0.12804	0.00298	23.84	0	0		2012-07-03 22:00:00	0.23198	0.00329	23.62	1	0		2012-07-03 22:00:00	0.20587	0.00601	23.7367	1	0		2012-07-03 21:59:59	0.18315	0.16275	20.4667	1	0		2012-07-19 22:00:00	0.10348	0.32013	23.1833	2	0
	2012-07-03 22:30:00	0.09842	0.41041	21.01	1	0			2012-07-03 22:29:59	0.15752	0.8917	19.9267	1	0		2012-07-03 22:29:59	0.1555	-0.00362	23.9233	0	0		2012-07-03 22:30:00	0.20793	0.00363	23.1333	0	0		2012-07-03 22:30:00	0.17043	0.05399	23.3167	1	0		2012-07-03 22:29:59	0.10939	0.13943	19.62	1	0		2012-07-19 22:30:00	0.17241	-0.08028	22.8967	2	0
	2012-07-03 23:00:00	0.07976	0.08431	21.1033	2	0			2012-07-03 22:59:59	0.05709	-0.18005	19.6867	1	0		2012-07-03 22:59:59	0.23243	0.02085	23.9533	0	0		2012-07-03 23:00:00	0.2366	0.00583	22.7167	0	0		2012-07-03 23:00:00	0.13296	-0.00428	22.75	0	0		2012-07-03 22:59:59	0.07737	0.31319	19.3767	1	0		2012-07-19 23:00:00	0.04392	0.21795	23.4067	1	0
	2012-07-03 23:30:00	0.18895	0.70512	21.8667	0	0			2012-07-03 23:29:59	0.0982	0.57843	19.4833	1	0		2012-07-03 23:29:59	0.15607	-0.03267	23.69	2	0		2012-07-03 23:30:00	0.25237	0.00505	22.39	0	0		2012-07-03 23:30:00	0.09122	-0.00474	22.4733	2	0		2012-07-03 23:29:59	0.08789	0.58884	19.5	1	0		2012-07-19 23:30:00	0.04217	-0.0255	23.3267	2	0
	2012-07-04	0.17559	0.22829	22.3833	0	0			2012-07-03 23:59:59	0.13797	0.58753	21.1567	0	0		2012-07-03 23:59:59	0.21504	0.02183	23.5033	0	0		2012-07-04	0.26639	0.00507	22.0967	0	0		2012-07-04	0.15509	0.03293	23.3033	1	0		2012-07-03 23:59:59	0.08485	0.05077	20.5467	2	0		2012-07-20	0.03211	0.10072	23.3667	1	0
	2012-07-04 00:30:00	0.1405	0.29129	21.9067	0	0			2012-07-04 00:29:59	0.11307	0.23677	20.9433	0	0		2012-07-04 00:29:59	0.18535	-0.01346	22.9567	2	0		2012-07-04 00:30:00	0.37141	0.0098	21.8167	0	0		2012-07-04 00:30:00	0.04166	0.09736	22.3833	1	0		2012-07-04 00:29:59	0.06527	-0.06342	20.4333	2	0		2012-07-20 00:30:00	0.13523	-1.56963	22.3067	2	0
	2012-07-04 01:00:00	0.10711	0.25537	21.7633	0	0			2012-07-04 00:59:59	0.06544	-0.06339	20.5033	1	0		2012-07-04 00:59:59	0.07206	0.00568	22.1533	1	0		2012-07-04 01:00:00	0.38705	0.0117	21.53	0	0		2012-07-04 01:00:00	0.06801	-0.01959	21.7267	0	0		2012-07-04 00:59:59	0.09058	0.1903	19.8867	1	0		2012-07-20 01:00:00	0.03361	-0.07414	20.91	1	0
	2012-07-04 01:30:00	0.09514	-0.16639	19.87	1	0			2012-07-04 01:29:59	0.09319	-0.53269	17.86	2	0		2012-07-04 01:29:59	0.13695	-0.04553	21.92	2	0		2012-07-04 01:30:00	0.36697	0.01059	21.2167	0	0		2012-07-04 01:30:00	0.0887	0.04742	21.7167	1	0		2012-07-04 01:29:59	0.04915	0.17204	17.7533	1	0		2012-07-20 01:30:00	0.11917	0.10439	20.0267	1	0
	2012-07-04 02:00:00	0.07279	-0.17742	19.4033	2	0			2012-07-04 01:59:59	0.14978	-0.06754	18.02	2	0		2012-07-04 01:59:59	0.10776	-0.00372	21.6533	1	0		2012-07-04 02:00:00	0.34948	0.01159	20.91	0	0		2012-07-04 02:00:00	0.14407	0.01072	21.31	1	0		2012-07-04 01:59:59	0.10778	0.15923	16.9933	2	0		2012-07-20 02:00:00	0.06028	0.78018	19.61	0	0
	2012-07-04 02:30:00	0.04633	0.10382	18.45	0	0			2012-07-04 02:29:59	0.07307	-0.61644	16.9933	1	0		2012-07-04 02:29:59	0.1367	-0.00246	21.1233	2	0		2012-07-04 02:30:00	0.20866	-0.11683	20.5967	2	0		2012-07-04 02:30:00	0.14161	0.02439	20.4467	2	0		2012-07-04 02:29:59	0.14773	0.33753	17.43	2	0		2012-07-20 02:30:00	0.18745	0.46098	19.1533	1	0
	2012-07-04 03:00:00	0.05386	0.12461	17.9133	1	0			2012-07-04 02:59:59	0.08646	-0.01639	15.5333	2	0		2012-07-04 02:59:59	0.39238	0.27816	21.2133	1	0		2012-07-04 03:00:00	0.19247	-0.11764	20.27	2	0		2012-07-04 03:00:00	0.12718	0.01722	20.0367	1	0		2012-07-04 02:59:59	0.05971	0.22373	16.3667	1	0		2012-07-20 03:00:00	0.02875	-0.0852	20.2933	1	0
	2012-07-04 03:30:00	0.07482	-0.04235	17.6633	1	0			2012-07-04 03:29:59	0.03041	-0.19398	15.48	1	0		2012-07-04 03:29:59	0.05446	0.00801	20.7367	1	0		2012-07-04 03:30:00	0.24453	0.00712	19.9833	0	0		2012-07-04 03:30:00	0.08682	2e-05	19.7967	1	0		2012-07-04 03:29:59	0.0777	0.20446	15.6533	1	0		2012-07-20 03:30:00	0.05838	0.06762	20.6767	1	0
[truncated: 3,496 more rows]
[truncated: 2 more columns]

## Sheet: diurnal variations of NEE
Date/Time	vegetable field	orchard	maize cropland	Gobi	sandy desert	wetland	desert steppe
00:00:00	0.193653	0.272476	0.230539	0.0109558	0.0254486	0.16896	0.0238056
[truncated: 47 more rows]

## Sheet: response of NEE to PAR
vegetable	PAR	June	PAR	July	PAR	August	PAR	September		orchard	PAR	June	PAR	July	PAR	August	PAR	September		wetland	PAR	July	PAR	August	PAR	September		maize	PAR	June	PAR	July	PAR	August	PAR	September
[truncated: 1,073 more rows]
